# Supplementary material for: Chromatin state origins of uterine leiomyoma
Source: Nat Commun. 2025 May 8;16:4307. doi: 10.1038/s41467-025-59646-w (PMC12062214; doi:10.1038/s41467-025-59646-w)
Supplement: Supplementary file 4 — Supplementary Data 2 [file 41467_2025_59646_MOESM4_ESM.xlsx]

## Sheet: chromVAR_hypermethylated
motif	motif name	mean deviation score in FH	mean deviation score in myometrium	diffanalysis p value adjusted
MA0002.1	RUNX1	-0.0225817148847067	0.00484104962235598	0.461492906252151
MA0003.1	TFAP2A	0.0128846153396784	-0.00103775559359327	0.352126362288593
MA0003.2	TFAP2A	0.0481443302012483	-0.0020689700204554	0.157831788747367
MA0003.3	TFAP2A	0.0208351918104898	-0.00262193993070271	0.0325995411402063
MA0003.4	TFAP2A	0.0365802490120987	-0.00331208830310666	0.00250892698073665
MA0007.2	AR	-0.00502665088757783	0.000623968996533561	0.570518552604148
MA0009.2	TBXT	-0.072866599477444	0.00438248813581445	0.0678267275060704
MA0014.2	PAX5	-0.0220265075362918	-0.0028721546612227	0.460203561333315
MA0014.3	PAX5	-0.0998250854211344	0.0224989000004972	0.147963669041721
MA0017.1	NR2F1	-0.0490749661590969	0.00190186239813612	0.215110632288572
MA0017.2	NR2F1	-0.010476649218787	-0.00274831505327586	0.659491253090323
MA0018.1	CREB1	-0.10921865797057	0.0128855629853316	0.00466876623865833
MA0018.2	CREB1	0.0833829369618413	-0.000167078089083372	0.05632814813331
MA0018.3	CREB1	-0.0228741166690207	-0.000452734465761691	0.398328555600572
MA0018.4	CREB1	-0.0495276552720715	0.00475713719005665	0.144520107210058
MA0024.1	E2F1	-0.0761976026491641	0.0193308937000865	0.118545951052486
MA0024.2	E2F1	-0.0736679302417947	0.00928833249102438	0.00466876623865833
MA0024.3	E2F1	-0.167535004646099	0.0551537062129661	0.21858574890816
MA0025.1	NFIL3	-0.0919327790452506	0.0201200341295557	0.117095408074822
MA0025.2	NFIL3	-0.0106556528654901	0.00897999695066926	0.692886914377217
MA0027.2	EN1	-0.142589561630634	0.0255648267164513	0.152309690200687
MA0028.1	ELK1	-0.0340690173542285	0.00692000434650459	0.2697455771627
MA0028.2	ELK1	-0.099184315994038	0.0098227371933155	0.000182976184750108
MA0030.1	FOXF2	0.00959385574678607	-0.00399474746256896	0.814933088612727
MA0031.1	FOXD1	-0.00128144515377419	0.00377997488967529	0.988005902644908
MA0032.1	FOXC1	-0.0104098835169242	0.00299139869997819	0.744983358315651
MA0032.2	FOXC1	0.0747519810186795	-0.012888369312756	0.00109218126155421
MA0033.1	FOXL1	0.0817618411664444	0.00400237385161805	0.272131677905771
MA0033.2	FOXL1	-0.0355482815386352	0.00783202007503488	0.317578780608687
MA0035.4	GATA1	0.0322475521671168	0.00255199794099411	0.209847984583968
MA0036.1	GATA2	0.00269678439755466	-0.000677630437623407	0.775138296872475
MA0036.2	GATA2	0.0290918484818236	-0.00267404736582112	0.429769877525603
MA0036.3	GATA2	-0.00889267686892643	-0.00106691594403324	0.765451558170516
MA0037.1	GATA3	0.0346428967596014	-0.000889630538289403	0.0920728651249188
MA0037.2	GATA3	-0.0225837737976119	0.00478070973781597	0.388205244987345
MA0037.3	GATA3	0.0131353699274857	-0.00355678495618518	0.692886914377217
MA0038.2	GFI1	0.0851823824755063	-0.0143216231507307	0.0733554861596327
MA0039.3	KLF4	0.0206119285183848	-0.00471399187056891	0.129057794233316
MA0039.4	KLF4	0.0242465664797625	-0.00453305003706251	0.171821708101816
MA0042.1	FOXI1	0.0525816518148912	-0.00984918816764534	0.0967715357000954
MA0042.2	FOXI1	-0.0355482815386352	0.00783202007503488	0.317578780608687
MA0043.1	HLF	-0.0332962517130974	0.011403865468227	0.118370541691885
MA0043.2	HLF	-0.0255740507474236	0.00600395626934538	0.191881937748041
MA0043.3	HLF	-0.00967248115315833	-0.000262812858141762	0.539761728150207
MA0046.2	HNF1A	0.0372598907912231	-0.00363053360506989	0.1608834129555
MA0047.3	FOXA2	0.000440463104181594	0.00570038887581615	0.890111819310679
MA0048.1	NHLH1	0.0308965852704389	-0.00681253804487343	0.00369858923418707
MA0048.2	NHLH1	0.0152282173791369	-0.00438840420999194	0.108806108875353
MA0050.1	IRF1	-0.0130299780966334	-0.00163130556462558	0.636409302877342
MA0050.2	IRF1	0.0218787398344317	-0.0109423516456342	0.321795565000593
MA0051.1	IRF2	0.0491908646426311	-0.00850623257173751	0.366903728870978
MA0052.1	MEF2A	0.0368531190117884	-0.0113206811022613	0.31764956316271
MA0052.2	MEF2A	0.0333269356353011	-0.0152933250402291	0.31764956316271
MA0052.3	MEF2A	0.0298328013242734	-0.0160215326113154	0.390132220822648
MA0052.4	MEF2A	0.0214927249585696	-0.0122768348477759	0.461492906252151
MA0056.1	MZF1	0.00211823203406004	0.00146571851220965	0.984861186071
MA0056.2	MZF1	0.00194713966970358	0.00230532409595234	0.996831597179799
MA0057.1	MZF1(var.2)	-0.0482577188171729	0.00249972051510523	0.0488720412427579
MA0058.1	MAX	-0.00196709155884015	-0.00244487768766015	0.979483049300321
MA0058.2	MAX	-0.021637570607371	0.00566908764486739	0.274915433758898
MA0058.3	MAX	-0.0153958297764181	0.00404080791924408	0.41979568005499
MA0059.1	MAX::MYC	-0.0413333299372288	9.50006401123593e-05	0.26630903056774
MA0060.1	NFYA	0.0721186885713991	-0.0169578282052275	0.0808566080034165
MA0060.2	NFYA	0.00754209554302121	0.00107436523965921	0.804452001911956
MA0060.3	NFYA	-0.0132660112648783	0.00789129272407755	0.814022838610051
MA0062.1	GABPA	-0.113195212521815	0.0192346273710596	0.174069233267384
MA0062.3	GABPA	-0.0197790163772479	-0.00028002729418524	0.407253684835966
MA0063.2	NKX2-5	0.0396079889493954	-0.00229215642230191	0.172264382564665
MA0065.1	PPARG::RXRA	0.0243473819053263	-0.00545871488279584	0.272131677905771
MA0066.1	PPARG	-0.0310480359248225	0.0104873273094967	0.185388038221824
MA0068.2	PAX4	-0.197875048864854	0.0289560554775754	0.0277626071907024
MA0069.1	PAX6	0.0675713725042937	-0.00532068194551102	0.0842631724698536
MA0070.1	PBX1	-0.00163326350330954	0.0202831204690237	0.854513503573129
MA0071.1	RORA	-0.0652093464604848	0.00422345394763792	0.140560857169352
MA0072.1	RORA(var.2)	-0.114272358406707	0.0143909215530916	0.00109218126155421
MA0073.1	RREB1	0.018638387681037	-0.00359814012609461	0.272131677905771
MA0074.1	RXRA::VDR	-0.0232783710073695	0.00299066635218127	0.414595796842025
MA0075.3	PRRX2	-0.0197970533004339	0.000125169022696966	0.663391631725221
MA0076.1	ELK4	-0.0687116540270914	0.0165547060316449	0.01657128249389
MA0076.2	ELK4	-0.0454260708217643	0.00538320125765184	0.211094610741092
MA0077.1	SOX9	0.0213991548325098	-0.00523735499690991	0.366081931678444
MA0079.1	SP1	-0.00917671536529376	0.00057077956842702	0.56980027223968
MA0079.2	SP1	-0.00800438687800895	-0.00127884904456682	0.694767229721971
MA0079.3	SP1	-0.0217043899982378	8.53752587123129e-05	0.309038908845003
MA0079.4	SP1	0.021332293024292	-0.00398393292777621	0.14880895383294
MA0080.1	SPI1	-0.0561311111367014	0.0110671350294046	0.0407937711098416
MA0080.2	SPI1	-0.00802776455801887	0.00223253993614801	0.655522689278909
MA0080.4	SPI1	-0.00826052827587877	0.00802763234223772	0.376748958152415
MA0080.5	SPI1	0.0135953465586251	-0.00438504388828209	0.213723535343931
MA0081.1	SPIB	0.0126388891850647	-0.00240196602787719	0.0848645654705752
MA0081.2	SPIB	0.0192704403425956	-0.00509923418561057	0.104416655257933
MA0083.1	SRF	0.0745284147220878	-0.0121809253451861	0.302164474507311
MA0083.2	SRF	-0.127513315093999	0.0116987260830374	0.0384209565710221
MA0083.3	SRF	0.0417032671202047	-0.0188899952678398	0.497067398204653
MA0084.1	SRY	-0.0789143410096491	0.0124649866432485	0.000111513104233752
MA0088.2	ZNF143	0.0574381447559433	-0.018527459083902	0.153139799049712
MA0089.2	NFE2L1	-0.0834109114100815	0.0124718315405975	0.114500517822607
MA0090.1	TEAD1	-0.0353764657214956	-0.000430486592882235	0.24099008350151
MA0090.2	TEAD1	-0.060250966762878	0.00728554000617894	0.0470783346122359
MA0090.3	TEAD1	-0.0799871343194252	0.00688036296400598	0.0285623680439475
MA0091.1	TAL1::TCF3	0.00666843496500378	-0.00919630626245455	0.788215784701379
MA0093.1	USF1	-0.0229683840963283	0.00443304500646595	0.0277985901313015
MA0093.2	USF1	-0.0231351271795788	0.0118354887804328	0.287484859711245
MA0093.3	USF1	-0.0271921326362138	0.0130475158694758	0.248903198958888
MA0095.1	YY1	0.0329327129357639	-0.00661546306051262	0.000731643992932279
MA0095.2	YY1	-0.0140518522481359	-0.00249636277731205	0.659491253090323
MA0098.1	ETS1	0.0143468757037433	-0.00489756674972355	0.477407842886753
MA0098.3	ETS1	-0.0245117640371657	-0.000663396886336674	0.332805529233593
MA0099.2	FOS::JUN	-0.0160710694564627	0.00338721814499206	0.453683600808901
MA0099.3	FOS::JUN	-0.018816689856853	0.00396695068803232	0.149386478107614
MA0100.3	MYB	-0.0604421101244864	0.00597861441941345	0.105198720438926
MA0101.1	REL	0.0375375873343445	-0.00296026831063067	0.0285623680439475
MA0102.3	CEBPA	-0.0341758055214038	0.00433532369298854	0.0263880867069729
MA0102.4	CEBPA	-0.0194589111113511	0.00173019190475481	0.293239151446539
MA0103.2	ZEB1	0.0264090571363045	-0.00771939407321909	0.248903198958888
MA0103.3	ZEB1	0.0400070247955277	-0.00847121098895341	0.0199048980042762
MA0104.4	MYCN	-0.0381928175958108	0.00513179349199687	0.248903198958888
MA0105.1	NFKB1	0.114515802589925	-0.0189266766776214	0.0213902475342607
MA0105.2	NFKB1	0.0707549350835042	-0.0140605818997419	0.0723045227675459
MA0105.3	NFKB1	0.0105475199205922	-0.00359513178023536	0.446838284499399
MA0105.4	NFKB1	0.0447763661390895	-0.0200285093760408	0.443440176879013
MA0106.1	TP53	-0.0470010229083354	0.00503481239272258	0.117154272416203
MA0106.2	TP53	0.00035172515986945	0.000268668367996101	0.923174587182635
MA0106.3	TP53	0.0863091253547187	-0.00769655417783653	0.060889063442506
MA0107.1	RELA	0.0436292901474568	-0.00269046796309629	0.0132706015564678
MA0112.1	ESR1	-0.0234994307636491	0.00240157018223349	0.331781558803628
MA0112.2	ESR1	-0.0650483461163374	0.0102794687824503	0.0300887787450026
MA0112.3	ESR1	-0.0335105041932933	-0.00101320556644975	0.186913403406141
MA0113.1	NR3C1	0.00231775129500427	-0.0078862758901544	0.685881818200753
MA0113.3	NR3C1	-0.0344782996429366	0.00497580736431508	0.153139799049712
MA0114.2	HNF4A	0.0200333332777982	-0.00383807182569274	0.362659443501987
MA0114.4	HNF4A	-0.0159363464305125	0.0020124133839264	0.533096388542546
MA0115.1	NR1H2::RXRA	0.0652747367833446	-0.0127421994970098	0.0610813587489453
MA0119.1	NFIC::TLX1	-0.00768878044996135	-0.00736455939864896	0.899735551476641
MA0122.2	NKX3-2	-0.107137451864445	0.0166058183173894	0.0425044358147556
MA0124.1	NKX3-1	-0.0491428497842613	0.00677716052350874	0.291937497017141
MA0130.1	ZNF354C	0.0424240180072119	-0.00840150876305851	0.00497999722754061
MA0131.1	HINFP	-0.101669567062164	0.0412893723361072	0.405665197543557
MA0131.2	HINFP	-0.047751293583694	-0.00203575769178877	0.549239645066529
MA0132.2	PDX1	-0.106897363526143	0.0243266586245374	0.0259304494312897
MA0136.2	ELF5	-0.0655081104426085	0.00706523090535972	0.138527386620255
MA0137.1	STAT1	0.0155192674939424	-0.00976757895300971	0.273065651178585
MA0137.2	STAT1	-0.0736789474548282	0.0130142833752542	0.0390567692041212
MA0137.3	STAT1	-0.0543522200802297	0.0126902671983264	0.143210932250344
MA0138.1	REST	0.0114130770282009	-0.00380484858008153	0.597425526518419
MA0138.2	REST	-0.0275762279695738	0.00672300061716771	0.0733554861596327
MA0139.1	CTCF	0.013622613113384	-0.00491797302580771	0.519858527043887
MA0140.2	GATA1::TAL1	0.0601971454597467	-0.0107156340717604	0.0325995411402063
MA0141.3	ESRRB	0.00390164152417705	-0.00091451221584859	0.661450263816622
MA0143.4	SOX2	-0.0559740032780177	0.0112335053792277	0.213723535343931
MA0144.2	STAT3	-0.0215896640845062	0.0044496068491975	0.104686484731816
MA0145.3	TFCP2	0.00669696085777868	0.0115300785743996	0.974614817700296
MA0147.3	MYC	-0.0310167759073073	0.0049517608081157	0.0325995411402063
MA0148.1	FOXA1	0.0514983240831026	-0.0069176933092855	0.0370178001824702
MA0148.2	FOXA1	0.0502090478414435	-0.00607546116780513	0.0132190521177581
MA0148.3	FOXA1	0.0320208375845047	-0.00841750315835187	0.191074054214801
MA0148.4	FOXA1	-0.0327158803940786	0.0129403279198342	0.36994270554225
MA0149.1	EWSR1-FLI1	-0.00263139124865897	-0.00470453792335062	0.953742416861643
MA0150.1	NFE2L2	-0.0281294144268083	0.00439950651961671	0.138023572991529
MA0152.1	NFATC2	-0.0980284916005617	0.0166019669017771	0.0613076226438998
MA0153.1	HNF1B	0.026716013155198	0.00813420844189454	0.694162100984387
MA0153.2	HNF1B	-0.00335817425473133	0.00225986987390556	0.827279847143665
MA0154.2	EBF1	0.000100250142579064	-0.00263811308325822	0.940643190819659
MA0154.3	EBF1	-0.0317370418198706	0.0012614666095402	0.0407937711098416
MA0154.4	EBF1	-0.0299998350065831	0.00419224738541888	0.127570259399454
MA0155.1	INSM1	-0.021027524521625	0.000532462899957518	0.350293681260486
MA0156.1	FEV	-0.0174039907648051	0.00246327042604751	0.405469006627495
MA0156.2	FEV	-0.0422031688732583	0.010774274332697	0.216963285550373
MA0157.1	FOXO3	-0.00685987169461952	0.00101143049264895	0.838747840912515
MA0157.2	FOXO3	-0.00128144515377419	0.00377997488967529	0.988005902644908
MA0158.1	HOXA5	-0.064759674395176	0.00448624308730933	0.139863539292861
MA0158.2	HOXA5	-0.0687394930504348	0.0156922534867151	0.14687897284034
MA0159.1	RARA::RXRA	-0.0106122402165642	-0.00436730123772613	0.727201398731838
MA0160.1	NR4A2	0.0184558366175877	-0.00658106384582529	0.607375487490838
MA0161.1	NFIC	-0.00969731035686257	0.00292314926708609	0.366903728870978
MA0161.2	NFIC	-0.050990441880083	0.0124426503164203	0.0830858751178655
MA0162.2	EGR1	-0.0220069200782124	-0.000141767379638802	0.21315178553313
MA0162.3	EGR1	0.00570155619877666	-0.00500268661099387	0.782170428213286
MA0162.4	EGR1	-0.0467934933275023	0.00224717478772619	0.145861619194115
MA0163.1	PLAG1	0.0140568381805445	-0.00345470843880799	0.609275347653316
MA0258.1	ESR2	-0.0627261521939684	0.0105238403249876	0.00020613384645257
MA0258.2	ESR2	-0.0481394062742783	0.00604735794505623	0.0967715357000954
MA0259.1	ARNT::HIF1A	0.0287211888418945	-0.0171263447193023	0.687326292321282
MA0442.1	SOX10	-0.0141466349422567	0.0035128836917746	0.36994270554225
MA0442.2	SOX10	0.00727183541664106	-0.000889077845716942	0.619039393093814
MA0462.1	BATF::JUN	-0.00966998253073172	0.00144215954225268	0.672546610881588
MA0462.2	BATF::JUN	-0.0218308729792341	0.00524187700692604	0.36994270554225
MA0463.2	BCL6	0.0205284292308962	-0.00115408571181401	0.350293681260486
MA0464.2	BHLHE40	0.0279590218834051	-0.00940207336889066	0.269203070483504
MA0465.1	CDX2	0.0316896119973526	-0.00394372978689653	0.170167691597125
MA0465.2	CDX2	0.00664653846442102	7.44551159076829e-05	0.643375236377171
MA0466.1	CEBPB	0.00656115564617428	-0.01257565186111	0.734330924877798
MA0466.2	CEBPB	0.0128619280719989	-0.0128505118277056	0.708965861196198
MA0468.1	DUX4	0.00505402723311082	-0.000906188276739943	0.889601955777967
MA0469.2	E2F3	-0.0862235512174769	0.0142372765352762	0.221352808425312
MA0469.3	E2F3	0.0353790561142854	-0.00868368926487493	0.687326292321282
MA0470.1	E2F4	-0.0719542554650333	0.0058177483026512	0.0601843145571994
MA0470.2	E2F4	-0.0176384995952895	0.0284393639451615	0.804452001911956
MA0471.1	E2F6	-0.0155707798456491	-0.000645344934076084	0.492879993197083
MA0471.2	E2F6	-0.055083289878913	0.00796279575377437	0.0528111274908631
MA0472.2	EGR2	-0.0678963612573884	0.00118372185281766	0.211094610741092
MA0473.1	ELF1	-0.0566664228692423	0.00772997849831584	0.113011930911715
MA0473.2	ELF1	-0.104749775361958	0.0225974397380402	0.117154272416203
MA0473.3	ELF1	-0.00990655562331539	0.00208239436121488	0.368469586092094
MA0474.2	ERG	0.0297074921963576	-0.00381496832657959	0.100234766557107
MA0475.1	FLI1	0.00593157466051252	-0.00370322762650555	0.645654517307208
MA0475.2	FLI1	0.0273275482010722	-0.00328052407241192	0.219180253460637
MA0476.1	FOS	-0.0276424726945382	0.0077839869998357	0.446838284499399
MA0477.1	FOSL1	-0.0355854951438624	0.00665454988953103	0.197898090185572
MA0477.2	FOSL1	-0.00787564258891069	0.00385863466822487	0.739464060358892
MA0478.1	FOSL2	-0.0289851958799516	0.00546632895867705	0.24099008350151
MA0479.1	FOXH1	0.00835659025143162	-0.000623162253558201	0.663391631725221
MA0481.1	FOXP1	0.00663816874425375	-0.00717208833071379	0.659491253090323
MA0481.2	FOXP1	-0.0199823224164097	0.00663882197257413	0.365222903039685
MA0481.3	FOXP1	0.00811067273840921	0.00320047481372492	0.814022838610051
MA0482.2	GATA4	0.00868527438266113	-0.00385752634987933	0.776866746904356
MA0484.1	HNF4G	0.00395067984222522	-0.00196244788978125	0.872527018001198
MA0484.2	HNF4G	-0.0101113700432043	0.00200721793424772	0.663391631725221
MA0485.2	HOXC9	0.0366711933147629	-0.0135718756510674	0.463921006009991
MA0486.1	HSF1	-0.0505680525246779	0.0100527375673732	0.090975723684082
MA0486.2	HSF1	-0.096369153881483	0.0195741917113325	0.127570259399454
MA0488.1	JUN	-0.0827582345320464	0.00767008467583715	0.056675766253245
MA0489.1	JUN(var.2)	-0.0218470993200278	0.00106062698439622	0.45609483925574
MA0490.1	JUNB	-0.0235159972108978	0.00385106780667483	0.172264382564665
MA0490.2	JUNB	-0.0339651765163501	0.00862530773022841	0.174123299926171
MA0491.1	JUND	-0.0354996673261409	0.00509152208271171	0.154458747874853
MA0491.2	JUND	-0.0219783590751453	0.00548905587339123	0.440782450207289
MA0492.1	JUND(var.2)	-0.0279224286045072	0.00276099360519101	0.30689392423932
MA0495.1	MAFF	-0.0149627704675587	-0.00149584771150852	0.663391631725221
MA0495.2	MAFF	-0.00857245251452481	0.00563380478453974	0.761235637075851
MA0495.3	MAFF	0.0367489891505364	-0.00634335543572506	0.11824283328657
MA0496.1	MAFK	0.0225492059543207	-0.0082348807633827	0.235072111584407
MA0496.2	MAFK	-0.0534599629585942	0.00982683608643656	0.152891213541547
MA0496.3	MAFK	0.00637981950755723	-0.00451261977583528	0.209847984583968
MA0497.1	MEF2C	0.0218540619787513	-0.0103137864954655	0.420640679086553
MA0498.2	MEIS1	-0.0148753064621971	0.00585224894327174	0.542945059716536
MA0499.2	MYOD1	0.0513427029334032	-0.0104302262191156	0.121054246900448
MA0500.2	MYOG	0.0364865881783415	-0.00144499477109064	0.262183456276798
MA0501.1	MAF::NFE2	-0.0668112337100138	0.00857309211277994	0.0137732479294787
MA0502.1	NFYB	0.0650223819410811	-0.0121311168716073	0.172264382564665
MA0502.2	NFYB	-0.0101952535055907	-0.00169718967549348	0.782282305752774
MA0504.1	NR2C2	0.0254798532534432	-0.00522323730128621	0.388927495818826
MA0506.1	NRF1	-0.060694451140341	0.00889713536295534	0.0220658968753615
MA0507.1	POU2F2	0.0049936359264685	0.00271063920578798	0.82546094843237
MA0508.1	PRDM1	-0.0200752941573723	-0.00139014101734231	0.413572241884858
MA0508.2	PRDM1	0.00801018873117679	-0.00849785330296677	0.718444769389127
MA0508.3	PRDM1	-0.00393340719332568	0.00172419650099769	0.733397636384225
MA0509.2	RFX1	0.00870781197464348	-0.0107199057133838	0.492879993197083
MA0510.1	RFX5	-0.00637899386831193	-0.00246850558077721	0.796592749529249
MA0510.2	RFX5	0.05226475705304	-0.0240745128366621	0.443440176879013
MA0511.1	RUNX2	0.00690473225728819	0.00275402508352491	0.748266507545475
MA0511.2	RUNX2	-0.0277924699077423	0.000699886327286	0.467211875024635
MA0513.1	SMAD2::SMAD3::SMAD4	0.0121295391180669	-0.00100273124528729	0.661654857971815
MA0516.1	SP2	-0.0284537667687413	0.00125812699406724	0.145861619194115
MA0516.2	SP2	-0.0226583675986591	0.00380214882944329	0.0692192099466599
MA0517.1	STAT1::STAT2	6.93215514907136e-05	-0.00844141499990313	0.803311045359506
MA0522.2	TCF3	0.00686989255295417	-0.00114104740853202	0.70999547840403
MA0522.3	TCF3	0.0490500807728495	-0.00860264096716505	0.0544127283395746
MA0523.1	TCF7L2	0.0711084309765117	-0.0100059055943664	0.0646809207929905
MA0524.1	TFAP2C	-0.000175692306180346	0.00127024046525993	0.996357271414757
MA0524.2	TFAP2C	-0.0174540706680721	0.00475303282685947	0.517806140236958
MA0525.1	TP63	-0.0015403633353817	-0.00593825314209079	0.989701469527924
MA0525.2	TP63	-0.0326935535206123	0.00416503644314235	0.318829486844406
MA0526.1	USF2	-0.0160881846954068	0.00639227827396192	0.257006538122309
MA0526.2	USF2	-0.0484952514450252	0.013404747485002	0.0259304494312897
MA0526.3	USF2	-0.0374136468545961	0.0173790565783191	0.152218740253962
MA0527.1	ZBTB33	-0.117486554807772	0.00528292260488741	0.075675908379023
MA0528.1	ZNF263	-0.0134392076277229	-0.00145833773438764	0.276407427505918
MA0528.2	ZNF263	0.000262270089355342	-0.00145583705033727	0.860444370787293
MA0592.1	ESRRA	0.0081678945413115	-0.00373599622425449	0.475389235099539
MA0592.3	ESRRA	-0.00979398078213988	-0.00139724645754003	0.34415687399893
MA0593.1	FOXP2	-0.0287800725499922	0.0100589164608925	0.171086867764204
MA0594.2	HOXA9	0.113534134554638	-0.00389380802657376	0.215110632288572
MA0595.1	SREBF1	0.0455202183100348	-0.010409283483062	0.250152695649711
MA0596.1	SREBF2	0.0715292163823811	-0.0153331632768552	0.139698698186938
MA0597.1	THAP1	0.0562167633438746	-0.0108502355778106	0.0285623680439475
MA0598.1	EHF	-0.0521338018984401	0.00467325166781697	0.0285029790225791
MA0598.2	EHF	-0.111626328033115	0.0136764520169348	0.0390567692041212
MA0598.3	EHF	-0.0251977429703644	0.000129326433156213	0.346577518169798
MA0599.1	KLF5	-0.00307090732652671	0.00192300688548365	0.683532168565505
MA0600.1	RFX2	-0.0331618656489292	0.00459611297702453	0.0690976543312114
MA0600.2	RFX2	0.0629922871352005	-0.013288324864165	0.164106826592131
MA0605.2	ATF3	-0.0821302889115856	0.020485087009974	0.054645295481817
MA0609.2	CREM	-0.00820372707980795	0.00123348532873179	0.827279847143665
MA0610.1	DMRT3	-0.100204291283319	0.0235191300622193	0.0347357704031532
MA0612.1	EMX1	-0.19308449916227	0.0328119637102995	0.0413936802123908
MA0612.2	EMX1	-0.191613357046903	0.0338671529120324	0.0945169099441424
MA0613.1	FOXG1	-0.0108659186483143	0.00926735476518375	0.659491253090323
MA0616.2	HES2	-0.0960883896099741	0.0157163653001117	0.0360290889484799
MA0618.1	LBX1	0.0124106889887685	-0.00862893148182671	0.799198738375955
MA0620.2	MITF	-0.0730961549405801	0.0199867297779327	0.0244904696948
MA0620.3	MITF	-0.0581249510594559	0.0153202875985072	0.0960853921125891
MA0623.2	NEUROG1	-0.0334721780729977	0.00774530309596599	0.472363929623141
MA0625.1	NFATC3	-0.09469406932339	0.0164394548351601	0.00497999722754061
MA0627.2	POU2F3	0.0196931456735395	-0.00363738951407784	0.0799405091087562
MA0628.1	POU6F1	-0.054201714576398	0.0142749547542061	0.285952875702783
MA0630.1	SHOX	-0.053781448938706	0.00634415362358171	0.215338043347815
MA0632.2	TCFL5	-0.161707204786068	0.0133019549234724	0.0285029790225791
MA0634.1	ALX3	0.00773154119494697	-0.000142360188943802	0.859919741038294
MA0635.1	BARHL2	-0.170904308944894	0.0285641789051338	0.139698862802044
MA0636.1	BHLHE41	-0.0377711795270688	0.00702430615227457	0.218705740693878
MA0637.1	CENPB	-0.204208689865157	0.021391984580219	0.0945169099441424
MA0638.1	CREB3	0.0122828894037313	-0.0037359395875063	0.522957381456912
MA0639.1	DBP	0.004310601388323	0.0081651050049217	0.957756067830422
MA0640.1	ELF3	-0.119653628543417	0.0133412817023889	0.0600147481755627
MA0640.2	ELF3	-0.00634748972985491	-0.00188928867062118	0.782170428213286
MA0641.1	ELF4	-0.0613106494775669	0.00993597584896434	0.224440626406144
MA0642.1	EN2	-0.0800821202281349	0.0154089764686218	0.00466876623865833
MA0644.1	ESX1	-0.119734239954613	0.0257349055005443	0.0777733083898859
MA0645.1	ETV6	-0.0688110508552772	0.0107241016222195	0.278441105319856
MA0646.1	GCM1	-0.054068853175513	0.017766031443442	0.183223214032325
MA0647.1	GRHL1	-0.00936505198326164	0.00202717230181779	0.60527714353384
MA0648.1	GSC	0.152218155042027	-0.0177069121493349	0.0379272763580398
MA0649.1	HEY2	-0.0574997305396092	0.00421902412413012	0.0522801634073861
MA0650.1	HOXA13	-0.0221630569636902	0.00446194143392863	0.472363929623141
MA0650.2	HOXA13	-0.0152208650744439	-0.000174573851519774	0.613938366669561
MA0651.1	HOXC11	-0.0220856582091186	-0.010283795611715	0.797940094311091
MA0652.1	IRF8	0.0554928704708948	-0.00981427873166693	0.108364678962672
MA0653.1	IRF9	0.0621057100780889	-0.0153384803818551	0.184615281766858
MA0654.1	ISX	-0.0713736949036705	0.0104858288085938	0.0522801634073861
MA0655.1	JDP2	-0.0514027535057821	0.012535003646894	0.227641107284298
MA0656.1	JDP2(var.2)	-0.119872315763964	0.0208050839370248	0.0285623680439475
MA0657.1	KLF13	-0.0318373614656496	0.00178096012171933	0.355094225711348
MA0658.1	LHX6	-0.102693792316049	0.0145426825607794	0.152891213541547
MA0659.1	MAFG	-0.0901978137199222	0.0129656646803811	0.144677269105571
MA0659.2	MAFG	-0.00105363970236807	0.00190955144975943	0.872527018001198
MA0660.1	MEF2B	0.0215461692326769	-0.0144960382479124	0.546240058884868
MA0661.1	MEOX1	-0.126587041223722	0.0191928234478259	0.0555750415225074
MA0662.1	MIXL1	-0.106889063351497	0.0150184852179853	0.0285029790225791
MA0663.1	MLX	-0.00052752094227861	0.00479818095071748	0.913757384727818
MA0664.1	MLXIPL	0.0331898245563044	-0.000367614818299856	0.291634993454846
MA0665.1	MSC	0.0448930906191417	-0.00488381064100854	0.0285623680439475
MA0666.1	MSX1	-0.0232251065809959	0.000704909213475835	0.446838284499399
MA0667.1	MYF6	0.0127913729516707	-0.00551234691565704	0.49862172663242
MA0668.1	NEUROD2	0.00416950837279505	0.00442451078225742	0.972477415512915
MA0669.1	NEUROG2	-0.0663390713582057	0.0152861780469823	0.139698862802044
MA0670.1	NFIA	0.0355207117466732	-0.00286961651009717	0.157831788747367
MA0671.1	NFIX	0.0264459118273588	-0.00340615076839349	0.177971533700144
MA0672.1	NKX2-3	0.0156782755316817	-0.00599691983935559	0.519858527043887
MA0673.1	NKX2-8	0.00775021470727086	-0.0060145463314099	0.681624938355486
MA0674.1	NKX6-1	-0.139519204087812	0.0199549353959582	0.0050243465185909
MA0675.1	NKX6-2	-0.139519204087812	0.0199549353959582	0.0050243465185909
MA0678.1	OLIG2	-0.0708537477377694	0.00765871229968595	0.420640679086553
MA0679.1	ONECUT1	-0.00792950097019629	0.00200231373608351	0.882751534772498
MA0679.2	ONECUT1	0.0590412484210733	-0.0140959277262484	0.272131677905771
MA0680.1	PAX7	0.085760725586981	-0.0349838953603548	0.427111109564609
MA0681.2	PHOX2B	0.0441803392934595	-0.00381293307418112	0.221352808425312
MA0682.2	PITX1	0.0300049548920134	-0.00526347640241828	0.748944543471893
MA0683.1	POU4F2	0.0295391024936859	0.00242339346737683	0.466025770823859
MA0684.1	RUNX3	-0.0262856587766272	0.00540779703946833	0.276407427505918
MA0684.2	RUNX3	0.0643662758372163	-0.00578389990335527	0.154458747874853
MA0685.1	SP4	0.0197114722563264	-0.00242203780741257	0.152891213541547
MA0686.1	SPDEF	0.0108375335418432	-0.0188416900527156	0.748944543471893
MA0687.1	SPIC	-0.0193568986671821	0.0030899051653832	0.174123299926171
MA0688.1	TBX2	-0.0173745026357866	0.00432777137216643	0.317578780608687
MA0689.1	TBX20	-0.0362478149648405	0.00867335660378655	0.0067780131053249
MA0690.1	TBX21	-0.061114114074771	0.00869870891929762	0.108322712921678
MA0691.1	TFAP4	0.0309023202778767	-0.00352636613706838	0.117154272416203
MA0692.1	TFEB	-0.0276234846787563	0.011084594721989	0.284949821079806
MA0693.2	VDR	-0.017714093206243	-0.00866957991529445	0.70999547840403
MA0694.1	ZBTB7B	-0.00937727830383222	0.00854192804899249	0.520398846936051
MA0695.1	ZBTB7C	-0.0110751253952121	0.00944005040173482	0.486004354603389
MA0696.1	ZIC1	-0.0265374834698447	-0.00167982066507317	0.311461455764187
MA0697.1	ZIC3	0.0615929323682702	-0.0101651660276612	0.0733554861596327
MA0698.1	ZBTB18	-0.0277199121583053	0.00506544986904965	0.00523997688570705
MA0699.1	LBX2	-0.0857368556791635	0.00946284097330966	0.090975723684082
MA0700.1	LHX2	-0.0828355460443778	0.016275838691506	0.0915656394301032
MA0700.2	LHX2	-0.0287528903011277	0.00396301751858821	0.368469586092094
MA0701.1	LHX9	-0.0634075602849085	0.00502935459104833	0.173448193442074
MA0701.2	LHX9	-0.0713736949036705	0.0104858288085938	0.0522801634073861
MA0702.1	LMX1A	-0.128929622075436	0.0187274721266693	0.0064177499263173
MA0702.2	LMX1A	-0.048916294524973	0.012362961807475	0.249058788168969
MA0703.1	LMX1B	-0.102141652093091	0.0167402891099345	0.00128462051462604
MA0703.2	LMX1B	0.0284463237127277	-0.000859642846344123	0.396835212644749
MA0706.1	MEOX2	-0.0541317046541965	0.0120976006159732	0.0132190521177581
MA0707.1	MNX1	-0.0109385906303219	0.003347240008711	0.734330924877798
MA0708.1	MSX2	-0.0232251065809959	0.000704909213475835	0.446838284499399
MA0710.1	NOTO	-0.0200379965506773	0.00143097414575262	0.605507950479542
MA0711.1	OTX1	-0.100086773966777	0.043988586133024	0.393672055818118
MA0712.1	OTX2	0.0299714747285475	-0.00435481599108135	0.533096388542546
MA0712.2	OTX2	0.0758551010761842	-0.0182426279718622	0.117095408074822
MA0713.1	PHOX2A	0.0835069407210046	-0.0111493062030649	0.172264382564665
MA0714.1	PITX3	0.04021201464447	-0.00646165225854483	0.420640679086553
MA0715.1	PROP1	0.114357130750256	-0.016350964629848	0.12536242732876
MA0716.1	PRRX1	-0.053781448938706	0.00634415362358171	0.215338043347815
MA0717.1	RAX2	-0.0713736949036705	0.0104858288085938	0.0522801634073861
MA0718.1	RAX	-0.0922647936677018	0.0193207455427952	0.00466876623865833
MA0719.1	RHOXF1	0.0231979567457766	-0.01023889218962	0.486220793804966
MA0721.1	UNCX	-0.0433524028684507	0.00675297206080956	0.213723535343931
MA0722.1	VAX1	0.0192277718419261	-0.00018069900311831	0.342108999347417
MA0723.1	VAX2	0.0104149917219593	-0.000953053440170945	0.751279092793993
MA0724.1	VENTX	-0.0291589945031263	0.0117762958182187	0.567181826553269
MA0725.1	VSX1	0.0138516524215594	-0.000271308209277983	0.775138296872475
MA0726.1	VSX2	0.0138516524215594	-0.000271308209277983	0.775138296872475
MA0727.1	NR3C2	-0.0467997964593723	0.00455280300507479	0.040355715420263
MA0729.1	RARA	0.0353553577899105	-0.0111014476293277	0.187209867628352
MA0730.1	RARA(var.2)	-0.025717820746497	0.00519095900612543	0.292649153565056
MA0731.1	BCL6B	-0.0466858344546536	0.00352716692976171	0.040355715420263
MA0732.1	EGR3	0.0255419117865719	-0.0109995105942836	0.258095734093175
MA0733.1	EGR4	0.0262558506755617	-0.00962790003423198	0.376252346179379
MA0734.1	GLI2	-0.106396330995082	0.0191753997083679	0.139698698186938
MA0734.2	GLI2	0.0270487900046793	-0.00425643388811498	0.1608834129555
MA0735.1	GLIS1	-0.0896519184600652	0.0176688252729958	0.0296111869597249
MA0736.1	GLIS2	0.0394908378322243	-0.00910077833132887	0.326503292230362
MA0737.1	GLIS3	-0.0498346031882206	0.00325934040716895	0.068683024055465
MA0738.1	HIC2	0.0259535953586898	-0.0075098541958224	0.0488720412427579
MA0740.1	KLF14	-0.0447120350742756	0.00465985218315146	0.0613076226438998
MA0741.1	KLF16	-0.00930821915395287	0.00222908000825573	0.453683600808901
MA0743.1	SCRT1	0.086131724856583	-0.0178692503188978	0.0733554861596327
MA0743.2	SCRT1	0.0731845395200316	-0.0159444556261053	0.0732918290973939
MA0744.1	SCRT2	0.0855648014969183	-0.0215812255891137	0.125201651500302
MA0744.2	SCRT2	0.0693930780982538	-0.0208768891770152	0.0306197375094515
MA0745.1	SNAI2	0.029503130304428	-0.00771978773121256	0.140560857169352
MA0745.2	SNAI2	0.0606951690980815	-0.0125400919211497	0.105198720438926
MA0746.1	SP3	-0.00122794894985265	-0.00115836759417212	0.996357271414757
MA0746.2	SP3	0.0209844797108384	-0.00276702193546651	0.281127423467966
MA0747.1	SP8	0.00763577230923999	-0.0011536146705915	0.455426364138511
MA0748.1	YY2	-0.117308365139679	0.00478358735647344	0.376252346179379
MA0748.2	YY2	-0.0635320229554591	0.000574981964693352	0.514688413961952
MA0749.1	ZBED1	0.127525156050892	-0.0268638827530905	0.503772501897636
MA0750.1	ZBTB7A	-0.127093725150841	0.0154846448321025	0.0864592794118869
MA0750.2	ZBTB7A	-0.0465806783100381	0.00594643936689827	0.0545410135539175
MA0751.1	ZIC4	0.0354566569287199	-0.0126571253329249	0.254944682932365
MA0752.1	ZNF410	-0.0312236616699331	0.00408480573787671	0.144677269105571
MA0753.1	ZNF740	-0.0455965597524762	0.0105068152133514	0.0347357704031532
MA0753.2	ZNF740	-0.00686940058200606	0.00369213866128177	0.535325417908228
MA0754.1	CUX1	-0.104098785271504	0.0352588081165623	0.227641107284298
MA0755.1	CUX2	-0.0457972830981776	0.0154651841098118	0.604228748851073
MA0756.1	ONECUT2	0.0480418735012083	-0.00836277070669731	0.663391631725221
MA0757.1	ONECUT3	0.0345402453953623	-0.0051501938843591	0.667597070162542
MA0758.1	E2F7	-0.0741201177952262	0.00931067639885653	0.0199048980042762
MA0759.1	ELK3	-0.051357960574109	0.00667754791038514	0.248903198958888
MA0760.1	ERF	0.0290417926272883	-0.00793087165689106	0.254944682932365
MA0761.1	ETV1	-0.0425641332780125	0.00723977018350254	0.276407427505918
MA0761.2	ETV1	-0.0141699281528444	-0.00285838499785107	0.616510550734983
MA0762.1	ETV2	0.0632583740128271	-0.00907097684918207	0.0335446832238399
MA0763.1	ETV3	-0.049551507546694	0.00632414006265246	0.0544127283395746
MA0764.1	ETV4	-0.0425641332780125	0.00723977018350254	0.276407427505918
MA0764.2	ETV4	-0.0362128792463187	0.00387779084675743	0.00497999722754061
MA0765.1	ETV5	-0.0667067520029707	0.00897273773023359	0.0853336835855957
MA0765.2	ETV5	-0.0981361338815426	0.0156247693169272	0.172264382564665
MA0766.1	GATA5	0.0414403118715039	-0.00618839900031475	0.116330182857682
MA0766.2	GATA5	0.0471512237047759	-0.00453754257975355	0.185548974148601
MA0767.1	GCM2	-0.0795929161541798	0.0246132859446912	0.00361890862598943
MA0768.1	LEF1	0.0692343015192233	-0.0120179828320901	0.136710896983138
MA0769.2	TCF7	0.118513658443519	-0.0193725827661001	0.00845611519529419
MA0770.1	HSF2	-0.0903912693838525	0.0148740467354341	0.115909825177816
MA0771.1	HSF4	-0.0977913226610433	0.0209095827256584	0.16051664302631
MA0772.1	IRF7	0.0116059944644006	-0.00332310622195284	0.694162100984387
MA0773.1	MEF2D	0.0304259548132428	-0.0156346773453366	0.372756025620922
MA0774.1	MEIS2	-0.0351285026848393	0.00813612851422899	0.287484859711245
MA0775.1	MEIS3	0.0326874321472185	-0.00533482161157979	0.353022199475294
MA0776.1	MYBL1	0.106886128073249	-0.00361796612161276	0.0441104566733149
MA0777.1	MYBL2	-0.0358681966239125	-0.00480979653616166	0.632493535839419
MA0778.1	NFKB2	0.0918791220511388	-0.0278110858161877	0.090975723684082
MA0779.1	PAX1	0.00232504132412257	0.00705596555011306	0.871451004187927
MA0780.1	PAX3	0.0399472741760508	-0.0180892416665098	0.514688413961952
MA0781.1	PAX9	0.0448479325163324	1.35707233486475e-05	0.231413880797911
MA0782.1	PKNOX1	-0.00400315697477336	-0.00764124687913693	0.98852241964166
MA0782.2	PKNOX1	-0.0211346216639439	0.00597941213043689	0.414446615872476
MA0783.1	PKNOX2	-0.0316381211879892	-0.00422100937263135	0.60527714353384
MA0784.1	POU1F1	0.0215942189642488	-0.00637066522268328	0.324256711870004
MA0785.1	POU2F1	0.000770674905863805	-0.00479064024991824	0.908945726349856
MA0786.1	POU3F1	0.0368407737988891	-0.00991164747063872	0.139863539292861
MA0787.1	POU3F2	0.0261816308072508	-0.00738054360466872	0.317578780608687
MA0788.1	POU3F3	-0.0169376240585814	0.00347287876382642	0.0812405320307512
MA0789.1	POU3F4	0.0746342088075968	-0.017037306098242	0.0393746059091738
MA0790.1	POU4F1	-0.00963105191016939	0.000903422269521403	0.619039393093814
MA0791.1	POU4F3	-0.00214499230593467	0.00260940708705524	0.827279847143665
MA0792.1	POU5F1B	0.0592066907183822	-0.0134690007296836	0.215852078400055
MA0793.1	POU6F2	0.145669248945729	-0.0212256469386208	0.0777733083898859
MA0794.1	PROX1	0.00130221834847061	-0.00355256443591203	0.996357271414757
MA0795.1	SMAD3	0.00263527230562392	0.00250546948537507	0.913757384727818
MA0796.1	TGIF1	0.0608804967848567	-0.0148575989770568	0.213723535343931
MA0797.1	TGIF2	0.0237272429625001	-0.0100830210998393	0.663391631725221
MA0798.1	RFX3	0.00170934977205002	0.000654996041674905	0.987448502924324
MA0798.2	RFX3	0.00487393382873973	-0.007822254993352	0.619039393093814
MA0799.1	RFX4	0.0345471676034621	-0.00425434084068844	0.196243480831934
MA0800.1	EOMES	-0.0395613297847654	0.00629477668333292	0.140560857169352
MA0801.1	MGA	-0.0563611471659686	0.0100863593812764	0.0623579161465492
MA0802.1	TBR1	-0.051877157310939	0.0118717456576058	0.000237437402377912
MA0803.1	TBX15	-0.0563611471659686	0.0100863593812764	0.0623579161465492
MA0804.1	TBX19	-0.0651933264266623	0.0143876174638865	0.0132706015564678
MA0805.1	TBX1	-0.0622591220288164	0.0103384303217018	0.0488720412427579
MA0806.1	TBX4	-0.0324646070344182	0.006737673387202	0.172264382564665
MA0807.1	TBX5	-0.0324646070344182	0.006737673387202	0.172264382564665
MA0808.1	TEAD3	-0.0781057638754922	0.0076823812919105	0.0577180115597697
MA0809.1	TEAD4	-0.0846452225015962	0.0102460647674924	0.040355715420263
MA0809.2	TEAD4	-0.0802971668512499	0.00748586621065083	0.0213902475342607
MA0810.1	TFAP2A(var.2)	-0.000535166227475279	0.00392319615438444	0.917836609053012
MA0811.1	TFAP2B	-0.04524590336838	0.00926260118125861	0.0864592794118869
MA0812.1	TFAP2B(var.2)	-0.00487539475721289	-0.0015259737654837	0.814933088612727
MA0813.1	TFAP2B(var.3)	-0.00596605142161464	-0.00344866580220812	0.889284809997313
MA0814.1	TFAP2C(var.2)	0.00978488377815952	-0.00417110046530458	0.339604338456839
MA0814.2	TFAP2C(var.2)	0.0254403653842064	-0.00368588468501345	0.116081478129746
MA0815.1	TFAP2C(var.3)	0.0166024614292478	-0.00729566061974865	0.420640679086553
MA0817.1	BHLHE23	-0.0679607561925873	0.0165000024702413	0.443041891063874
MA0818.1	BHLHE22	-0.0889657544796282	0.0199850631325056	0.317578780608687
MA0819.1	CLOCK	0.0172124707848747	-0.000689963529689418	0.492879993197083
MA0820.1	FIGLA	0.0143944158518605	-0.00243707641389573	0.544227053372488
MA0821.1	HES5	-0.0209017546364021	-0.00489921203002655	0.643375236377171
MA0822.1	HES7	-0.0253433593786931	-0.00258947425645303	0.493921511023226
MA0823.1	HEY1	-0.0750159034880309	0.0110273544812614	0.075675908379023
MA0825.1	MNT	0.0396925706506298	-0.00630024725159532	0.00466876623865833
MA0826.1	OLIG1	-0.0780083914685145	0.00811158554350712	0.273087914450694
MA0827.1	OLIG3	-0.0708537477377694	0.00765871229968595	0.420640679086553
MA0828.1	SREBF2(var.2)	-0.0372529917761888	0.0120080020949959	0.126357568172062
MA0829.2	SREBF1(var.2)	0.0373650382625622	-0.00156552121792045	0.0959705472083051
MA0830.1	TCF4	0.00487290150783588	-0.00348506355377393	0.710594065523807
MA0830.2	TCF4	0.0321867893718919	-0.00675088951069314	0.229592630919473
MA0831.1	TFE3	-0.0959228188719394	0.0206861148066287	0.0220830834956061
MA0831.2	TFE3	-0.0353087462268814	0.0117764734703441	0.310202627326453
MA0833.1	ATF4	-0.153758100200514	0.0169879674060404	0.0547703979205144
MA0833.2	ATF4	-0.0999199615791424	0.0129917130943582	0.0470783346122359
MA0834.1	ATF7	-0.0555799238596457	0.00197115979672943	0.0337848967496893
MA0835.2	BATF3	-0.0234709155260351	0.00565221238324828	0.292737970228128
MA0836.1	CEBPD	-0.0302893177938768	-0.0114432039900794	0.787770928536259
MA0836.2	CEBPD	0.0119291109575648	-0.00394829946537116	0.661654857971815
MA0837.1	CEBPE	0.0128619280719989	-0.0128505118277056	0.708965861196198
MA0838.1	CEBPG	-0.0394192306925194	-0.0103735771865768	0.632493535839419
MA0839.1	CREB3L1	0.0231870809878847	-0.00403588419642195	0.281127423467966
MA0841.1	NFE2	-0.00866713307388091	0.00399332787094039	0.766014606308044
MA0842.1	NRL	0.035908774457637	-0.00472628084689663	0.337260903284586
MA0842.2	NRL	0.0171204352757469	0.000653743264476058	0.730497683472723
MA0843.1	TEF	0.0398100168660419	0.00899910585458562	0.661654857971815
MA0844.1	XBP1	-0.000910899561354104	-0.00262514405973627	0.979483049300321
MA0845.1	FOXB1	0.151739428303562	-0.0273937275904264	0.000524113605880781
MA0846.1	FOXC2	0.0623693819930932	-0.00815885375661281	0.0285623680439475
MA0847.1	FOXD2	-0.0355482815386352	0.00783202007503488	0.317578780608687
MA0847.2	FOXD2	0.083364301616494	-0.0110253767525467	0.0356004195651812
MA0848.1	FOXO4	-0.0355482815386352	0.00783202007503488	0.317578780608687
MA0849.1	FOXO6	-0.0355482815386352	0.00783202007503488	0.317578780608687
MA0850.1	FOXP3	-0.0355482815386352	0.00783202007503488	0.317578780608687
MA0852.2	FOXK1	0.0207852584888573	0.00222959833581646	0.460711203651969
MA0855.1	RXRB	-0.0146511618553731	-0.000312852987204145	0.738334834791407
MA0856.1	RXRG	-0.0229446058132166	-0.000985014838406761	0.542945059716536
MA0861.1	TP73	0.0252018803811664	-0.00946635960503548	0.40052326593707
MA0862.1	GMEB2	0.00676176467777908	0.0143566572782061	0.880904630409499
MA0863.1	MTF1	-0.0343191421417476	0.004193819459128	0.398328555600572
MA0864.1	E2F2	-0.00618889489586253	0.00378622932238786	0.845625606504911
MA0864.2	E2F2	-0.0176384995952895	0.0284393639451615	0.804452001911956
MA0865.1	E2F8	-0.0240948261087081	-0.00198893235814703	0.200399787909921
MA0866.1	SOX21	0.00249407847641806	-0.00436769540182542	0.814132724305284
MA0867.1	SOX4	-0.0355118785388011	0.00551044899627882	0.182136057649171
MA0867.2	SOX4	-0.00477555205688831	-0.00489822561168637	0.974614817700296
MA0868.1	SOX8	-0.0174704664441325	0.00359201350981718	0.519858527043887
MA0868.2	SOX8	0.012914687783052	-0.0132869457184344	0.560608731544336
MA0871.1	TFEC	-0.016362109652679	0.00637623280755832	0.616322014074414
MA0871.2	TFEC	-0.0910614801249894	0.0189930284354705	0.01657128249389
MA0872.1	TFAP2A(var.3)	-0.0107425752841885	-0.00217282186639159	0.740543022301835
MA0873.1	HOXD12	-0.0473279239007698	-0.00908155272164892	0.491322597515802
MA0875.1	BARX1	-0.109720589621425	0.0108078086071057	0.0547703979205144
MA0876.1	BSX	-0.0232251065809959	0.000704909213475835	0.446838284499399
MA0877.2	BARHL1	0.0148031826753535	0.0215636583403653	0.946875498903519
MA0878.1	CDX1	-0.0179303190455741	0.00700331111534171	0.491322597515802
MA0878.2	CDX1	0.0214160099415414	-0.00162872853702223	0.455426364138511
MA0882.1	DLX6	-0.056203139324968	0.00754348318664197	0.249531109379234
MA0884.1	DUXA	0.00161646580116916	0.00184358285196985	0.974614817700296
MA0886.1	EMX2	-0.109733884261955	0.0218240222178863	0.0241786172273303
MA0887.1	EVX1	0.0592238358855212	-0.00377464171198888	0.243805733427185
MA0888.1	EVX2	0.0379161457315952	-0.000999369536480953	0.3849878019016
MA0889.1	GBX1	-0.148983916911884	0.0325558640722382	0.054645295481817
MA0890.1	GBX2	-0.0885329451523938	0.0138027193808442	0.000182976184750108
MA0891.1	GSC2	0.118259460297773	-0.0204175903776845	0.162277023914745
MA0892.1	GSX1	-0.0309033879062542	0.00880212714111056	0.282281956499173
MA0893.1	GSX2	0.0241155957342275	0.00329294957142972	0.645654517307208
MA0893.2	GSX2	-0.106897363526143	0.0243266586245374	0.0259304494312897
MA0894.1	HESX1	-0.0428272263654068	0.00829289291281892	0.152891213541547
MA0895.1	HMBOX1	-0.00942149806892066	-0.00872062132287921	0.890111819310679
MA0899.1	HOXA10	-0.0264808203486362	-1.13413796551782e-05	0.548371285439898
MA0900.1	HOXA2	-0.0355275597910827	0.00753232678859431	0.411984424624349
MA0900.2	HOXA2	-0.111291589835098	0.0272640699807351	0.121054246900448
MA0901.1	HOXB13	0.00430172301706947	-0.00489649975962864	0.788215784701379
MA0901.2	HOXB13	0.0411584049981151	-0.00657516243922157	0.211094610741092
MA0902.1	HOXB2	-0.0595941467923803	0.0135700698704104	0.0556805739115352
MA0902.2	HOXB2	-0.111291589835098	0.0272640699807351	0.121054246900448
MA0903.1	HOXB3	-0.0724075880958974	0.0190742563130046	0.0285623680439475
MA0904.2	HOXB5	-0.0947307845483115	0.0241386514052171	0.241014369820052
MA0905.1	HOXC10	0.0081679083684824	-0.00822421278658672	0.748266507545475
MA0906.1	HOXC12	0.030029869940826	-0.00422453275912824	0.420419116333849
MA0907.1	HOXC13	0.106663909382189	-0.0172530151319001	0.215110632288572
MA0908.1	HOXD11	0.0959343475143521	-0.0103599544985427	0.127570259399454
MA0909.1	HOXD13	-0.0196365924478217	-0.000668264249091661	0.423209429723817
MA0909.2	HOXD13	0.0686066691293311	-0.0140128879626285	0.0917757900969875
MA0910.2	HOXD8	-0.0426380861123855	0.00951943865945292	0.047801191479733
MA0912.2	HOXD3	-0.11598870583714	0.0211977732317496	0.173654800674581
MA0913.2	HOXD9	-0.0498780035377398	0.0026641623640062	0.115275469061172
MA0914.1	ISL2	-0.136050930946697	0.0166999529112049	0.0613076226438998
MA1099.2	HES1	-0.07512824440357	0.0154522030035465	0.0390567692041212
MA1100.1	ASCL1	0.00853871237727068	-0.000134347174929338	0.628147045663932
MA1100.2	ASCL1	0.0499123802113808	-0.00282817216306407	0.140560857169352
MA1101.1	BACH2	-0.0706709067667653	0.0126410239027268	0.115909825177816
MA1101.2	BACH2	-0.0251167689883966	0.00817537100550588	0.149386478107614
MA1102.1	CTCFL	0.0328458715724483	-0.0107372998161506	0.0958499933828155
MA1102.2	CTCFL	-0.00581920777353372	-0.00500043563725098	0.908945726349856
MA1103.1	FOXK2	0.00765702303044152	0.00503038644762396	0.872527018001198
MA1103.2	FOXK2	-0.0080026728694033	0.00435098255488767	0.815660807515418
MA1104.1	GATA6	0.0198855479027398	-0.00382939447901103	0.475692976625831
MA1104.2	GATA6	0.0390679781883434	-0.00594876278703711	0.14880895383294
MA1105.1	GRHL2	-0.0619373131497084	-0.00239205950589282	0.278441105319856
MA1105.2	GRHL2	0.0871140510289325	-0.015045127021501	0.0259304494312897
MA1106.1	HIF1A	-0.0221519528498198	-0.00990971737478334	0.772828072475133
MA1107.1	KLF9	0.026690659356309	-0.00677070426731368	0.32004077588282
MA1107.2	KLF9	0.0190039935744042	-0.00545746327294063	0.316740033054177
MA1108.1	MXI1	-0.00768688650437153	0.00151243673720932	0.493921511023226
MA1108.2	MXI1	0.000602040836860526	-0.00155769449870596	0.994053492944039
MA1109.1	NEUROD1	0.00706191089519884	-0.00399146183595772	0.75602123446811
MA1110.1	NR1H4	0.0247432650399883	-0.0141521253680804	0.486220793804966
MA1111.1	NR2F2	-0.0119756096953968	-0.0036396025961206	0.663391631725221
MA1112.1	NR4A1	0.0180177401270342	-0.0064956105417762	0.343610311270288
MA1112.2	NR4A1	-0.00407847934004218	0.00077052561583858	0.889284809997313
MA1113.1	PBX2	-0.0106683105187773	0.00854132944836204	0.815603446279637
MA1113.2	PBX2	0.0295579269142269	0.0041393527223805	0.520398846936051
MA1114.1	PBX3	-0.0259518517292416	0.00589488582850294	0.396835212644749
MA1115.1	POU5F1	0.0199334172426477	3.25025024544285e-05	0.127938334054722
MA1116.1	RBPJ	0.0221302995596481	-0.00397188528466861	0.0198785099048961
MA1117.1	RELB	-0.0611241159824733	0.00685576834055125	0.0488720412427579
MA1118.1	SIX1	-0.11577126439162	0.0112434560073894	0.14880895383294
MA1119.1	SIX2	-0.0758994178858036	0.00578576909524975	0.172264382564665
MA1120.1	SOX13	-0.0214162868767794	0.00681363967320877	0.41209247053288
MA1121.1	TEAD2	-0.0627912933773859	0.00462145064140556	0.0945169099441424
MA1122.1	TFDP1	-0.0877584503648514	0.00886357226225172	0.0798324157353399
MA1123.1	TWIST1	-0.0381870706235994	-0.00256447014025664	0.205159603491582
MA1123.2	TWIST1	-0.0247062002957751	-0.00433026608790972	0.405469006627495
MA1124.1	ZNF24	-0.00561866821450961	0.00232738203533194	0.658962095235209
MA1125.1	ZNF384	0.0665155449586558	-0.0174427181710267	0.0596034548498741
MA1126.1	FOS::JUN(var.2)	-0.0166000782234642	0.00236040232237673	0.45424494171287
MA1127.1	FOSB::JUN	0.00752167173768171	-0.00964302010819129	0.70594841939555
MA1128.1	FOSL1::JUN	-0.0189894270304786	0.00432640463822272	0.117600311346131
MA1129.1	FOSL1::JUN(var.2)	-0.0220862010696431	0.000144059247296065	0.280502687308376
MA1130.1	FOSL2::JUN	-0.0217619375187283	0.00517415946958983	0.381051850300745
MA1131.1	FOSL2::JUN(var.2)	-0.0570507627268153	0.00880393151650474	0.0300887787450026
MA1132.1	JUN::JUNB	-0.0212003787883126	0.00202844961119409	0.172264382564665
MA1133.1	JUN::JUNB(var.2)	-0.0532761610322523	0.00631768218050728	0.00109218126155421
MA1134.1	FOS::JUNB	-0.0282442878133068	0.00674637582129943	0.198249165017202
MA1135.1	FOSB::JUNB	-0.0170776362258917	0.00376121864303153	0.248903198958888
MA1136.1	FOSB::JUNB(var.2)	-0.0380697345930751	-0.00180758003663157	0.185548974148601
MA1137.1	FOSL1::JUNB	-0.0269494069561513	0.00515586198405111	0.0734577347578399
MA1138.1	FOSL2::JUNB	-0.00585598229733855	0.00367578611642245	0.658962095235209
MA1139.1	FOSL2::JUNB(var.2)	-0.01740180827365	0.000261687946754924	0.420419116333849
MA1140.1	JUNB(var.2)	0.0233755023799202	-0.00862139436310212	0.519858527043887
MA1140.2	JUNB(var.2)	0.0250641560403887	-0.0109309621276035	0.371192743586162
MA1141.1	FOS::JUND	-0.0274184738522672	0.00555555261398662	0.172264382564665
MA1142.1	FOSL1::JUND	-0.0468594878731839	0.00954586247256444	0.113774152999046
MA1143.1	FOSL1::JUND(var.2)	-0.0168483463011733	0.0183837125947615	0.475692976625831
MA1144.1	FOSL2::JUND	-0.0185262118849981	0.00584380553551884	0.205159603491582
MA1145.1	FOSL2::JUND(var.2)	0.00653558102618833	0.000963970938459958	0.949453302069183
MA1146.1	NR1H4::RXRA	0.0150475457330036	-0.0105539189514401	0.339604338456839
MA1147.1	NR4A2::RXRA	-0.0608699061348517	0.00254581801696657	0.090975723684082
MA1148.1	PPARA::RXRA	-0.0111170657204479	0.00420015795762335	0.714646131062484
MA1149.1	RARA::RXRG	0.00244395954475569	-0.000366961142893131	0.882751534772498
MA1150.1	RORB	-0.0573792045520335	0.000654668969881676	0.251001554870015
MA1151.1	RORC	-0.135504952592449	0.0128892417871498	0.000379551926725094
MA1152.1	SOX15	0.0534373645414287	-0.015657794083341	0.054645295481817
MA1154.1	ZNF282	-0.00862744111982882	0.00157780506941335	0.864121600146963
MA1155.1	ZSCAN4	0.0124919529770743	-0.00273958162591841	0.659491253090323
MA1418.1	IRF3	-0.0718560853668692	0.00352076067189262	0.0390567692041212
MA1419.1	IRF4	-0.0961715885592762	0.0171239145039225	0.0958499933828155
MA1420.1	IRF5	0.014612488530089	-0.00370601007984616	0.542945059716536
MA1421.1	TCF7L1	-0.00992972924535507	0.000395469263772275	0.502695461581311
MA1463.1	ARGFX	-0.0824950211265152	0.019238547865012	0.00252524824470154
MA1464.1	ARNT2	-0.047007044802853	0.00605403639685303	0.276407427505918
MA1466.1	ATF6	0.0948200334819534	-0.016747836529042	0.113011930911715
MA1467.1	ATOH1(var.2)	-0.00326950688096271	0.00305808137971928	0.497067398204653
MA1468.1	ATOH7	0.0617367613338918	-0.00922666006688108	0.0734577347578399
MA1470.1	BACH2(var.2)	-0.0233194058502553	-0.00312520328822768	0.776728659671076
MA1471.1	BARX2	0.00586319397707461	-0.0036771128158429	0.748944543471893
MA1472.1	BHLHA15(var.2)	0.00517516001316557	0.00299950436686725	0.797561277474149
MA1473.1	CDX4	0.0300896386385205	-0.00498268714163226	0.402724988944559
MA1474.1	CREB3L4	-0.0115121165046739	-0.000362993546345796	0.616510550734983
MA1475.1	CREB3L4(var.2)	-0.0218499186758469	0.0270607082106716	0.542131850064529
MA1476.1	DLX5	-0.044380195070411	0.00605744188590277	0.020641018025113
MA1478.1	DMRTA2	-0.0589030197467488	0.0170039135624393	0.0285623680439475
MA1479.1	DMRTC2	-0.095564103123593	0.0249644225921092	0.000675148277229554
MA1480.1	DPRX	-0.0711684872501003	0.0174236644760413	0.0470783346122359
MA1481.1	DRGX	-0.141517516348033	0.0256866288431388	0.0156943842659448
MA1483.1	ELF2	-0.114918087100232	0.0246939515169916	0.117154272416203
MA1484.1	ETS2	-0.0455373401976887	0.00707091756817389	0.127570259399454
MA1485.1	FERD3L	0.0206093773324249	-0.00250381632369439	0.368824967812812
MA1487.1	FOXE1	0.0274382070807303	-0.000625036356918393	0.115909825177816
MA1489.1	FOXN3	0.0123450310309259	0.00142574149181642	0.746020002965292
MA1491.1	GLI3	0.0203737504917307	-0.00284963421901677	0.405278061442019
MA1493.1	HES6	0.0101210917597872	-0.00753711316142496	0.796592749529249
MA1494.1	HNF4A(var.2)	-0.0360910250435684	-0.0026635416603609	0.224499625969854
MA1495.1	HOXA1	-0.0947307845483115	0.0241386514052171	0.241014369820052
MA1496.1	HOXA4	-0.12897865432371	0.00984770124344655	0.000182976184750108
MA1497.1	HOXA6	-0.103038725793036	0.0221224282914733	0.0159572567789942
MA1498.1	HOXA7	-0.0426380861123855	0.00951943865945292	0.047801191479733
MA1499.1	HOXB4	-0.078465029397213	0.0125338654496746	0.0613076226438998
MA1500.1	HOXB6	-0.106147289143081	0.0101891029456217	0.0199048980042762
MA1501.1	HOXB7	-0.0748698577333707	0.0185350110499113	0.0376196438517221
MA1502.1	HOXB8	-0.0426380861123855	0.00951943865945292	0.047801191479733
MA1503.1	HOXB9	0.00336034848839496	-0.00880423655086103	0.854953588084535
MA1504.1	HOXC4	-0.0965715578082587	0.0112950828867719	0.0038548358723257
MA1505.1	HOXC8	-0.0673007048170839	0.0139958942399176	0.169508130965413
MA1506.1	HOXD10	-0.015848524903293	-0.0103789195424016	0.891238495042386
MA1507.1	HOXD4	-0.078465029397213	0.0125338654496746	0.0613076226438998
MA1508.1	IKZF1	-0.0277257409337414	-0.00248144386437422	0.36994270554225
MA1509.1	IRF6	0.0661919060683741	-0.011536972302203	0.115275469061172
MA1511.1	KLF10	0.010603373270174	-0.00189695166126356	0.317578780608687
MA1512.1	KLF11	-0.0240905798854305	0.00152565609106338	0.199551331078087
MA1513.1	KLF15	-0.0284324236731839	0.00145277898493097	0.321795565000593
MA1514.1	KLF17	-0.000292219108984657	0.000316339170813149	0.869414304773439
MA1515.1	KLF2	-0.000361885500199275	-0.00259854463787006	0.889284809997313
MA1516.1	KLF3	0.00552250216584722	-0.00446214309288601	0.663391631725221
MA1517.1	KLF6	0.0119056037527471	-0.00294338698317218	0.472363929623141
MA1518.1	LHX1	-0.0579637668448853	0.0067446824201171	0.00497999722754061
MA1519.1	LHX5	-0.139519204087812	0.0199549353959582	0.0050243465185909
MA1520.1	MAF	-0.068952163694397	0.0156905379940471	0.134786886407164
MA1521.1	MAFA	-0.0635377581267734	0.0155339686930148	0.143210932250344
MA1522.1	MAZ	-0.00800614034604077	0.000935600660549508	0.497192518388416
MA1523.1	MSANTD3	0.00704184575033152	-0.00320931223667018	0.796592749529249
MA1524.1	MSGN1	-0.0737314716920064	0.0111387798405013	0.0951862457359169
MA1525.1	NFATC4	-0.0297219302112289	-0.000316496350995708	0.248903198958888
MA1527.1	NFIC(var.2)	-0.0279782812497677	0.00235282549329776	0.0550117544067176
MA1528.1	NFIX(var.2)	-0.0489050027248099	0.00247134737891539	0.00497999722754061
MA1529.1	NHLH2	-0.0411807793325521	0.00615347464151788	0.00466876623865833
MA1530.1	NKX6-3	0.0132915208849289	-0.00118930005071181	0.855007803826279
MA1531.1	NR1D1	0.0176487709951892	-0.0053692913286267	0.350293681260486
MA1532.1	NR1D2	0.0395324348322828	-0.00423590817486901	0.226118188476098
MA1533.1	NR1I2	0.00770492881401763	-0.00711775784239971	0.804452001911956
MA1534.1	NR1I3	-0.143615231815791	0.0225376961156662	0.00497999722754061
MA1535.1	NR2C1	-0.0120964365278949	-0.00230748619116918	0.68639014415286
MA1536.1	NR2C2(var.2)	0.0616688995494685	-0.0137174285105396	0.0413936802123908
MA1537.1	NR2F1(var.2)	0.0311402750960812	-0.0111135019502682	0.405278061442019
MA1538.1	NR2F1(var.3)	-0.00405233306354232	-0.0048366392842727	0.940643190819659
MA1539.1	NR2F6(var.3)	0.0248079955190391	-0.00939659452254465	0.420419116333849
MA1540.1	NR5A1	-0.01188709349671	0.00126674354661944	0.176745297234158
MA1541.1	NR6A1	-0.042147592252986	0.00466013142357208	0.0733554861596327
MA1542.1	OSR1	-0.0118549589692729	0.00300229337391713	0.788215784701379
MA1544.1	OVOL1	0.12965951487825	-0.0201092956733914	0.0734577347578399
MA1545.1	OVOL2	0.118827986433936	-0.0243618386897882	0.185388038221824
MA1546.1	PAX3(var.2)	-0.0256860575854166	0.00988450174071811	0.317578780608687
MA1547.1	PITX2	0.027539425945052	-0.0112047614959557	0.659885677709907
MA1548.1	PLAGL2	0.0574969127588543	-0.011510290861953	0.124888939066752
MA1549.1	POU6F1(var.2)	0.140656979418376	-0.0139732784517237	0.094154890866717
MA1550.1	PPARD	0.0321220063461584	-0.0082193101514416	0.348665175740514
MA1552.1	RARB(var.3)	-0.0620181627251062	0.00786874183767132	0.0545410135539175
MA1553.1	RARG(var.3)	-0.00380470415165543	0.00170675035506866	0.882751534772498
MA1554.1	RFX7	-0.14197019999177	0.0046408709367284	0.090975723684082
MA1555.1	RXRB(var.2)	0.0699341360430501	-0.0163911661726419	0.159315701418626
MA1556.1	RXRG(var.2)	0.0428523509746892	-0.0107537771688692	0.136710896983138
MA1557.1	SMAD5	0.00475002034459476	0.0023214806980338	0.976913366148112
MA1558.1	SNAI1	0.0570890292010642	-0.0152447822934857	0.209847984583968
MA1559.1	SNAI3	0.0307218121639303	-0.00897256116184433	0.215338043347815
MA1560.1	SOHLH2	0.0213907812925171	-0.00465041511642031	0.472363929623141
MA1561.1	SOX12	-0.000580548634891251	0.00607060701456184	0.861080750749485
MA1562.1	SOX14	0.0973560974314939	-0.0159248296630643	1.51930837869122e-05
MA1563.1	SOX18	0.08400233630224	-0.0126707642887678	0.0213902475342607
MA1564.1	SP9	-0.00871531537005976	-0.00164164664028708	0.772243393744755
MA1565.1	TBX18	-0.0748599220476227	0.00816927257849953	0.0488720412427579
MA1566.1	TBX3	-0.00509967561505318	-0.000977422478391702	0.793607552093025
MA1567.1	TBX6	-0.0151637556853542	0.00172014940594479	0.472363929623141
MA1568.1	TCF21(var.2)	0.00644604996361274	-0.000854351157387177	0.91692470476754
MA1569.1	TFAP2E	0.0466080744643713	-0.0059974599846906	0.0545410135539175
MA1570.1	TFAP4(var.2)	0.0466064888350666	-0.00715662000263033	0.0413936802123908
MA1571.1	TGIF2LX	0.0088428441717106	-0.00875424696343646	0.798489739959249
MA1572.1	TGIF2LY	0.0154155750034108	-0.0124642154313905	0.708965861196198
MA1573.1	THAP11	-0.00621188144496117	-0.000307987355578972	0.797342996722672
MA1574.1	THRB	0.00792743462958889	-0.00876748196610523	0.775415799966237
MA1575.1	THRB(var.2)	-0.00420421544096134	0.00445968978067696	0.782170428213286
MA1576.1	THRB(var.3)	0.00121648230015856	0.00406604920045834	0.856691938377383
MA1577.1	TLX2	-0.189901026308054	0.0236333683743178	0.0413936802123908
MA1578.1	VEZF1	-0.0460560984018644	0.0138264554862914	0.115909825177816
MA1579.1	ZBTB26	-0.0727447833573148	0.0128517463165623	0.0319096664497025
MA1580.1	ZBTB32	0.087951363893448	-0.0189048889202269	0.057496198522637
MA1581.1	ZBTB6	0.0584596906459185	-0.0106635657076764	0.0956205677011828
MA1583.1	ZFP57	0.0620871258658154	-0.0117070973212594	0.0651529825365696
MA1584.1	ZIC5	-0.00144587051568432	-0.00985666009366312	0.799198738375955
MA1585.1	ZKSCAN1	0.0678133911776945	0.00767040753165286	0.384304724738489
MA1587.1	ZNF135	0.0432526194840454	-0.0143127268781261	0.135612733611156
MA1588.1	ZNF136	1.00499024092851e-05	0.000305343510087597	0.923860450037515
MA1589.1	ZNF140	-0.0163900422892962	-0.00314916566847438	0.676306710909861
MA1592.1	ZNF274	0.00630531172218909	-0.00884803801918123	0.497067398204653
MA1593.1	ZNF317	-0.0170624962664646	0.00504055960842586	0.472363929623141
MA1594.1	ZNF382	0.0303693576846896	-0.0031719968823361	0.176657166989
MA1596.1	ZNF460	0.0316023014029854	-0.0112735146449719	0.178720421578301
MA1597.1	ZNF528	-0.0481545578890969	0.00654187916978264	0.000182976184750108
MA1599.1	ZNF682	-0.0170036507459113	-0.00258395279909073	0.366903728870978
MA1600.1	ZNF684	0.00951240547202545	0.000768868538210842	0.651904188759509
MA1601.1	ZNF75D	0.0245318423405542	-0.0027077097723482	0.263793404940174
MA1602.1	ZSCAN29	-0.146928562586645	0.0220580524509675	0.0445430786076456
MA1631.1	ASCL1(var.2)	0.0468367176451294	-0.00670840802024062	0.0272700661954178
MA1632.1	ATF2	-0.0254530950632348	-0.00140207376189587	0.396835212644749
MA1633.1	BACH1	-0.0481940015351305	0.0103348503003095	0.163945253216577
MA1634.1	BATF	-0.0218308729792341	0.00524187700692604	0.36994270554225
MA1635.1	BHLHE22(var.2)	0.0276029637474888	-0.00570060337115842	0.0413936802123908
MA1636.1	CEBPG(var.2)	-0.0521494447495798	0.00408499954741948	0.169508130965413
MA1637.1	EBF3	-0.0612381112859199	0.00752858400234534	0.0732918290973939
MA1638.1	HAND2	-0.0305748962258098	-0.00148367070257948	0.0853336835855957
MA1639.1	MEIS1(var.2)	-0.0144066564859133	0.0113809093963468	0.466689475964686
MA1640.1	MEIS2(var.2)	0.0107064194958432	0.00269971603825253	0.746020002965292
MA1641.1	MYF5	-0.009848945356396	0.00555850703105863	0.415029258673369
MA1642.1	NEUROG2(var.2)	0.00660485790781005	-0.00570168529644399	0.748944543471893
MA1643.1	NFIB	-0.0098329302500757	-0.00391218978451163	0.669096876533459
MA1644.1	NFYC	-0.0123827844223388	0.00570798819666166	0.798353162606811
MA1645.1	NKX2-2	0.0199520530949139	-0.00431866869072031	0.41979568005499
MA1646.1	OSR2	0.00253124866369292	-0.00331420019308153	0.546240058884868
MA1647.1	PRDM4	-0.0454974282768111	0.00928529447938828	0.0623579161465492
MA1648.1	TCF12(var.2)	0.0475537589213209	-0.00873885220831133	0.0784448647933586
MA1649.1	ZBTB12	-0.0122680677871473	0.000329502063656934	0.456639414036829
MA1650.1	ZBTB14	-0.02558023256157	-0.00165119588017187	0.503772501897636
MA1651.1	ZFP42	0.00808854323164753	-0.0042448430294328	0.60527714353384
MA1652.1	ZKSCAN5	-0.0288841880517817	0.00433567507179657	0.0613076226438998
MA1653.1	ZNF148	-0.0101689516891917	-0.000389573994543123	0.619039393093814
MA1654.1	ZNF16	0.0399730283362403	-0.0132445898681001	0.0965130484025301
MA1655.1	ZNF341	0.0376686072038107	-0.00789239288945228	0.239001472490126
MA1656.1	ZNF449	-0.0121925328132239	0.00077160473896318	0.24099008350151
MA1657.1	ZNF652	0.0670482824603991	-0.0172497614766675	0.254944682932365
MA1683.1	FOXA3	-0.0109188173654921	0.00640711154891564	0.685881818200753

## Sheet: chromVAR_all_enhancers
motif	motif name	mean deviation score in FH	mean deviation score in myometrium	diffanalysis p value adjusted
MA0002.1	RUNX1	-0.0119311394965566	0.00443878185172108	0.113422057558483
MA0003.1	TFAP2A	0.00857244804168531	-0.00117815083371186	0.0710010570009719
MA0003.2	TFAP2A	0.0160756913338329	-0.0038483872402879	1.56264189570962e-05
MA0003.3	TFAP2A	0.00715373615151433	-0.00146156258031883	0.136149614086459
MA0003.4	TFAP2A	0.00667659216197608	-0.00124948989422701	0.0921826126560839
MA0007.2	AR	-0.065004342315935	0.0173996749555544	0.0195137309507402
MA0009.2	TBXT	0.0182220194476457	-0.00401777875411489	0.035100573474723
MA0014.2	PAX5	0.0179795285262915	-0.00976181317163683	0.145456142511712
MA0014.3	PAX5	-0.0200994730263364	0.00698310344701669	0.103594475518469
MA0017.1	NR2F1	-0.00178853770962587	-0.000131345337411113	0.639004352631977
MA0017.2	NR2F1	0.00652861244255024	-0.00601781169536734	0.32631885342984
MA0018.1	CREB1	-0.0546353104312919	0.0109803871171463	0.000112365930450032
MA0018.2	CREB1	-0.0491858433519621	0.0112945783665302	0.000293405121926715
MA0018.3	CREB1	0.0068581674170725	-0.0038925955788024	0.470980928882671
MA0018.4	CREB1	0.00266737836812483	-0.00182327437747356	0.717096596469681
MA0024.1	E2F1	0.00969596061606051	-0.00334764608085923	0.194916902845238
MA0024.2	E2F1	-0.0274672254809979	0.00666100797180202	3.0224176349252e-08
MA0024.3	E2F1	-0.0212120588628895	0.00736579520286337	0.0257472210829046
MA0025.1	NFIL3	-0.0235340140058325	0.00896814735207952	0.0425304740497178
MA0025.2	NFIL3	-0.0217171641023024	0.00818981752767595	0.0363836232241648
MA0027.2	EN1	-0.0306213479602399	0.0072569309511284	0.0158629965025165
MA0028.1	ELK1	-0.0565056233587806	0.0128557002753974	8.14511363880038e-05
MA0028.2	ELK1	-0.0677050656403529	0.0154134277970663	0.000117099689932618
MA0030.1	FOXF2	-0.00249261337944995	0.000270365683778689	0.869972701584995
MA0031.1	FOXD1	0.00255163081953291	-0.00127114597009551	0.773714318880193
MA0032.1	FOXC1	-0.00965084107590152	0.00395649512998953	0.118299265387962
MA0032.2	FOXC1	-0.00176669422200267	-0.000198042366476632	0.776226903903008
MA0033.1	FOXL1	0.0226813624143933	-0.00348743286522489	0.165353177554179
MA0033.2	FOXL1	0.00291788596297504	-0.000809093177132307	0.754916386521494
MA0035.4	GATA1	-0.00105649062071442	0.000405951717163085	0.723754813489775
MA0036.1	GATA2	-0.000431978444344992	0.00112324015085477	0.648203107710271
MA0036.2	GATA2	-0.00797277945050248	0.00223857009765426	0.148453552528772
MA0036.3	GATA2	-0.00853750016660111	0.00257365382329908	0.109517979110638
MA0037.1	GATA3	0.00462842501288858	-0.000496863044559908	0.0630098737459991
MA0037.2	GATA3	0.00110440427567396	-0.000669661760100094	0.762989730406769
MA0037.3	GATA3	-0.0053488065881372	0.0012690312885877	0.422892885649026
MA0038.2	GFI1	0.00682313761351563	-0.00276598553583821	0.212900090937134
MA0039.3	KLF4	-0.0196781985247185	0.00534034693501389	0.000457373077842838
MA0039.4	KLF4	-0.0201504066959645	0.00443445720750981	0.000710495892118648
MA0042.1	FOXI1	-0.00231412751069939	-0.000800753767958718	0.704582064980443
MA0042.2	FOXI1	0.00291788596297504	-0.000809093177132307	0.754916386521494
MA0043.1	HLF	-0.0149924132031161	0.00439784229765639	0.158749733847941
MA0043.2	HLF	-0.031629787398418	0.0133458792982696	0.0352096143942969
MA0043.3	HLF	-0.0146625763258484	0.00555698737364777	0.091585244159454
MA0046.2	HNF1A	-0.00513975758706151	0.000419737190379491	0.578980256783874
MA0047.3	FOXA2	0.00323531401613271	-0.000670242999480459	0.713926385601333
MA0048.1	NHLH1	-0.00474065587723854	0.00230465203956088	0.429706198914261
MA0048.2	NHLH1	-0.00581454743320002	0.00278759682576363	0.242917189549162
MA0050.1	IRF1	0.0126594925135236	-0.00331162288832755	0.062959048133098
MA0050.2	IRF1	0.0199778351981795	-0.00757417747020716	0.0541165384302119
MA0051.1	IRF2	0.0172515673862882	-0.00361099567891268	0.0317967031829954
MA0052.1	MEF2A	0.0127250752379351	-0.00432457859296526	0.299276937421934
MA0052.2	MEF2A	0.023841185396386	-0.010321736884879	0.111155281842255
MA0052.3	MEF2A	0.0244062424362753	-0.0109855141012993	0.137726683970344
MA0052.4	MEF2A	0.0192592508188328	-0.00920626023216312	0.164762427743026
MA0056.1	MZF1	0.00116828777460271	0.000791156176120951	0.871796756139573
MA0056.2	MZF1	0.018679256872292	-0.00388736659889744	0.00054951418665673
MA0057.1	MZF1(var.2)	-0.0112939872908486	0.00218172439338429	0.0375240341810851
MA0058.1	MAX	-0.030804438755208	0.00653616032397169	0.0103332289946716
MA0058.2	MAX	-0.012939771159604	0.00280553184066346	0.0776536488118266
MA0058.3	MAX	-0.0280622541251206	0.00539912318323917	0.0442656691184266
MA0059.1	MAX::MYC	-0.0254978097907679	0.00603823282154089	0.016740081525051
MA0060.1	NFYA	-0.0281589312477615	0.00729362809103102	0.00824623278738288
MA0060.2	NFYA	-0.0169161781413339	0.00343509773458413	0.0314569594764634
MA0060.3	NFYA	-0.0193777001803324	0.00369186303313974	0.0852585599729947
MA0062.1	GABPA	-0.0284982523110175	0.00715279408973366	0.0154143471087
MA0062.3	GABPA	-0.0383362283918764	0.0096760519050178	0.0518968949261613
MA0063.2	NKX2-5	0.0133738483168865	-0.00271626241379691	0.00471272413265372
MA0065.1	PPARG::RXRA	-0.0152434935594337	0.00394508720743167	0.00155886670032857
MA0066.1	PPARG	0.00659351342398342	-0.000177964885038578	0.299039236889047
MA0068.2	PAX4	-0.0122250700520054	0.00194321854843825	0.137726683970344
MA0069.1	PAX6	0.0093930218486763	-0.000972602032681225	0.253063587712554
MA0070.1	PBX1	-0.00468891121235026	0.0026370043236201	0.369426871871106
MA0071.1	RORA	0.00136129502461409	-0.00147612012023962	0.578980256783874
MA0072.1	RORA(var.2)	0.00791957146091912	-0.00172327972001081	0.0966318990756231
MA0073.1	RREB1	-0.0023346904686059	-0.000480060535619219	0.724883485199837
MA0074.1	RXRA::VDR	-0.0105237670556656	0.00271281196677909	0.0210643979261139
MA0075.3	PRRX2	-0.0122250700520054	0.00194321854843825	0.137726683970344
MA0076.1	ELK4	-0.0724928387059941	0.016839241574277	0.000961090468387404
MA0076.2	ELK4	-0.047202895532576	0.0107707649674851	0.0113902880064896
MA0077.1	SOX9	-0.0108020231635039	0.00127470961309604	0.218203390468231
MA0079.1	SP1	-0.00320040042168394	-0.000690156952217362	0.585210054202024
MA0079.2	SP1	-0.00130747733461926	-0.00129572472522847	0.95002971769185
MA0079.3	SP1	-0.00586773653672448	-0.000424418564752782	0.470980928882671
MA0079.4	SP1	-0.0233053757715159	0.00451817577337688	0.00815293453484364
MA0080.1	SPI1	-0.0445702584234544	0.0114603885491744	0.0131353546609608
MA0080.2	SPI1	-0.0291509943474727	0.0071111937844143	0.060801223680927
MA0080.4	SPI1	-0.0152480969890585	0.00384706106038248	0.224723784161534
MA0080.5	SPI1	-0.00600796743654026	0.000549639916164368	0.453557185656918
MA0081.1	SPIB	-0.0150865061150519	0.00428406704730968	0.116117253002891
MA0081.2	SPIB	-0.0171117500365404	0.00393947219303415	0.0966318990756231
MA0083.1	SRF	0.0142887274808492	-0.00800648837500541	0.177345828480856
MA0083.2	SRF	0.00580868060797402	-0.00623022951822436	0.464908490691843
MA0083.3	SRF	0.00663708843984753	-0.00687093620136499	0.521998057316544
MA0084.1	SRY	-0.0184599531777639	0.00472534113395503	0.0835100394766059
MA0088.2	ZNF143	0.00561107908097346	-0.00234917415177192	0.0154143471087
MA0089.2	NFE2L1	0.0312850982324068	-0.00608682329257032	0.177345828480856
MA0090.1	TEAD1	-0.088450295304343	0.0236689194004833	0.0192774369594331
MA0090.2	TEAD1	-0.106263124269264	0.0290668997322123	0.0105540189276445
MA0090.3	TEAD1	-0.0890909559734282	0.0237594699685798	0.011310956898999
MA0091.1	TAL1::TCF3	-0.0149669398304086	0.00551194289979066	0.00885361979946366
MA0093.1	USF1	-0.0255039180239952	0.00539249107549364	0.00384729274483694
MA0093.2	USF1	-0.0139247142323721	0.00113549522317723	0.359555919196861
MA0093.3	USF1	-0.012259329442494	0.00132666397606271	0.345662504279637
MA0095.1	YY1	0.00225421159504894	-0.00119028674995675	0.48495471358779
MA0095.2	YY1	0.00664257327331381	-0.00479027905666107	0.476074205286213
MA0098.1	ETS1	-0.049999998947892	0.0132038614589285	0.00201141309867554
MA0098.3	ETS1	-0.0719049799034062	0.0178686613899907	0.00365873580064709
MA0099.2	FOS::JUN	0.0348990865810672	-0.00622249379432961	0.213065471410399
MA0099.3	FOS::JUN	0.036661089586571	-0.00729233675712156	0.190201026191118
MA0100.3	MYB	-0.00673041403382414	0.00292868547567906	0.199569173584348
MA0101.1	REL	-0.018737584904265	0.0034546055501066	0.00102461492229587
MA0102.3	CEBPA	0.00788966041863886	-0.0055485168330136	0.35816447273535
MA0102.4	CEBPA	0.00189078450946361	-0.00325180084819893	0.74519163470831
MA0103.2	ZEB1	0.00813957320955538	-0.00194954443138381	0.453617713309565
MA0103.3	ZEB1	0.00520249915605935	-0.0010748215708517	0.402732751343723
MA0104.4	MYCN	-0.0219019952902924	0.00394952903908692	0.00975100917499712
MA0105.1	NFKB1	-0.00539874625416628	0.000945983985187934	0.333844156603423
MA0105.2	NFKB1	0.00358519071254978	7.74717678017054e-05	0.469526515677665
MA0105.3	NFKB1	-0.0118833305020103	0.002332814626994	0.0243192785484273
MA0105.4	NFKB1	0.0173570555434588	-0.0091460731014461	0.0851814673081436
MA0106.1	TP53	-0.013020028758719	0.00306738943348301	0.0375240341810851
MA0106.2	TP53	0.00363156967109236	0.000804212571673077	0.531971853686572
MA0106.3	TP53	0.0112609635078767	-0.00248524764102622	0.05453064420583
MA0107.1	RELA	-0.0202387507950301	0.00358925667845505	0.000904245184787479
MA0112.1	ESR1	0.0036767938538344	0.00106995999825734	0.695232240306885
MA0112.2	ESR1	0.00801437771285883	-0.000339210552960886	0.148772099397025
MA0112.3	ESR1	0.0156853728968645	-0.00491927629924384	0.0710010570009719
MA0113.1	NR3C1	-0.0536818482533937	0.013874309696052	0.011526862069994
MA0113.3	NR3C1	-0.120744765275425	0.0301704445718286	0.0100198698192697
MA0114.2	HNF4A	0.00263968229628695	-0.00110405559339042	0.24414753247233
MA0114.4	HNF4A	-0.00723614825425198	0.00300570445551926	0.109517979110638
MA0115.1	NR1H2::RXRA	-0.00662434783127352	0.000893948477590931	0.209708609064449
MA0119.1	NFIC::TLX1	0.00291222641934684	-0.00638832626351821	0.640937769496235
MA0122.2	NKX3-2	-0.00789162243800962	0.00157847052144172	0.0618043265640014
MA0124.1	NKX3-1	-0.0116591268205204	0.00346422433349334	0.12198352849877
MA0130.1	ZNF354C	-0.0028795422212988	0.000375548897692859	0.190201026191118
MA0131.1	HINFP	-0.0345810154400385	0.00650847389383093	0.0032262078952984
MA0131.2	HINFP	-0.00633591840930983	0.00150611488408112	0.285682305267159
MA0132.2	PDX1	-0.0433617043069911	0.0093608250356547	0.00301567160286975
MA0136.2	ELF5	-0.0437050920057727	0.0105450540846037	0.0442656691184266
MA0137.1	STAT1	0.00733149049785187	-0.00167752819398365	0.260328950807789
MA0137.2	STAT1	-0.0185509284119935	0.00228243853988077	0.0424842541637653
MA0137.3	STAT1	-0.0167788079489264	0.00163052295062032	0.060801223680927
MA0138.1	REST	0.00690853901405293	-0.00176337880726951	0.0280074231568107
MA0138.2	REST	0.00884234917676179	-0.00189460748265706	0.0211420903678567
MA0139.1	CTCF	-0.0034622698956589	0.00534253559677577	0.732170841884921
MA0140.2	GATA1::TAL1	0.00297773837022316	-0.000624888199910214	0.519676530571788
MA0141.3	ESRRB	-0.0148952494409678	0.00436245754352226	0.0479669430372907
MA0143.4	SOX2	-0.012663068395439	0.00212164233840134	0.0887318540982243
MA0144.2	STAT3	-0.0190492392725332	0.00333139587200322	0.00494372166343328
MA0145.3	TFCP2	-0.00309310247388535	0.000320874602047204	0.554585929441523
MA0147.3	MYC	-0.0293742039651982	0.0067556247968856	0.00176415343076143
MA0148.1	FOXA1	-0.0072474078925953	0.00115095258153008	0.384261685768469
MA0148.2	FOXA1	-0.0073777133300192	0.00118979661964819	0.377811932907053
MA0148.3	FOXA1	-0.00114872706262636	0.000339497214233807	0.919632739283566
MA0148.4	FOXA1	-0.0111368089495991	0.00295395338686921	0.35236128571132
MA0149.1	EWSR1-FLI1	-0.00123833391549279	-0.000481805697300495	0.851213460731922
MA0150.1	NFE2L2	0.0205462465141507	-0.00493057664754994	0.0960041260832313
MA0152.1	NFATC2	-0.0133608945681197	0.00513312048070608	0.0405546095595031
MA0153.1	HNF1B	-0.00808692572626473	0.00209578734320348	0.128286898470556
MA0153.2	HNF1B	-0.00946090227567685	0.00257545066660024	0.24178191879628
MA0154.2	EBF1	0.00776017280703904	-0.00169596871436305	0.0136526540192511
MA0154.3	EBF1	0.0118147451352053	-0.00276645760730994	0.0370247428981172
MA0154.4	EBF1	0.0102740593181699	-0.00207003768225743	0.0142152562337503
MA0155.1	INSM1	0.00391256425446326	-0.0013917805012933	0.33872403031452
MA0156.1	FEV	-0.0376479555129854	0.00851783518439156	0.0255562465299699
MA0156.2	FEV	-0.0733372306132472	0.0179939637406606	0.00036466911835281
MA0157.1	FOXO3	-0.0146882259302378	0.00338594751918902	0.259716262164536
MA0157.2	FOXO3	0.00255163081953291	-0.00127114597009551	0.773714318880193
MA0158.1	HOXA5	0.00158775009166401	-0.00142315539868529	0.506235995896946
MA0158.2	HOXA5	-0.0374581931860376	0.00907569848051053	0.00218445897023407
MA0159.1	RARA::RXRA	-0.00238284508103995	-0.00115237897659089	0.775241562967436
MA0160.1	NR4A2	-0.00499516105955967	0.000582665661653898	0.214951230166473
MA0161.1	NFIC	0.00105757405234021	-0.00256462774560685	0.776226903903008
MA0161.2	NFIC	-0.00217921516232947	-0.00144449079717207	0.925478913592897
MA0162.2	EGR1	-0.00537573821253075	-0.000356281237025078	0.517117813456903
MA0162.3	EGR1	-0.0364443735836072	0.0092786687296013	0.00206578832138839
MA0162.4	EGR1	-0.0208140252593685	0.00519642499651644	0.00391275225676959
MA0163.1	PLAG1	0.0113652697315481	-0.00371169130719734	0.0682011864326977
MA0258.1	ESR2	0.00313831331110657	0.0022074336556889	0.862535754060422
MA0258.2	ESR2	0.0062348531886879	0.000732424150154219	0.45913297763293
MA0259.1	ARNT::HIF1A	0.00171272573061603	-0.0015509638815774	0.766271874039143
MA0442.1	SOX10	-0.00670590817810725	0.00183437621713269	0.118299265387962
MA0442.2	SOX10	-0.0187258472039758	0.00359415289588941	0.0142152562337503
MA0462.1	BATF::JUN	0.0351799015904839	-0.00594032569132191	0.213740788200317
MA0462.2	BATF::JUN	0.0408118289477877	-0.00770506739563357	0.173823114272141
MA0463.2	BCL6	-0.00555100262433649	0.000209450122941793	0.195387411588037
MA0464.2	BHLHE40	-0.0309790651776257	0.00716196982942401	0.0032262078952984
MA0465.1	CDX2	0.0134782934559143	-0.00684775797951148	0.199569173584348
MA0465.2	CDX2	0.00389402881928486	-0.00319913713235582	0.506614534283222
MA0466.1	CEBPB	0.015487276054442	-0.0109166554305387	0.246741018335722
MA0466.2	CEBPB	-0.0108160600017426	-0.00251248678997831	0.549539476358033
MA0468.1	DUX4	-0.00276576015504497	0.00192484619163053	0.417151358337262
MA0469.2	E2F3	-0.0330490472614849	0.0069532677857996	0.0192615479243668
MA0469.3	E2F3	0.000295915500295524	-0.00593666704748497	0.868392166380338
MA0470.1	E2F4	-0.035253799043857	0.00865427240209259	4.62596558669724e-06
MA0470.2	E2F4	-0.00318561565426776	0.000849949536952361	0.679445977456502
MA0471.1	E2F6	-0.00368181627443355	-0.000195043514321084	0.4739203608562
MA0471.2	E2F6	-0.0102875837380775	0.00187037958094055	0.00271561366502088
MA0472.2	EGR2	-0.0303568933789036	0.00811991150542555	0.00301567160286975
MA0473.1	ELF1	-0.0277990953409862	0.00658244479755874	0.0835100394766059
MA0473.2	ELF1	-0.0500026393028003	0.0108787488519946	0.00734146187933126
MA0473.3	ELF1	-0.0314196459931527	0.0081392029837979	0.0794799048027948
MA0474.2	ERG	-0.0674179409591187	0.0167092619855655	0.0105072009518571
MA0475.1	FLI1	-0.0407031716162592	0.00946191881103966	0.0243175520709756
MA0475.2	FLI1	-0.0722990012443137	0.0177715119308345	0.011070559835947
MA0476.1	FOS	0.0408094782733089	-0.00781181828183906	0.1813184472
MA0477.1	FOSL1	0.038311194527521	-0.00685375760508175	0.214828629968825
MA0477.2	FOSL1	0.0414597682493197	-0.00838442233724725	0.164762427743026
MA0478.1	FOSL2	0.0375655137999592	-0.00700809249679676	0.214951230166473
MA0479.1	FOXH1	-0.0165406376116742	0.00487268793423049	0.0887209065819786
MA0481.1	FOXP1	0.0100642671049807	-0.00586354749746871	0.155671299032963
MA0481.2	FOXP1	0.00876444087312379	-0.00243014199521588	0.458092831265052
MA0481.3	FOXP1	0.0076697355170137	-0.00203850919047789	0.480844032961952
MA0482.2	GATA4	-0.00417054382167638	0.00132754362817317	0.399598180600321
MA0484.1	HNF4G	-0.00161471502267616	0.0001562583079591	0.48002420797263
MA0484.2	HNF4G	-0.0045137617564237	0.00218637245400195	0.167173246339338
MA0485.2	HOXC9	0.0144277403173772	-0.009097276610396	0.392665335233143
MA0486.1	HSF1	-0.0193393324656417	0.00696271849098142	0.164762427743026
MA0486.2	HSF1	-0.0240290875276527	0.00788801538889926	0.118299265387962
MA0488.1	JUN	0.0145291499360563	-0.00705142492265254	0.235735313887561
MA0489.1	JUN(var.2)	0.0358699229691611	-0.00632747964865273	0.214951230166473
MA0490.1	JUNB	0.0380361604743239	-0.00686313906657189	0.218100866129318
MA0490.2	JUNB	0.0392724996052767	-0.00729067820341899	0.183733962364331
MA0491.1	JUND	0.0383994319261392	-0.00741245266027216	0.195523757362416
MA0491.2	JUND	0.0384923657907464	-0.00691717621526272	0.197490651689938
MA0492.1	JUND(var.2)	0.0140473890784706	-0.0072714863343516	0.280214040045032
MA0495.1	MAFF	0.0203467024871757	-0.00413442883136128	0.0710010570009719
MA0495.2	MAFF	0.0291660394165417	-0.00598062639376429	0.0919343034628291
MA0495.3	MAFF	0.00885331142154989	-0.00108288226084188	0.268560344246581
MA0496.1	MAFK	0.016622565118848	-0.00279056589797886	0.138951779454711
MA0496.2	MAFK	0.0319571204022555	-0.00644229486530097	0.0953193366449312
MA0496.3	MAFK	0.0355532368874581	-0.0105239009936791	0.0257472210829046
MA0497.1	MEF2C	0.0193706571189361	-0.00916579761734044	0.149167816955074
MA0498.2	MEIS1	0.0251989612518634	-0.00687466969029984	0.108123005945131
MA0499.2	MYOD1	0.00161752489072213	-0.000502736691300718	0.716435254844077
MA0500.2	MYOG	-0.0076907209375556	0.00444039353754468	0.28382366159053
MA0501.1	MAF::NFE2	0.0341723822360399	-0.00814332728223051	0.0912399732391599
MA0502.1	NFYB	-0.0149131237743898	0.00380632155154759	0.0508216800515994
MA0502.2	NFYB	-0.0139268280877676	0.00289901578510419	0.00249459723109347
MA0504.1	NR2C2	-0.000774059834783247	-0.000492346616173718	0.862535754060422
MA0506.1	NRF1	-0.0306777257570259	0.0101410466678052	0.0151040988881869
MA0507.1	POU2F2	0.00303396347908487	-0.00075435652911064	0.564623642836611
MA0508.1	PRDM1	0.0154397085155251	-0.00412706295530905	0.0329341202694019
MA0508.2	PRDM1	0.00929282965835217	-0.00158577474337735	0.100003017550123
MA0508.3	PRDM1	0.00857431073782425	-0.00244441111406215	0.04197881923517
MA0509.2	RFX1	-0.0409997904462946	0.00824395893312303	0.000274391795306615
MA0510.1	RFX5	-0.0175938172694031	0.00403358991034918	0.000101610067667612
MA0510.2	RFX5	-0.0646305038676694	0.0149557557299131	0.000101610067667612
MA0511.1	RUNX2	-0.0120949640204524	0.00355530019848724	0.00996654416225344
MA0511.2	RUNX2	-0.0288952703287647	0.00960899731615854	0.133975161676142
MA0513.1	SMAD2::SMAD3::SMAD4	0.0156175578266784	-0.00465131358404808	0.0272838160165452
MA0516.1	SP2	-0.00650723519123488	9.68767498209864e-05	0.341809845393976
MA0516.2	SP2	-0.0154161880862323	0.00326798863247914	0.0317263686856524
MA0517.1	STAT1::STAT2	0.0109663211173365	-0.00348348291695078	0.120565689555014
MA0522.2	TCF3	-0.000655135012416341	-0.000314940451816042	0.888624355995558
MA0522.3	TCF3	0.00242151938803339	-0.000652411951236929	0.812291493231767
MA0523.1	TCF7L2	0.00739009042130335	-0.00240937873932614	0.0253619240920742
MA0524.1	TFAP2C	0.00822920190533699	-0.00156201557799808	0.00471272413265372
MA0524.2	TFAP2C	0.0121486482866408	-0.00265631445208986	0.000184458279249343
MA0525.1	TP63	0.00912255096918512	-0.00285943004315126	6.41020048625228e-05
MA0525.2	TP63	0.00419105643361319	-0.00101334435905112	0.502303625213143
MA0526.1	USF2	-0.0157271200590191	0.00235417655991198	0.19777130169214
MA0526.2	USF2	-0.0187971608807428	0.00215246943085361	0.242492743837787
MA0526.3	USF2	-0.01217844660814	0.001156508465061	0.38841307789548
MA0527.1	ZBTB33	-0.0136650185658978	0.00184723746171526	0.0588542364048775
MA0528.1	ZNF263	0.00601983528878646	-0.00266442355582325	0.169051864634432
MA0528.2	ZNF263	-0.00501621432927037	-0.000642792079700531	0.379593567170403
MA0592.1	ESRRA	-0.00859574251943622	0.00236664162542632	0.0326225853736732
MA0592.3	ESRRA	-0.0106287800875805	0.00273310316812103	0.016740081525051
MA0593.1	FOXP2	-0.000863425295274973	-0.000126743996309331	0.948464440401462
MA0594.2	HOXA9	0.00106824493015201	-0.00811108627220669	0.771936632561762
MA0595.1	SREBF1	0.00341050048170471	-0.00158851362222531	0.480056599471915
MA0596.1	SREBF2	0.0027534764261202	-0.00151956062380443	0.582318565377365
MA0597.1	THAP1	0.00610740438744837	-0.00212074282104744	0.000112365930450032
MA0598.1	EHF	-0.0294018938379607	0.00717903157312352	0.0382570930394544
MA0598.2	EHF	-0.0392358001201247	0.00935733333418533	0.0286429518230956
MA0598.3	EHF	-0.0379570802828856	0.00942165911683368	0.0685929243304757
MA0599.1	KLF5	-0.0204490235333358	0.00466374863243649	3.62285696871427e-06
MA0600.1	RFX2	-0.0462503741827563	0.0112618620139934	8.05430356950451e-06
MA0600.2	RFX2	-0.062204839188784	0.0146948019969018	2.47450696842099e-05
MA0605.2	ATF3	0.00714505477766123	-0.00247625122961522	0.535856814154841
MA0609.2	CREM	-0.00575573811521919	-0.000260478005275335	0.74519163470831
MA0610.1	DMRT3	-0.00890126428817559	0.00315164750577741	0.232761800756223
MA0612.1	EMX1	-0.0232579205530062	0.0034230578946734	0.000961090468387404
MA0612.2	EMX1	-0.0433617043069911	0.0093608250356547	0.00301567160286975
MA0613.1	FOXG1	0.00255163081953291	-0.00127114597009551	0.773714318880193
MA0616.2	HES2	-0.0132131951702267	0.000745179336026389	0.199569173584348
MA0618.1	LBX1	0.00284430501067817	-0.00224931006894959	0.720252499633702
MA0620.2	MITF	-0.0143877895368469	5.88250930623185e-06	0.474328960506512
MA0620.3	MITF	-0.0172273853089355	0.000868769810769623	0.444482173204955
MA0623.2	NEUROG1	0.00912748019264781	-0.00243536178115607	0.309719728183031
MA0625.1	NFATC3	-0.0155937676652136	0.00794005887627721	0.0689436488406324
MA0627.2	POU2F3	-0.00337280329616891	0.00109179454637174	0.451121198882858
MA0628.1	POU6F1	-0.0104584164488116	0.00223154888771968	0.100220681452636
MA0630.1	SHOX	-0.0096183569783263	0.00241485531971492	0.199569173584348
MA0632.2	TCFL5	-0.0578457780423511	0.0159336465641265	1.59905373240792e-06
MA0634.1	ALX3	-0.0133063460064608	0.00231198088484441	0.091585244159454
MA0635.1	BARHL2	0.0173241712876664	-0.00392675931906903	0.0283776052617073
MA0636.1	BHLHE41	-0.031265177852456	0.00658275725552895	0.00631290313492769
MA0637.1	CENPB	-0.0113660182215772	0.00122202024878628	0.184514348638859
MA0638.1	CREB3	0.000222953891618697	-6.38637516222759e-05	0.951592831825315
MA0639.1	DBP	-0.0213990501907849	0.0126070471974298	0.180679292032669
MA0640.1	ELF3	-0.0358896668976862	0.00802377903439709	0.0141739264722381
MA0640.2	ELF3	-0.0277933951896223	0.00659638048930568	0.0776458387740809
MA0641.1	ELF4	-0.0363075680977986	0.00783847240553655	0.00900366350415715
MA0642.1	EN2	-0.0234357256293023	0.00749426461201377	0.00342097991679634
MA0644.1	ESX1	-0.015927135373263	0.00361647533967726	0.0133733820245172
MA0645.1	ETV6	-0.0394653707387295	0.00996759250659474	0.0363836232241648
MA0646.1	GCM1	5.68654420977041e-05	0.000612432724668446	0.871796756139573
MA0647.1	GRHL1	0.00137086037844822	-0.000928177739256479	0.657218574566872
MA0648.1	GSC	0.0278604136747958	-0.00341554762062547	0.104125681187073
MA0649.1	HEY2	-0.0118138414741566	0.000724535524816534	0.154804208532673
MA0650.1	HOXA13	-0.00141399678358938	-0.00100820434925394	0.980541835549576
MA0650.2	HOXA13	-0.00678577442321006	-0.00031707187023548	0.636652902673083
MA0651.1	HOXC11	0.010788106159021	-0.0100605747146494	0.510267903879938
MA0652.1	IRF8	0.0244460609642359	-0.00684513351584659	0.0214688876978585
MA0653.1	IRF9	0.013743536656941	-0.00420265360918841	0.0951976156981511
MA0654.1	ISX	-0.0096183569783263	0.00241485531971492	0.199569173584348
MA0655.1	JDP2	0.0320532612765022	-0.0066478673170704	0.194462427329859
MA0656.1	JDP2(var.2)	0.000706617284059853	-0.00135575371914192	0.897477198142663
MA0657.1	KLF13	-0.0168193205118071	0.00422613912081998	0.0027848131354649
MA0658.1	LHX6	-0.00035531995790821	-0.0025575314688672	0.91219626031091
MA0659.1	MAFG	0.0190472292011206	-0.00433773892734752	0.100289453330759
MA0659.2	MAFG	0.0106927919612155	-0.00118094295147419	0.243977698017332
MA0660.1	MEF2B	0.0259056529136629	-0.0124064171423739	0.149921673131648
MA0661.1	MEOX1	-0.0145112650364291	0.00283499895663334	0.00554885480187712
MA0662.1	MIXL1	-0.00623377470274834	0.000872333507678397	0.429706198914261
MA0663.1	MLX	-0.0270841982232986	0.00593714831967557	0.0334320176625008
MA0664.1	MLXIPL	-0.0357048046499681	0.00870091845205361	0.0241736655843987
MA0665.1	MSC	-9.4119145985775e-06	0.00236221782909227	0.92783758464732
MA0666.1	MSX1	-0.0160001364235304	0.00523932799437042	0.0303580591983588
MA0667.1	MYF6	-0.0067039948840251	0.00380979702995117	0.334712264129211
MA0668.1	NEUROD2	-0.00409372224747968	0.00175076616290626	0.4248930252589
MA0669.1	NEUROG2	0.000886073496341112	0.000538145771089365	0.93347443109251
MA0670.1	NFIA	-0.00444923596554507	-0.0016392613826913	0.781431543477871
MA0671.1	NFIX	0.0105260359564979	-0.00663251043045892	0.335201423431606
MA0672.1	NKX2-3	-0.00148263815512387	-0.00122990625984447	0.911618185903459
MA0673.1	NKX2-8	0.0039509655136444	-0.00152194271212201	0.242434875439426
MA0674.1	NKX6-1	-0.00348560921498769	-0.00075253146994213	0.674669313938308
MA0675.1	NKX6-2	-0.00348560921498769	-0.00075253146994213	0.674669313938308
MA0678.1	OLIG2	-0.000364333188824713	0.00112716517409916	0.833494365735271
MA0679.1	ONECUT1	0.0217177026816097	-0.00463974879099595	0.0411914666707258
MA0679.2	ONECUT1	0.0178007332578442	-0.0059104871816308	0.137641078780473
MA0680.1	PAX7	0.00969777059024905	-0.0045708613281485	0.453617713309565
MA0681.2	PHOX2B	-0.00255934471574753	5.27941712762225e-05	0.718510039835854
MA0682.2	PITX1	0.0160528346028684	-0.000955999905607747	0.181512309351478
MA0683.1	POU4F2	-0.0157821336092077	0.00281461326725447	0.0829605128953355
MA0684.1	RUNX3	-0.0196918167439723	0.0068678526712501	0.103594475518469
MA0684.2	RUNX3	0.00270340817956924	-0.0007877249234327	0.242492743837787
MA0685.1	SP4	-0.0227909789605812	0.00502427517207096	0.0146434666527838
MA0686.1	SPDEF	-0.0581763819899607	0.0135828863271967	0.000463899490838624
MA0687.1	SPIC	-0.0146842585914611	0.00294536757908724	0.185354757645491
MA0688.1	TBX2	-0.00208236153737216	0.000531054612221984	0.493530576801822
MA0689.1	TBX20	-0.0107351566505218	0.00350156517318815	0.00347653581916442
MA0690.1	TBX21	-0.00457875316925667	0.000879321385191724	0.214828629968825
MA0691.1	TFAP4	-0.000589858083947906	0.00199929666210262	0.903739743210268
MA0692.1	TFEB	-0.0131775333369105	8.47643224446639e-06	0.469526515677665
MA0693.2	VDR	0.00836561526286242	-0.00456813074883646	0.180679292032669
MA0694.1	ZBTB7B	-0.000438805839608492	-0.000462853677867679	0.931262518696991
MA0695.1	ZBTB7C	0.000842639300072784	-0.00144486880686556	0.848800040803594
MA0696.1	ZIC1	-0.00492093303708429	0.00244341077223322	0.232252682234417
MA0697.1	ZIC3	-0.00188677926126452	0.00103761402023242	0.469526515677665
MA0698.1	ZBTB18	-0.00182070510666679	0.00134993082642621	0.512331680664718
MA0699.1	LBX2	-0.0169057241656432	0.00475575790213351	0.0829605128953355
MA0700.1	LHX2	-0.0163162550354973	0.00318802920735807	0.0430336822889546
MA0700.2	LHX2	-0.0261685029998412	0.00717969529177423	0.000101610067667612
MA0701.1	LHX9	-0.0096183569783263	0.00241485531971492	0.199569173584348
MA0701.2	LHX9	-0.0122250700520054	0.00194321854843825	0.137726683970344
MA0702.1	LMX1A	-0.00528534141643367	-0.000118491911120238	0.537396661081495
MA0702.2	LMX1A	-0.00901169431348508	0.000800414397455954	0.343625181992355
MA0703.1	LMX1B	-0.00528534141643367	-0.000118491911120238	0.537396661081495
MA0703.2	LMX1B	-0.00161130353141216	-0.000284823911779849	0.80837632860836
MA0706.1	MEOX2	-0.0137058003863807	0.00167481326927462	0.104546989175212
MA0707.1	MNX1	-0.0136186074677237	0.00187884890653051	0.101371733224294
MA0708.1	MSX2	-0.0160001364235304	0.00523932799437042	0.0303580591983588
MA0710.1	NOTO	-0.021508952758279	0.00325406669284878	0.0308427067978405
MA0711.1	OTX1	0.0349702580667758	-0.0100019084229077	0.109603975783625
MA0712.1	OTX2	0.0171543104203556	-0.00272769919542722	0.0326694275301678
MA0712.2	OTX2	0.0140174156804191	-0.000673338962705205	0.228924618212141
MA0713.1	PHOX2A	0.00299426271828283	-0.000268186750791215	0.729320347140617
MA0714.1	PITX3	0.019969991891214	-0.00213534633477202	0.149167816955074
MA0715.1	PROP1	0.00140797501980726	3.77785568855198e-05	0.963855024863833
MA0716.1	PRRX1	-0.0096183569783263	0.00241485531971492	0.199569173584348
MA0717.1	RAX2	-0.0096183569783263	0.00241485531971492	0.199569173584348
MA0718.1	RAX	0.000218216041123701	0.000844218243807915	0.853680141723062
MA0719.1	RHOXF1	0.00313735938216447	0.000225983331493915	0.395267336743066
MA0721.1	UNCX	-0.0041828298637721	3.22253468527778e-05	0.629760619185291
MA0722.1	VAX1	-0.0221637108829376	0.00357448547194648	0.00281670963199937
MA0723.1	VAX2	-0.0107042790787516	0.000708312473817039	0.173823114272141
MA0724.1	VENTX	-0.0205770727111039	0.00608015331898418	0.00143994408821778
MA0725.1	VSX1	-0.00745873226723707	0.000138114064027879	0.335837324671463
MA0726.1	VSX2	-0.00745873226723707	0.000138114064027879	0.335837324671463
MA0727.1	NR3C2	-0.122556507969596	0.0305790358451356	0.00895571661490601
MA0729.1	RARA	0.0149759287183768	-0.00830683871240853	0.175065903888893
MA0730.1	RARA(var.2)	-0.00179853982451626	-0.000360603630339786	0.755906463703633
MA0731.1	BCL6B	-0.0132916329029359	0.00327337097795683	0.0140100719136101
MA0732.1	EGR3	-0.0218078055199704	0.00426183424219274	0.00980358409040143
MA0733.1	EGR4	-0.0103378984693119	0.00221709385516429	0.167221707456736
MA0734.1	GLI2	-0.0135497864716342	0.00489444805016149	0.0921826126560839
MA0734.2	GLI2	-0.00722272616627626	0.00171526641976183	0.100220681452636
MA0735.1	GLIS1	-0.00458210556273373	0.0020818411849751	0.177863530312826
MA0736.1	GLIS2	-0.00733321614397593	0.00227556977577142	0.062959048133098
MA0737.1	GLIS3	0.00238971319834881	-0.00065776874235818	0.664159614415425
MA0738.1	HIC2	0.0172546617097702	-0.00538656758025788	0.0105540189276445
MA0740.1	KLF14	-0.0284816041609577	0.00508903155628417	0.00294863858225331
MA0741.1	KLF16	-0.0158392025736675	0.00325548663870478	0.052203534237876
MA0743.1	SCRT1	-0.00510683046609693	0.00118226563894619	0.177345828480856
MA0743.2	SCRT1	-0.00605843463034615	0.00146420155151073	0.217785055643006
MA0744.1	SCRT2	-0.00771517738117534	0.00197173529550058	0.104125681187073
MA0744.2	SCRT2	-0.00393131278328715	0.000643994570654452	0.266936203875655
MA0745.1	SNAI2	0.00309116564879009	-0.00250406904470305	0.788243339002044
MA0745.2	SNAI2	0.00374897646392606	-0.00343502206215341	0.754916386521494
MA0746.1	SP3	-0.016596703014956	0.0027628670770635	0.0302763351544649
MA0746.2	SP3	-0.0257752885300526	0.0052871534164387	0.000880547925416484
MA0747.1	SP8	-0.0100574844370968	0.000866300744499453	0.180679292032669
MA0748.1	YY2	-0.01914559907287	0.00466488966037164	0.0735415977134042
MA0748.2	YY2	-0.0264320172187184	0.0086000522984086	0.00301567160286975
MA0749.1	ZBED1	0.0424868386797675	-0.00935586563637615	0.060801223680927
MA0750.1	ZBTB7A	-0.00387744559343655	0.00011801465229289	0.513481698452814
MA0750.2	ZBTB7A	-0.0295350348166463	0.00645110509156008	0.0102361021455075
MA0751.1	ZIC4	1.58090346406552e-05	0.000888148608188556	0.93347443109251
MA0752.1	ZNF410	0.00665671929625523	-0.00105522000974177	0.405732320081816
MA0753.1	ZNF740	-0.0120899759435773	0.00124042620745869	0.186511677570656
MA0753.2	ZNF740	-0.00896770513658775	0.000832716853291355	0.195387411588037
MA0754.1	CUX1	-0.00907708633317357	0.00311782023198554	0.420355270933308
MA0755.1	CUX2	0.00513149462906432	-0.000131736407950215	0.867333014504552
MA0756.1	ONECUT2	0.0153890673862158	-0.00396369113636119	0.101371733224294
MA0757.1	ONECUT3	0.012257541149116	-0.00443137132190401	0.214828629968825
MA0758.1	E2F7	-0.0161722210872724	0.00469455428163832	0.00830202466511962
MA0759.1	ELK3	-0.0611148951739352	0.014214446493894	0.000262631837604719
MA0760.1	ERF	-0.0713518181812079	0.0171817849578247	0.00847027218693096
MA0761.1	ETV1	-0.0760015439902724	0.0176747007646956	4.51979413897515e-05
MA0761.2	ETV1	-0.0394820322623813	0.00943381613025087	0.0358780389757435
MA0762.1	ETV2	-0.0687328557181757	0.0160860604106367	0.00743545627558206
MA0763.1	ETV3	-0.0559262924818168	0.0134437825926993	0.000961090468387404
MA0764.1	ETV4	-0.0695624621337279	0.0166722995153964	0.000290551431243319
MA0764.2	ETV4	-0.0312299945838688	0.00753685192036243	0.0518968949261613
MA0765.1	ETV5	-0.0743925128865669	0.017395005582782	0.00347653581916442
MA0765.2	ETV5	-0.0457200103186829	0.0109211089677208	0.00644282862706446
MA0766.1	GATA5	-0.0133891112144856	0.00284023878897702	0.039852124653495
MA0766.2	GATA5	-0.0154974502706301	0.0036217525706407	0.00830202466511962
MA0767.1	GCM2	0.00117505679008168	0.00225005205488919	0.899426810135478
MA0768.1	LEF1	0.0120971362490539	-0.00361765064707347	0.000940186046195109
MA0769.2	TCF7	0.00864603453310014	-0.00124248928180219	0.0363648896032233
MA0770.1	HSF2	-0.0243379391965134	0.00788081084878514	0.091585244159454
MA0771.1	HSF4	-0.0244109707990025	0.00888630902481539	0.178464102843605
MA0772.1	IRF7	0.0163940153671172	-0.00550504695748043	0.0476692833264582
MA0773.1	MEF2D	0.0236961250788589	-0.0108853663951479	0.138300715189496
MA0774.1	MEIS2	0.0188021059255836	-0.00537590036284737	0.184333039517454
MA0775.1	MEIS3	0.01194740442508	-0.00421683288573133	0.364471596488405
MA0776.1	MYBL1	-0.00872907005944206	0.00295002351103513	0.260617862924586
MA0777.1	MYBL2	0.00907727405339713	-0.00140767719135694	0.242492743837787
MA0778.1	NFKB2	0.0141571951061626	-0.00758424629965144	0.0588098626257811
MA0779.1	PAX1	-0.00957650893757247	0.00435276357348211	0.0599744059769381
MA0780.1	PAX3	0.0029517688566241	-0.0018653269905003	0.799756782144509
MA0781.1	PAX9	-0.00229153938031153	0.00126229374682172	0.46975236086568
MA0782.1	PKNOX1	0.0138552731327432	-0.00565373950018532	0.332476636494283
MA0782.2	PKNOX1	0.0250611772683265	-0.0068835194649238	0.0280074231568107
MA0783.1	PKNOX2	0.00941061099515958	-0.00382054354302915	0.434593354022743
MA0784.1	POU1F1	0.00277075339116337	-0.00141758410776197	0.5738738385182
MA0785.1	POU2F1	-0.00989795994912159	0.0034242542499949	0.168236655424625
MA0786.1	POU3F1	-0.0112786283549444	0.00443713695320515	0.190550305743528
MA0787.1	POU3F2	-0.00919910516520627	0.00323780847044038	0.214828629968825
MA0788.1	POU3F3	0.00228470956690702	-7.78647532920328e-05	0.760920972001683
MA0789.1	POU3F4	-0.0114155839394294	0.00489361475823874	0.213740788200317
MA0790.1	POU4F1	-0.00380008485184468	-0.00109525086148314	0.754855364148302
MA0791.1	POU4F3	-0.00818869872276733	0.000182372821376796	0.41719041463009
MA0792.1	POU5F1B	-0.00647429948895577	0.00297931102989955	0.334138601496044
MA0793.1	POU6F2	0.00327312827713211	-0.00204238730862483	0.311594165132713
MA0794.1	PROX1	-0.00627758744619406	-0.000741321978104581	0.564623642836611
MA0795.1	SMAD3	-0.00429096393629897	0.00279963136037218	0.237671773393278
MA0796.1	TGIF1	0.0150323530149375	-0.00451620082573598	0.224413904759921
MA0797.1	TGIF2	0.0130797756189353	-0.00423429822984463	0.324029269809156
MA0798.1	RFX3	-0.058016669005725	0.0137161564633494	2.47450696842099e-05
MA0798.2	RFX3	-0.042296288173038	0.00902432310899326	0.000293405121926715
MA0799.1	RFX4	-0.0416481896847034	0.00954360114391972	0.000293405121926715
MA0800.1	EOMES	-0.00447729242765596	0.000822985573001918	0.185354757645491
MA0801.1	MGA	0.00140590085415598	-0.00117200006870442	0.862062430114572
MA0802.1	TBR1	-0.0061370058043544	0.00165200945002082	0.154052422766025
MA0803.1	TBX15	0.00140590085415598	-0.00117200006870442	0.862062430114572
MA0804.1	TBX19	0.00352157028110164	-0.000683924093326082	0.609900620843012
MA0805.1	TBX1	0.0101279721152999	-0.00354095274765789	0.100220681452636
MA0806.1	TBX4	0.00854346369728727	-0.00313240498815899	0.379618667531826
MA0807.1	TBX5	0.00854346369728727	-0.00313240498815899	0.379618667531826
MA0808.1	TEAD3	-0.103119722867832	0.027768286839033	0.0111525646898393
MA0809.1	TEAD4	-0.109367669898409	0.0293880449403347	0.0081325353779169
MA0809.2	TEAD4	-0.0947659212957632	0.0251768196894164	0.0095363644797958
MA0810.1	TFAP2A(var.2)	0.0145454187829838	-0.00333840387126637	4.3908416918936e-07
MA0811.1	TFAP2B	0.0137543530715798	-0.00312848631082091	1.15969289639475e-06
MA0812.1	TFAP2B(var.2)	0.0060520259489	-0.00130386493892041	0.154953383800136
MA0813.1	TFAP2B(var.3)	0.00904359112602757	-0.00190793923429678	0.000209433567864744
MA0814.1	TFAP2C(var.2)	0.0088435723675712	-0.00158950554387863	0.164762427743026
MA0814.2	TFAP2C(var.2)	0.0110955342725471	-0.00240823414355575	0.0116222125803506
MA0815.1	TFAP2C(var.3)	0.0144298915476408	-0.00319519306857873	0.00342097991679634
MA0817.1	BHLHE23	0.00172203523769293	-0.00137674302442594	0.897477198142663
MA0818.1	BHLHE22	0.00584655987234944	-0.00170033366561061	0.535856814154841
MA0819.1	CLOCK	-0.0392126699337175	0.00989305982992252	0.0116222125803506
MA0820.1	FIGLA	0.000581858953066476	-0.000814721678647984	0.998338657661664
MA0821.1	HES5	0.0139099145857135	-0.00828987213596887	0.217801258351527
MA0822.1	HES7	0.0123886221041059	-0.00786611389430102	0.217225159140692
MA0823.1	HEY1	-0.0142280175587379	0.00182253294969717	0.100220681452636
MA0825.1	MNT	-0.0245414559968565	0.00441157210995655	0.0411914666707258
MA0826.1	OLIG1	0.00114851126597825	-0.00108371149628744	0.956780812792238
MA0827.1	OLIG3	-0.00218983284170573	0.00167721208592193	0.664159614415425
MA0828.1	SREBF2(var.2)	-0.029007063282931	0.00622773580216737	0.119981739188948
MA0829.2	SREBF1(var.2)	0.00874296857085785	-0.00674994106831033	0.392665335233143
MA0830.1	TCF4	0.0012586120969322	-0.00127869805020418	0.946965363492862
MA0830.2	TCF4	-0.00310636321984119	0.000598764472010709	0.578980256783874
MA0831.1	TFE3	-0.030516451192936	0.00442077854441924	0.119453400770975
MA0831.2	TFE3	-0.0184556396338843	0.00236452045674016	0.277698374722428
MA0833.1	ATF4	0.00896490451114059	-0.00558092295942531	0.400044860896607
MA0833.2	ATF4	0.0155115307297194	-0.00717405342827374	0.195392534315645
MA0834.1	ATF7	-0.00497873387134178	0.000166224737526963	0.704582064980443
MA0835.2	BATF3	0.0425109152337414	-0.00821052775119329	0.164227777077252
MA0836.1	CEBPD	-0.00948679595362447	-0.00285816575990454	0.627888626513745
MA0836.2	CEBPD	0.00425387887260848	-0.00311119135518129	0.470980928882671
MA0837.1	CEBPE	-0.00775322454732935	-0.00364232605773868	0.733505075756455
MA0838.1	CEBPG	-0.0117883769595057	-0.0046018647167961	0.667415465016966
MA0839.1	CREB3L1	-0.00158451091249088	-0.000395159507099446	0.853680141723062
MA0841.1	NFE2	0.0295779222948177	-0.0056288069843221	0.217785055643006
MA0842.1	NRL	0.0123430709623319	-0.00117994186169923	0.20417088491548
MA0842.2	NRL	0.00912247220947165	-0.000256285483188333	0.399658293559361
MA0843.1	TEF	-0.0271960057723695	0.0146632588311701	0.136727942225057
MA0844.1	XBP1	-0.00659756439589933	0.000820664174633632	0.233828035836801
MA0845.1	FOXB1	-0.0034834171434318	0.00177217103171846	0.375306829502921
MA0846.1	FOXC2	-3.98376186506659e-05	-0.00130655826644079	0.772755316920905
MA0847.1	FOXD2	0.00291788596297504	-0.000809093177132307	0.754916386521494
MA0847.2	FOXD2	-0.00457968568998825	0.00112984109307119	0.244236012446842
MA0848.1	FOXO4	0.00291788596297504	-0.000809093177132307	0.754916386521494
MA0849.1	FOXO6	0.00291788596297504	-0.000809093177132307	0.754916386521494
MA0850.1	FOXP3	0.00291788596297504	-0.000809093177132307	0.754916386521494
MA0852.2	FOXK1	0.00165984063520276	-0.000162025112966533	0.825864069642784
MA0855.1	RXRB	-0.0111559048777688	0.00169607408160878	0.0518968949261613
MA0856.1	RXRG	-0.0100087957359517	0.00142946671418046	0.0835100394766059
MA0861.1	TP73	0.014810559856304	-0.00430480736128025	0.0533992696823597
MA0862.1	GMEB2	0.0100882261408132	-0.000927629738946162	0.728487875341161
MA0863.1	MTF1	-0.0213543850606178	0.00945985343444639	0.0926644357453476
MA0864.1	E2F2	-0.0202045023099517	0.00507682762220276	0.020481921998589
MA0864.2	E2F2	0.0122110690720289	-0.0064470448234641	0.165173550574813
MA0865.1	E2F8	-0.0109657590767987	0.00299480107462127	0.0363648896032233
MA0866.1	SOX21	-0.00897188445461826	0.00209436282249816	0.0339366586821123
MA0867.1	SOX4	-0.0123306370626814	0.00326575487628293	0.0435437385662593
MA0867.2	SOX4	-0.0155308764738325	0.00254840376666784	0.0441823729799343
MA0868.1	SOX8	-0.009916376976089	0.00351638385031356	0.00519118325960732
MA0868.2	SOX8	-0.0179927572353435	0.00325416124593871	0.05453064420583
MA0871.1	TFEC	-0.0299318962633799	0.00477017445910303	0.103594475518469
MA0871.2	TFEC	-0.0238507570064684	0.00370107015041843	0.101371733224294
MA0872.1	TFAP2A(var.3)	0.0113775570934338	-0.00217641342343433	0.000242986391824057
MA0873.1	HOXD12	0.0182424788353393	-0.0113808819312184	0.345461389957009
MA0875.1	BARX1	-0.00219925276418066	-0.00166288728929918	0.907326404606544
MA0876.1	BSX	-0.0200135870897364	0.00635693672150925	0.00357998419649329
MA0877.2	BARHL1	-0.0114327375388838	0.00417068107636026	0.0728134817556231
MA0878.1	CDX1	-0.000587097726426469	-0.00233399043478678	0.899426810135478
MA0878.2	CDX1	0.0177757024384693	-0.00879336128772981	0.223000889337197
MA0882.1	DLX6	-0.0380122915883151	0.00978515499530762	3.3344766680298e-05
MA0884.1	DUXA	-0.0007888157372124	-0.00020397053503674	0.871223425555701
MA0886.1	EMX2	-0.0293030501412611	0.00549934473765609	0.00201141309867554
MA0887.1	EVX1	-0.0224168957090997	0.00376191320836355	0.00201141309867554
MA0888.1	EVX2	-0.0146504926387493	0.00199067558567919	0.0116541165093625
MA0889.1	GBX1	-0.0285381852987054	0.00729376806431858	0.0027848131354649
MA0890.1	GBX2	-0.0155527059912564	0.00429913758135822	0.036944569950575
MA0891.1	GSC2	0.0214611205389926	-0.00221261340061975	0.116117253002891
MA0892.1	GSX1	-0.0167118304057514	0.00472194356105633	0.0769231939867273
MA0893.1	GSX2	-0.0178969323355916	0.00396554081071208	0.0661688749940477
MA0893.2	GSX2	-0.0433617043069911	0.0093608250356547	0.00301567160286975
MA0894.1	HESX1	-0.00905314557496493	0.00263555633571436	0.062959048133098
MA0895.1	HMBOX1	0.00352147326709634	0.000914804244556431	0.758108546360789
MA0899.1	HOXA10	-0.000935020155049783	-0.00248139508667213	0.930874408082741
MA0900.1	HOXA2	-0.0297284965269587	0.00622432966522707	0.000168956121062707
MA0900.2	HOXA2	-0.0433617043069911	0.0093608250356547	0.00301567160286975
MA0901.1	HOXB13	-0.00552558591671696	0.000147671978554101	0.352411069033729
MA0901.2	HOXB13	0.00180575905381513	-0.00136531817656771	0.728487875341161
MA0902.1	HOXB2	-0.0078817361256178	0.000244097875366882	0.182416404164614
MA0902.2	HOXB2	-0.0433617043069911	0.0093608250356547	0.00301567160286975
MA0903.1	HOXB3	-0.00528422671916576	-6.64574801212269e-05	0.302837748721596
MA0904.2	HOXB5	-0.0374581931860376	0.00907569848051053	0.00218445897023407
MA0905.1	HOXC10	0.0099448889915286	-0.00713546081307227	0.446313137304995
MA0906.1	HOXC12	0.00705485074942542	-0.0073554339473629	0.546515939492684
MA0907.1	HOXC13	0.0130204245987002	-0.00500829096791316	0.242449643308669
MA0908.1	HOXD11	0.00775780076166339	-0.0075715279362166	0.582318565377365
MA0909.1	HOXD13	-0.00203412552154928	-0.00119146365966688	0.901689498282439
MA0909.2	HOXD13	-0.00182582339087053	-0.00151358676829074	0.97677048773632
MA0910.2	HOXD8	-0.0105479201030474	0.00278422933516704	0.0196244470781869
MA0912.2	HOXD3	-0.0433617043069911	0.0093608250356547	0.00301567160286975
MA0913.2	HOXD9	0.00764652071372539	-0.00504159380309698	0.414030177537141
MA0914.1	ISL2	-0.00715796385825906	0.00119158545451657	0.164762427743026
MA1099.2	HES1	-0.00591060625529061	-0.00132083130493336	0.684448767219926
MA1100.1	ASCL1	-0.00412020516585468	0.00239372175127645	0.267661567039855
MA1100.2	ASCL1	-0.0100257724814111	0.00379169974069085	0.011310956898999
MA1101.1	BACH2	0.0343638134788166	-0.00580932135212639	0.190201026191118
MA1101.2	BACH2	0.0364239938165345	-0.00620481233287028	0.209708609064449
MA1102.1	CTCFL	0.00517483744866467	0.0010175122654874	0.639730950250886
MA1102.2	CTCFL	0.00208007803779339	0.000479109052418282	0.743879481949585
MA1103.1	FOXK2	0.00601841577040808	-0.00165836000808032	0.558260849654014
MA1103.2	FOXK2	0.00858320085687509	-0.00214936787674616	0.483619297997438
MA1104.1	GATA6	-0.00358342875212123	0.00112496531122896	0.50336011035474
MA1104.2	GATA6	0.00189780419481575	-0.00100015351282181	0.694315266445513
MA1105.1	GRHL2	0.0119103431971078	-0.00425069239663381	0.000290551431243319
MA1105.2	GRHL2	-0.00422208036275705	0.000319322243059976	0.474328960506512
MA1106.1	HIF1A	0.00234141661844719	-0.0028923256105855	0.577319447383134
MA1107.1	KLF9	-0.0146228309196973	0.00300810606022024	0.00365873580064709
MA1107.2	KLF9	-0.00980781410857972	0.0017536346826988	0.0630098737459991
MA1108.1	MXI1	-0.03147871445644	0.00737865048476666	0.000457373077842838
MA1108.2	MXI1	-0.00769121229106017	0.00195681919297576	0.0952735273400279
MA1109.1	NEUROD1	0.000949121327476109	0.000583466567074663	0.871223425555701
MA1110.1	NR1H4	-0.018508736737818	0.00385295094483446	0.012262324276547
MA1111.1	NR2F2	-0.0101059127911829	0.0016566994339165	0.0326225853736732
MA1112.1	NR4A1	-0.014756512420921	0.0022966275237559	0.00384729274483694
MA1112.2	NR4A1	-0.000496636861308938	-0.000690366136863007	0.92783758464732
MA1113.1	PBX2	0.0182023727929947	-0.00377583772786181	0.137726683970344
MA1113.2	PBX2	0.0337986705236039	-0.0145216043913912	0.288846408264432
MA1114.1	PBX3	0.0246199054804363	-0.00726764300405224	0.0411914666707258
MA1115.1	POU5F1	0.00377542257656827	-0.000765011764163797	0.261221526418604
MA1116.1	RBPJ	-0.00983079739713346	0.0023032663018956	0.00124058018072838
MA1117.1	RELB	-0.0140695981339662	0.00402512140316577	0.062959048133098
MA1118.1	SIX1	-0.00703282940445191	0.00296363954094169	0.052203534237876
MA1119.1	SIX2	0.00146864232527734	-0.000337066660458628	0.564623642836611
MA1120.1	SOX13	-0.0109861275456067	0.00197736903433937	0.158835912733039
MA1121.1	TEAD2	-0.0980875056179919	0.026555931599042	0.011270762205135
MA1122.1	TFDP1	-0.04032735525974	0.00999370519927467	3.6290131567105e-05
MA1123.1	TWIST1	-0.0029692411098699	0.00134275435197179	0.347329401638338
MA1123.2	TWIST1	-0.00307471739530065	0.00130205110318595	0.35816447273535
MA1124.1	ZNF24	0.00184942805516347	0.00176559289504124	0.989585584441254
MA1125.1	ZNF384	0.0250556630036324	-0.0109395202383198	0.111155281842255
MA1126.1	FOS::JUN(var.2)	-0.0104443499651025	0.00198844834173418	0.309018522151648
MA1127.1	FOSB::JUN	-0.00662595523327623	0.000504584125672188	0.640937769496235
MA1128.1	FOSL1::JUN	0.0427606167473211	-0.00887352137852167	0.150238772787958
MA1129.1	FOSL1::JUN(var.2)	0.00751101153498064	-0.00297687250158993	0.461906218821742
MA1130.1	FOSL2::JUN	0.0376211744352439	-0.00725593167474612	0.190201026191118
MA1131.1	FOSL2::JUN(var.2)	0.00541170631315057	-0.00300987273831727	0.584235571546914
MA1132.1	JUN::JUNB	0.0341320252804607	-0.0065032114551939	0.199676188920375
MA1133.1	JUN::JUNB(var.2)	-0.00685179420972077	-0.000184731588961594	0.695232240306885
MA1134.1	FOS::JUNB	0.0403449719520802	-0.00801957791634935	0.177913116340748
MA1135.1	FOSB::JUNB	0.0348042714424584	-0.0067707209011753	0.205028017085341
MA1136.1	FOSB::JUNB(var.2)	-0.00296421269652866	-0.000621361436643098	0.874885935005346
MA1137.1	FOSL1::JUNB	0.040291729948255	-0.00803771633196582	0.164762427743026
MA1138.1	FOSL2::JUNB	0.0359150595750641	-0.00715584521817502	0.190201026191118
MA1139.1	FOSL2::JUNB(var.2)	-0.00125195043669924	5.90602004156835e-05	0.93347443109251
MA1140.1	JUNB(var.2)	-0.0102961444818055	0.0030391855346888	0.289556367740458
MA1140.2	JUNB(var.2)	-0.013153968367456	0.0030641787475692	0.242434875439426
MA1141.1	FOS::JUND	0.0413234228589798	-0.00824572143141104	0.165993279759511
MA1142.1	FOSL1::JUND	0.0378250067080708	-0.00761443849193959	0.174891607031466
MA1143.1	FOSL1::JUND(var.2)	-0.000134149800528812	-0.00030328269107514	0.97677048773632
MA1144.1	FOSL2::JUND	0.0385227647997255	-0.00719476253982176	0.190201026191118
MA1145.1	FOSL2::JUND(var.2)	0.00454696628130694	-0.00313872488081706	0.716435254844077
MA1146.1	NR1H4::RXRA	-0.00694390504115896	0.00160928756383902	0.226979527639294
MA1147.1	NR4A2::RXRA	-0.0101522771651842	0.003281726997922	0.113032114396677
MA1148.1	PPARA::RXRA	-0.00533928451156704	0.000317923484317532	0.0658696397895862
MA1149.1	RARA::RXRG	-0.00642998982960167	3.34565343632968e-05	0.306506864759408
MA1150.1	RORB	0.00523276342870331	-0.00212023037245858	0.148772099397025
MA1151.1	RORC	0.00203189782125754	-0.000613826493816958	0.561262982044126
MA1152.1	SOX15	-0.00595907688900625	-0.0014841819115317	0.625729746660647
MA1154.1	ZNF282	-0.00136788897802806	0.000316643493482728	0.276756640162056
MA1155.1	ZSCAN4	-0.00523638206165351	0.00236352376475402	0.253142197698721
MA1418.1	IRF3	0.0126660073819571	-0.00263270586045516	0.157938934768229
MA1419.1	IRF4	0.00229840120553437	-0.00202589306554488	0.368845736273712
MA1420.1	IRF5	-0.0029366339316552	0.00047599148599236	0.640937769496235
MA1421.1	TCF7L1	0.00400018381769986	-0.000463909047622057	0.409153307492355
MA1463.1	ARGFX	-0.0113000796639399	0.00159409697927177	0.182416404164614
MA1464.1	ARNT2	-0.0334755252457096	0.00684058016271353	0.0155555441323653
MA1466.1	ATF6	0.0120955581027387	-0.00409172963538782	0.0244445240261877
MA1467.1	ATOH1(var.2)	-0.00750618671147155	0.00357591542532893	0.229646638718516
MA1468.1	ATOH7	-0.00504352398085026	0.00213809296308732	0.190201026191118
MA1470.1	BACH2(var.2)	-0.01078094796649	-0.00139517232567231	0.554585929441523
MA1471.1	BARX2	0.00115536665117163	-0.00282141157854748	0.609900620843012
MA1472.1	BHLHA15(var.2)	-0.00966630713925447	0.00529090751590787	0.285682305267159
MA1473.1	CDX4	0.0135030170208393	-0.00743758028090074	0.276414615691122
MA1474.1	CREB3L4	-0.00532739657447875	-0.000785239275106073	0.520059079325731
MA1475.1	CREB3L4(var.2)	-0.00186700457636329	0.00116676075664074	0.869972701584995
MA1476.1	DLX5	-0.00213340736308088	0.000135072547070498	0.682495959703484
MA1478.1	DMRTA2	-0.0114450593183182	0.00339412511341971	0.0887318540982243
MA1479.1	DMRTC2	-0.00565528998471093	0.00334443081501707	0.397578500680338
MA1480.1	DPRX	0.0106006098980265	-0.00177600049579462	0.0887318540982243
MA1481.1	DRGX	-0.0221637108829376	0.00357448547194648	0.00281670963199937
MA1483.1	ELF2	-0.0460254512343111	0.00904346166219788	0.00294863858225331
MA1484.1	ETS2	-0.0634692060283258	0.0156061847166468	0.00323887286686634
MA1485.1	FERD3L	-0.00380522175629005	0.001998965853825	0.521998057316544
MA1487.1	FOXE1	-0.0134033010478176	0.00279646300937261	0.131122746294117
MA1489.1	FOXN3	0.00579207825120538	-0.00179638542224582	0.506614534283222
MA1491.1	GLI3	-0.00924247627968268	0.00251553003754722	0.0588098626257811
MA1493.1	HES6	0.00406250679902546	-0.00361580076424237	0.566087885469513
MA1494.1	HNF4A(var.2)	0.00407005980136511	-0.00271233846542318	0.392180634779001
MA1495.1	HOXA1	-0.0374581931860376	0.00907569848051053	0.00218445897023407
MA1496.1	HOXA4	0.00612636097444932	-0.00130444101795843	0.602731486413572
MA1497.1	HOXA6	-0.0183633867197976	0.00293834428038996	0.0409448793162131
MA1498.1	HOXA7	-0.0105479201030474	0.00278422933516704	0.0196244470781869
MA1499.1	HOXB4	-0.0151774003245044	0.00647024619679181	0.1813184472
MA1500.1	HOXB6	-0.0170827796335851	0.0027865070871175	0.017182250624575
MA1501.1	HOXB7	-0.00889750093060496	0.000491879413143892	0.158486265160413
MA1502.1	HOXB8	-0.0122897101983424	0.0025297915733982	0.101371733224294
MA1503.1	HOXB9	0.0124213830101594	-0.00851698034820675	0.457375729105974
MA1504.1	HOXC4	-0.0282980008628428	0.00727656328126565	0.04403573720817
MA1505.1	HOXC8	-0.0131923303419289	0.00218635432275174	0.030034695125932
MA1506.1	HOXD10	0.0156294884847845	-0.00958804127869941	0.341809845393976
MA1507.1	HOXD4	-0.0198227275673873	0.00706306404539681	0.100220681452636
MA1508.1	IKZF1	-0.030585729971701	0.00697714884371311	0.0807971554499772
MA1509.1	IRF6	-0.0225339183040774	0.00330804177875631	0.000618478958626247
MA1511.1	KLF10	-0.0287722191194195	0.00658374759438809	0.000961090468387404
MA1512.1	KLF11	-0.0220685477308284	0.0047031503535526	0.00361261536154373
MA1513.1	KLF15	-0.0352302106216766	0.00826371947954923	0.00384729274483694
MA1514.1	KLF17	-0.00208800855036561	0.00035216842681398	0.519676530571788
MA1515.1	KLF2	-0.022354394019389	0.00323046397793504	0.00900366350415715
MA1516.1	KLF3	-0.0114900644712777	-0.000103796576732215	0.180679292032669
MA1517.1	KLF6	-0.0297364285922093	0.00536832703676688	0.000107154811724578
MA1518.1	LHX1	-0.0119566800888488	0.0022982652692054	0.0851814673081436
MA1519.1	LHX5	-0.00348560921498769	-0.00075253146994213	0.674669313938308
MA1520.1	MAF	0.0203605373851445	-0.00456339523271672	0.0995076968017649
MA1521.1	MAFA	0.0175563170258665	-0.00331166671433591	0.178795230683578
MA1522.1	MAZ	-0.00732777881984823	0.00154732013519842	0.0346922856868711
MA1523.1	MSANTD3	-0.000797627708582072	0.00123172211016438	0.704582064980443
MA1524.1	MSGN1	-0.00613141386120572	0.0020206074646096	0.141397838629126
MA1525.1	NFATC4	-0.0217541466672991	0.00893640897333403	0.0116222125803506
MA1527.1	NFIC(var.2)	-0.00187824997229658	-0.00421212544923692	0.901689498282439
MA1528.1	NFIX(var.2)	0.00290012688856865	-0.00545399504390552	0.627888626513745
MA1529.1	NHLH2	0.00203758774167083	0.000980731782838443	0.781431543477871
MA1530.1	NKX6-3	-0.0156723522501942	0.00240695666562116	0.126108891466478
MA1531.1	NR1D1	0.00801290320787051	-0.00568609495955508	0.237671773393278
MA1532.1	NR1D2	0.00471998562140614	-0.00222041156622237	0.226034256727217
MA1533.1	NR1I2	-0.0152096666882474	0.00316751920946807	0.00790323139646865
MA1534.1	NR1I3	-0.0125701218721488	0.00275858733106198	0.00519118325960732
MA1535.1	NR2C1	0.00709011610188069	-0.00257390287320921	0.0562027089578336
MA1536.1	NR2C2(var.2)	-0.0144658287392909	0.00280443570259379	0.0346922856868711
MA1537.1	NR2F1(var.2)	-0.0144384241305619	0.00276749793215812	0.000457373077842838
MA1538.1	NR2F1(var.3)	-0.0065013023394193	0.00265216659188238	0.309018522151648
MA1539.1	NR2F6(var.3)	-0.00589940454674159	0.00178653615062154	0.300940010177878
MA1540.1	NR5A1	-0.00669388225455935	0.00209354254436655	0.0411914666707258
MA1541.1	NR6A1	-0.00292184919360567	0.000571896210671315	0.280450092269425
MA1542.1	OSR1	-0.00994455428807483	0.00310597939204843	0.242492743837787
MA1544.1	OVOL1	-0.0233122036892748	0.00604590647004053	0.0257472210829046
MA1545.1	OVOL2	-0.0273964335734486	0.00719231369884151	0.00520799465531814
MA1546.1	PAX3(var.2)	-0.0338262717147332	0.00679478964850924	0.00471272413265372
MA1547.1	PITX2	0.0290298933392638	-0.0132975703336636	0.0879044636389782
MA1548.1	PLAGL2	0.00817941057139153	-0.0018334537413363	0.145456142511712
MA1549.1	POU6F1(var.2)	0.000736681648354773	-0.00015087888803803	0.948464440401462
MA1550.1	PPARD	-0.0145521737329673	0.00236770085374306	0.0154143471087
MA1552.1	RARB(var.3)	-0.00232132338120541	-0.000239280796703441	0.759679564147634
MA1553.1	RARG(var.3)	-0.00848122622926341	0.00197561261077083	0.132373610435044
MA1554.1	RFX7	-0.0484110243699825	0.0111545212427938	5.99698261640402e-06
MA1555.1	RXRB(var.2)	-0.00802296549308251	-0.000200027210061533	0.0845019725273895
MA1556.1	RXRG(var.2)	-0.00343512695940026	-0.00126306121310659	0.664278095133128
MA1557.1	SMAD5	-0.00362336157302958	0.0029058451702417	0.395267336743066
MA1558.1	SNAI1	0.00290109556868878	-0.00250274433495106	0.801534779756353
MA1559.1	SNAI3	0.00315312252439966	-0.00312974622313256	0.784695096378862
MA1560.1	SOHLH2	-0.035684361491011	0.00775084435577637	0.00137342841098608
MA1561.1	SOX12	-0.0185986621854082	0.00360301352864437	0.0717683747763262
MA1562.1	SOX14	-0.0258952822713014	0.00337549572704632	0.000961090468387404
MA1563.1	SOX18	-0.00695572848216622	0.00185173508065379	0.101094459805081
MA1564.1	SP9	-0.0235423167437102	0.00422002506771766	0.016740081525051
MA1565.1	TBX18	0.0075196096689028	-0.0033255305934777	0.346892444455386
MA1566.1	TBX3	0.00267318235158846	-0.0019493998567727	0.734394921923006
MA1567.1	TBX6	0.00751409084374661	-0.00332453937935291	0.381841188275672
MA1568.1	TCF21(var.2)	-0.0126469957014504	0.00409185573594905	0.18385275690193
MA1569.1	TFAP2E	0.00183951401886138	-0.00030956746711797	0.708576782548169
MA1570.1	TFAP4(var.2)	-0.00828603761191067	0.00152031218756296	0.278164791284544
MA1571.1	TGIF2LX	0.0109147971626944	-0.00408245215028917	0.419733525762077
MA1572.1	TGIF2LY	0.0129226287352795	-0.00405687641538822	0.379618667531826
MA1573.1	THAP11	0.00290560187329581	-0.00209055810518722	0.214951230166473
MA1574.1	THRB	-0.0107081161564074	0.00148425140721172	0.0236067193429998
MA1575.1	THRB(var.2)	-0.00682716845906923	0.00362834001497611	0.402402509287493
MA1576.1	THRB(var.3)	-0.00856732926555328	0.00119842888481458	0.190201026191118
MA1577.1	TLX2	-0.0122250700520054	0.00194321854843825	0.137726683970344
MA1578.1	VEZF1	-0.0124078793353538	0.00169061871098277	0.118299265387962
MA1579.1	ZBTB26	-0.0107275620221106	0.00217189736758266	0.0133733820245172
MA1580.1	ZBTB32	-0.0164706975537505	0.00615840963084745	0.101371733224294
MA1581.1	ZBTB6	0.0111842584956014	-0.00270945532692963	0.00885361979946366
MA1583.1	ZFP57	-0.0203919448499366	0.00543711867164144	0.0153900389094888
MA1584.1	ZIC5	-0.00147549606580609	0.000464494796723009	0.554687473415924
MA1585.1	ZKSCAN1	0.000241267000663161	0.0022730602892796	0.776226903903008
MA1587.1	ZNF135	0.0222058150655566	-0.0115783747774277	0.151228252770057
MA1588.1	ZNF136	-0.0132808027195315	0.00267678537152594	0.016740081525051
MA1589.1	ZNF140	0.0142799769752687	-0.00590753929588686	0.0363836232241648
MA1592.1	ZNF274	-0.0093642859669785	0.0020507127953267	0.0631439160105354
MA1593.1	ZNF317	0.00703062712294423	-0.00101499353691752	0.181512309351478
MA1594.1	ZNF382	-0.00192242178971402	0.00210975853365208	0.402732751343723
MA1596.1	ZNF460	0.0154342337003402	-0.00790963109789137	0.110696504257646
MA1597.1	ZNF528	-0.00959528126387061	0.00271011575770039	0.0588542364048775
MA1599.1	ZNF682	0.00286817153653756	0.000252950065190759	0.423897172886598
MA1600.1	ZNF684	-0.00684758456495441	0.00160517721765242	0.060801223680927
MA1601.1	ZNF75D	-0.00573143401066993	0.000700174152735283	0.199312502589392
MA1602.1	ZSCAN29	-0.017636454954781	0.00751804650042267	0.118595720268113
MA1631.1	ASCL1(var.2)	-0.00106415121854789	0.000446410898618996	0.74519163470831
MA1632.1	ATF2	0.00271583673821733	-0.00373733147377701	0.704582064980443
MA1633.1	BACH1	0.0320447982113159	-0.00537009808399326	0.213098333385443
MA1634.1	BATF	0.0415260722924654	-0.00789466804573154	0.168534636724409
MA1635.1	BHLHE22(var.2)	-0.00152540873177002	0.00146125506075408	0.723754813489775
MA1636.1	CEBPG(var.2)	0.0129436975394271	-0.007023596841661	0.267052458996592
MA1637.1	EBF3	0.00704822031664573	-0.00137546798970946	0.0257472210829046
MA1638.1	HAND2	-0.00415831581971586	0.00187804054608941	0.150238772787958
MA1639.1	MEIS1(var.2)	0.0363261401430855	-0.0137784461616954	0.214951230166473
MA1640.1	MEIS2(var.2)	0.0245556343187886	-0.0120372145740293	0.381042777763922
MA1641.1	MYF5	0.00164840641411614	0.00260345156555247	0.974380687472019
MA1642.1	NEUROG2(var.2)	-0.000115315909051291	0.000579932387905833	0.776226903903008
MA1643.1	NFIB	0.00677219998403893	-0.00584409436544417	0.361137803273874
MA1644.1	NFYC	-0.0202274893204922	0.00425191979163738	0.060801223680927
MA1645.1	NKX2-2	0.0110242746128451	-0.00240830872220706	0.000112365930450032
MA1646.1	OSR2	-0.00541818929479106	0.00264081000404496	0.460058152898552
MA1647.1	PRDM4	-0.00361596425756371	0.00150860564444695	0.626572934916252
MA1648.1	TCF12(var.2)	0.00216961394828239	-0.000575301308504171	0.839680593346158
MA1649.1	ZBTB12	-0.0165902888400735	0.00441612352696203	0.0130452111825237
MA1650.1	ZBTB14	-0.0245699590650998	0.0066096024421705	0.00830202466511962
MA1651.1	ZFP42	-0.00263491579632631	-0.0013635876499053	0.836765118256566
MA1652.1	ZKSCAN5	0.000960752799446693	-0.000125730058797816	0.5738738385182
MA1653.1	ZNF148	-0.00760016095659095	0.00117638077438411	0.167129338228386
MA1654.1	ZNF16	0.0046396997541368	-0.000741314125230646	0.164409020232815
MA1655.1	ZNF341	-0.011830548480634	0.00449637753079985	0.150238772787958
MA1656.1	ZNF449	-0.00117168741251921	-0.000843493659023923	0.988759048359569
MA1657.1	ZNF652	0.010917720080748	-0.00214582876678669	0.00361261536154373
MA1683.1	FOXA3	0.00506134443741326	-0.0014122614964836	0.625729746660647
