# Supplementary material for: Chromatin state origins of uterine leiomyoma
Source: Nat Commun. 2025 May 8;16:4307. doi: 10.1038/s41467-025-59646-w (PMC12062214; doi:10.1038/s41467-025-59646-w)
Supplement: Supplementary file 5 — Supplementary Data 3 [file 41467_2025_59646_MOESM5_ESM.xlsx]

## Sheet: Myometrium_bivalent_genes
Name	gene	FH log2FC	FH pvalue	FH FDR	MED12 log2FC	MED12 pvalue	MED12 FDR	HMGA2 log2FC	HMGA2 pvalue	HMGA2 FDR
ENPP4	ENSG00000001561	-1.30759609791449	8.50087348016472e-15	2.50507319028644e-13	-1.26553332530524	6.85023217925883e-28	3.31785899408912e-26	-1.18623166265547	2.8403143041783e-28	8.43208896558554e-27
CFTR	ENSG00000001626	-2.08654246176952	NA	NA	-1.79250860693899	NA	NA	-2.76776735287592	NA	NA
HS3ST1	ENSG00000002587	-0.701586848746553	1.58164721012802e-05	8.66331709010643e-05	-1.42546147036736	2.36149415740451e-37	2.70166066736904e-35	-1.51263900856358	4.52205659843918e-48	6.39368557945984e-46
WNT16	ENSG00000002745	0.392798816717111	0.311419409182276	0.428924683269898	4.4687664873509	1.83799075000938e-37	2.13504361188849e-35	2.026329587737	2.31495923147928e-09	1.18369467918288e-08
HECW1	ENSG00000002746	-1.42726277894539	8.46292357825487e-05	0.000385508308719894	2.98231134073453	1.54562389534836e-23	5.17580633376525e-22	-0.573897131141045	0.0462825371672419	0.0736097959321064
TMEM176A	ENSG00000002933	-1.25632778409863	9.84034430115899e-10	1.29091114672421e-08	0.143809088547704	0.313349143616565	0.410972559172908	-0.309826927937894	0.0200717938384179	0.0348730756846341
CYP26B1	ENSG00000003137	1.35803640776438	8.86461435482103e-06	5.13479989371435e-05	1.32504781287139	1.20587141312747e-08	7.62728653648972e-08	0.366427383832664	0.0962970948607142	0.14073069381007
ICA1	ENSG00000003147	-0.36433473589852	0.0031480051187301	0.00929624507371826	-0.674179505823982	5.98419727314557e-16	9.32781752013976e-15	-1.01691733803258	2.50299666807135e-39	1.88363956243703e-37
CASP10	ENSG00000003400	-0.0962812226922727	0.532146312472368	0.643554253226247	-0.365611882154389	0.00050828975372311	0.00148039655175598	-0.312648234643191	0.00137996891636623	0.00305079600518619
MTMR7	ENSG00000003987	-0.917165869558499	0.0100011809076798	0.0251105882969055	-2.11321007193095	1.05816754865864e-12	1.13979994323581e-11	-1.70572211242774	1.63525434725122e-09	8.50277590105833e-09
SLC22A16	ENSG00000004809	-1.37797205663484	4.52666107568395e-06	2.81233636959104e-05	-1.2441953817164	4.20834599536325e-08	2.45801473273929e-07	-1.09681338731755	3.05304129783859e-07	1.1877416777792e-06
PRSS22	ENSG00000005001	-0.916397193227693	0.0165757695280266	0.0385318166517566	-0.725947023941271	0.0932354155634338	0.149620261318334	-1.30996850629918	0.00284657998145166	0.00591259879661219
SKAP2	ENSG00000005020	-0.586850890295627	5.63338721066999e-06	3.42989723711845e-05	-0.655203267896247	6.52416260863732e-14	8.11390192042655e-13	-1.17906586986082	1.10736676767753e-47	1.51964375789865e-45
HOXA11	ENSG00000005073	0.234367817554672	0.134156509731157	0.220233016109997	0.757214569304642	1.33603821147777e-12	1.42106343960183e-11	0.632421615567722	1.9229250688985e-10	1.11546388942838e-09
ABCB4	ENSG00000005471	-0.329003635879734	0.104646831527669	0.179740355151671	0.750246892366775	7.80866673055506e-08	4.39757845749123e-07	-0.0468207889276087	0.720857284432882	0.776617266796172
SOX8	ENSG00000005513	-0.11912488679566	0.610405737003177	0.711035185262096	-0.256683181840602	0.120680950916509	0.186038723618264	0.601924982744966	7.99638830054903e-05	0.000218847287588103
CRLF1	ENSG00000006016	-2.2219809625127	1.4790040729959e-10	2.23688379381525e-09	-0.610751461020584	0.028110543081124	0.0534652254607016	-1.86442645689631	2.42263909480688e-12	1.74393883926764e-11
YBX2	ENSG00000006047	0.034459087455702	0.904910417166921	0.935940315318656	1.49401788872316	3.0861275409646e-12	3.1325649205694e-11	2.61371546200267	2.04407335433283e-38	1.42702826819321e-36
ABCC8	ENSG00000006071	-0.918689598154636	0.00208397958611725	0.0064895448846888	-0.635446073438201	0.00467852290785175	0.0109419589645204	-1.41701373954735	2.77099494545873e-11	1.76706158310062e-10
TMEM132A	ENSG00000006118	1.03714656349699	7.18179896240905e-07	5.2950872255107e-06	1.72759600724017	3.02156553349979e-32	2.15238491374877e-30	0.950480390011414	3.38176122158037e-12	2.39373970665342e-11
TAC1	ENSG00000006128	-0.773833775554113	0.0324958794338556	0.0680115239795744	1.16108849164939	0.000117207423591653	0.000388678254376727	-0.457492508295147	0.114069531377009	0.163160460397474
CACNA1G	ENSG00000006283	2.44778917261913	1.14910158238713e-18	5.71387190034241e-17	1.34769335940424	4.78874380211242e-11	4.21575102956406e-10	1.50197282220737	6.70106402623169e-15	6.28463274419954e-14
TNFRSF12A	ENSG00000006327	-0.923628231379169	0.000294395991401496	0.00116764701457259	-0.941224474265091	3.3221829895081e-07	1.71373710689661e-06	-0.876626483359015	4.02010266656762e-07	1.54041574254805e-06
DLX6	ENSG00000006377	-1.24304720702309	0.0020906279794585	0.00650662927014348	-1.22416226793486	0.00335867520461131	0.0081400841791268	-1.85602302892807	7.83412572681073e-06	2.48770814113052e-05
MAP3K9	ENSG00000006432	-0.910388524140663	0.000533674225738466	0.0019793600887054	0.911312009687585	1.15073778190183e-06	5.44907039992247e-06	-0.462421549372017	0.00925090037675558	0.0173369230182938
BAIAP2L1	ENSG00000006453	-0.138633643696154	0.384972651187635	0.504343177967984	-0.119849015240386	0.270835340768961	0.364450844300474	-0.333026494698825	0.00101315101875655	0.00229717038714584
TTC22	ENSG00000006555	-1.8734952683596	3.39528980951945e-07	2.67373103284099e-06	-0.715968367347757	0.0203738264224327	0.0403484203944541	1.0590005415294	0.000330076180653024	0.000815216822001007
SCIN	ENSG00000006747	1.53251808534867	1.34821284105426e-11	2.43661836574009e-10	2.34580371879449	1.7302482561775e-48	4.70274756618341e-46	1.67051495162231	8.95943253246846e-29	2.75021177353569e-27
PROM1	ENSG00000007062	-1.05000768363245	0.00558346874355922	0.0152119323367048	0.389183329749173	0.239502864246277	0.329737517683413	0.987112459754797	0.00199595892971903	0.00428339365561398
CEACAM21	ENSG00000007129	-0.513528589895201	0.0261966972023964	0.0567541044870057	0.0270213479699292	0.867402810764224	0.903167222255725	-0.49202786914242	0.00125017634269324	0.0027851891384448
MATK	ENSG00000007264	-0.401632177368833	0.106477760269159	0.182359286598256	-1.14918118991	1.46063991063501e-10	1.21085621256224e-09	-0.551040575401402	0.000759561149691856	0.00175822014103055
BAIAP3	ENSG00000007516	-0.284944091901792	0.350070210825591	0.469089390774575	-1.82674966701904	1.40217874318723e-14	1.89358388400996e-13	-1.85523784206904	8.12007069753727e-17	9.15879851642046e-16
E2F2	ENSG00000007968	0.717759273233301	0.0353105861878593	0.0728728242041371	1.11437325003177	4.20519349442259e-05	0.000151804502741922	1.00630739442376	0.000102584007832577	0.000275899634861465
CAMK1G	ENSG00000008118	-0.3565561186522	0.245087170568027	0.355687679629441	0.285326700366565	0.220445023485514	0.307911332099072	-1.9160103867347	1.09369380961325e-17	1.35417771782941e-16
MMP25	ENSG00000008516	-0.826247875358797	0.00255880811352885	0.00775319914937075	-1.59558763509319	4.40160776484961e-15	6.24546423603471e-14	-1.28889130002809	6.16368583066399e-12	4.23857491597736e-11
IL32	ENSG00000008517	-0.839491344511339	1.0287316075356e-07	9.11660061822071e-07	-0.491767031289381	4.27146884756422e-06	1.8467918206573e-05	-0.587480647230623	3.48126900467294e-09	1.73505653882533e-08
MAPK8IP2	ENSG00000008735	0.649063090176099	0.0108941206328594	0.0269918494660501	1.48651966290568	4.49559670036846e-16	7.11040845349237e-15	0.565023303022569	0.00102702705825851	0.00232580670570675
MLXIPL	ENSG00000009950	-0.188866754361075	0.632336048334407	0.729366909360542	0.0541783216957779	0.882899274891155	0.914419726251494	-0.0224742487181811	0.950063643049805	0.962893044934447
GIPR	ENSG00000010310	-0.0290429869580734	0.933554044962911	0.955902442751275	-0.452803622222904	0.113564688092327	0.176801437167428	-0.459585241068696	0.0912847125370039	0.134248432361376
PRSS3	ENSG00000010438	0.447421378156535	0.265060423494531	0.378165658736591	2.18228295438016	2.13302426135399e-08	1.30361821765678e-07	0.45331148466282	0.241393814675033	0.312847546031552
DPF1	ENSG00000011332	3.11484964767292	1.98816860371234e-18	9.67978783668294e-17	2.4341999992514	1.06120843271265e-16	1.78322509446523e-15	2.34719988003617	5.44710970036455e-17	6.27280279974108e-16
SYT7	ENSG00000011347	0.646113734694452	0.00238664275146716	0.0073028816075334	-0.059702853987514	0.689812691431799	0.762238259192153	-0.0350805361202486	0.801573224215329	0.844504858029884
ZBTB32	ENSG00000011590	-1.16442577934556	0.00294388782400532	0.00877586408614939	-1.96249811869293	1.41019445934366e-07	7.68510685017046e-07	-0.740548210924103	0.0353151738004845	0.0578766122552724
LTF	ENSG00000012223	0.141200515436606	0.507050419936916	0.62054104944848	-0.0457819808124656	0.759161858670924	0.819999083011518	-0.599258475075113	1.85087288421385e-05	5.57932447437997e-05
ALOX5	ENSG00000012779	-0.67041214641704	9.65230587814492e-06	5.53608488134946e-05	-0.397638687292365	0.000111037109631704	0.000370454520812724	-0.382279003819089	6.33417904052657e-05	0.000176057726607964
SLC7A14	ENSG00000013293	-0.463695242168636	0.250600645788476	0.361906890835614	0.0784042940992313	0.853433505755474	0.89275356825441	-0.665217245326195	0.116410374914308	0.166118281462231
CLDN11	ENSG00000013297	-1.85669499643121	3.11666850334012e-10	4.45386088570733e-09	-0.582018030271667	0.00843005792181931	0.0185271998368136	-1.37144628725685	5.08605736149531e-11	3.15567765591891e-10
TACC3	ENSG00000013810	-0.0310608973425702	0.819661783360122	0.875717727938275	0.0288725148463371	0.752613135163575	0.814811846194767	0.0879706134569361	0.298780131956384	0.375723196214131
CCDC88C	ENSG00000015133	0.206640768048559	0.251366360309576	0.362844243418922	0.558784302448992	6.71912835497612e-06	2.81042878077927e-05	1.10479372936981	1.13346649640116e-21	1.99819865029915e-20
ISL1	ENSG00000016082	-0.497058963377724	0.212782536394628	0.318283560214373	-0.732615654619667	0.0546911396541217	0.0946922168728516	-0.485800664846894	0.193063275441812	0.258331249211047
CNTN1	ENSG00000018236	-2.87551054207843	5.47054911234789e-35	2.04197363200239e-32	-1.07808587996674	7.34540766507647e-11	6.31750192269787e-10	-1.41569026565906	6.40451965376609e-20	9.77081894862026e-19
ATP1A2	ENSG00000018625	-1.04229389227353	5.00615769975946e-06	3.0794854934029e-05	-0.432791296794179	0.00745199831029531	0.0166230034021289	-0.69665580680882	4.15690081178761e-06	1.38111130104432e-05
VSIG2	ENSG00000019102	-0.56700002562861	0.0205098066767111	0.0462333551746942	-0.874037100166715	6.75437249898263e-07	3.32142382063971e-06	-1.25234870854527	4.20978002985394e-14	3.65888829356601e-13
CYP24A1	ENSG00000019186	-0.0799507406894308	0.842825803828654	0.892285486332752	0.305924727076282	0.476676748545273	0.574856818380927	-0.728818226983844	0.0901651735252008	0.13280233770916
SYT13	ENSG00000019505	2.27553386074494	4.07521885657863e-09	4.77746029689777e-08	4.11206636502342	2.0670100063717e-32	1.50692565438478e-30	3.99944908920743	1.30974388584401e-32	5.63230108820325e-31
NRXN3	ENSG00000021645	0.659859809833211	0.0068722315134016	0.0181841324402342	-0.0635759901331952	0.716538703810036	0.784742581328137	-0.342482593254549	0.0368920221620432	0.0601299581058686
GRAMD1B	ENSG00000023171	-0.0297861781029642	0.843092076411724	0.892440075590661	-0.249200851298905	0.0152900164667554	0.0314022456890042	-0.00784089159164137	0.934205427981204	0.950951965541917
TYMP	ENSG00000025708	-0.596815728460904	0.00389504075304356	0.0111642946535737	0.442296351206439	0.00205945050540908	0.00524320815741426	-0.480304644230899	0.000345844641450461	0.00085063439970178
KCNG1	ENSG00000026559	0.678394785408829	0.0154694420781418	0.0363585787068744	2.24690991014088	2.13504457217435e-27	1.00454744198354e-25	1.66537987356875	1.39309221594603e-17	1.71201126362638e-16
PRKCH	ENSG00000027075	-0.517509822993897	2.56399650381953e-05	0.00013329448862475	-0.921158704595369	1.26939269176877e-28	6.49664504681295e-27	-1.03332783808448	5.18469822968562e-41	4.4798033006188e-39
INSRR	ENSG00000027644	-2.15603011902957	1.6959095736976e-10	2.53734447831079e-09	-0.328830955062469	0.194270302971091	0.277309664066679	0.0206647597873599	0.93109084155702	0.948367768214982
TNFRSF1B	ENSG00000028137	-0.47931997074605	0.0003649323114215	0.0014155854313766	-0.78504701363285	6.60277817077161e-18	1.25573895985565e-16	-0.73580254505421	3.16580147019885e-18	4.10688656896278e-17
POU2F2	ENSG00000028277	-0.398948602155018	0.0224820650830753	0.0500057934178378	0.454330985439291	0.000112825978722931	0.000375661664408713	-0.0154223814894776	0.888504751620056	0.915921880973726
LRRC7	ENSG00000033122	0.851875375754268	0.0134217305670437	0.0322524761566	5.15852499144433	4.76808513994465e-77	7.41569686070836e-74	4.27450047830062	1.34560095155028e-58	3.76700986386501e-56
MYOM2	ENSG00000036448	0.767974131602767	0.000667599740768793	0.002409987716676	1.44009501669287	1.59062755645914e-19	3.58243108954736e-18	0.875337476783804	4.54437328467819e-09	2.22996897641658e-08
FLT4	ENSG00000037280	-0.571445842870683	0.000821107331321696	0.00288930069137512	-0.378331610451935	0.00123973833416537	0.00331295099894612	-0.525950380636268	1.40724079544115e-06	4.99375156146217e-06
HOXC8	ENSG00000037965	-1.77091968850547	1.08047403768958e-06	7.7103927313586e-06	-1.22345963113859	4.66152848068261e-05	0.000166857805672816	-2.13665891321071	2.84208336562416e-13	2.27001779802135e-12
TLL1	ENSG00000038295	-0.592607474689313	0.00100960039783332	0.00346369646290979	-1.12766332996512	1.25365864890622e-19	2.86032386928522e-18	-1.23015619893955	2.5795654926312e-26	6.61308937419509e-25
VCAN	ENSG00000038427	-0.491924866124616	0.0245700079841104	0.0538256024348674	1.96866919925403	2.36437529382181e-37	2.70166066736904e-35	0.61959676053466	1.70468471178708e-05	5.1675851116924e-05
CDH1	ENSG00000039068	-2.27340521208983	5.34276847595617e-10	7.31755398651628e-09	-0.600326263989052	0.0511939848203186	0.0894281545641344	-1.73574967162344	4.54141175584572e-09	2.22929724890235e-08
SOX30	ENSG00000039600	0.473460510437925	0.163754740231705	0.258082190665236	0.826155536275869	0.00222232744037468	0.00561853668321948	0.501503628800542	0.0522451080903886	0.0820073900190877
CDH10	ENSG00000040731	1.59065021578051	5.71193940187855e-05	0.000271440746147666	1.84450627723159	5.17127764239158e-07	2.58748735654606e-06	2.41180144463522	1.62481575330763e-11	1.06302213166271e-10
ADRB1	ENSG00000043591	-0.610048828684628	0.0115693264326318	0.0284108152176777	-0.371682916144535	0.0272778737377618	0.0520619085961713	-0.552324379103901	0.000449437722586101	0.00108130019283241
EPHA3	ENSG00000044524	-1.58498248644789	6.41069039665283e-16	2.19935389282225e-14	0.0590842132328226	0.664611962324393	0.741363174823953	-0.962928384283645	3.63518082831238e-14	3.18618933276785e-13
DSG2	ENSG00000046604	0.0196007762461624	0.94871912537349	0.966384660112106	0.963207499197691	3.19119480260084e-05	0.000117921724523245	-0.0175422063465353	0.936158255351141	0.952351115903746
PREX2	ENSG00000046889	-0.588641410877484	4.8595361871101e-05	0.000235286605946294	-0.696414139615257	1.54176220033507e-12	1.62506147584263e-11	-0.914142516845785	1.77550075100351e-23	3.61491952904314e-22
FAM184B	ENSG00000047662	-0.279436218126324	0.459734982783844	0.577427468393993	-0.109229459382144	0.740483244023281	0.804780194009899	0.782852023311461	0.0113255490575761	0.0208030146228491
COL9A2	ENSG00000049089	0.339269263765045	0.159885248830519	0.253281323054005	2.46629054227529	8.37257201925163e-47	1.95325128065791e-44	2.81389821360073	1.20668295050872e-68	7.18746578712585e-66
EPN3	ENSG00000049283	-1.60223852161728	5.23192282605128e-05	0.000251360356127176	-1.44385192580951	0.000925525458048597	0.00254970332592703	-1.83922474581841	2.79962524191851e-05	8.23012796886576e-05
NFE2L3	ENSG00000050344	-0.295062922743873	0.0824020918021438	0.147526992163316	-0.584863536268854	5.54571380227524e-07	2.76151294725534e-06	-0.313888313309803	0.0038175471577455	0.00774380354185097
SLC4A8	ENSG00000050438	-0.263358544614213	0.241633330153859	0.351677934892502	1.04501973095898	3.0042684433756e-11	2.70780731076303e-10	1.30576257691301	5.8174849530357e-19	8.13082832053092e-18
PTGER3	ENSG00000050628	-0.428525204481253	0.038260341481406	0.0779717291545759	-0.792164250083162	4.35735655215164e-08	2.53922141293683e-07	-0.428294298448714	0.00151816628176049	0.00333158776027944
COL23A1	ENSG00000050767	-0.612201858436056	0.0563790072421563	0.107816811786609	3.54561188733352	7.84519344720465e-47	1.84559823995373e-44	-0.674357854388119	0.00418654361622676	0.00841064144501387
PRSS8	ENSG00000052344	-1.78776019499523	NA	NA	-1.97472395590605	NA	NA	-1.98459243712306	NA	NA
FSTL4	ENSG00000053108	0.725986410705711	0.0581676514189413	0.110692910167443	0.971631622046791	0.00405100168796194	0.00961408886525046	0.606446905452346	0.064439439125455	0.0987931916556833
KCNQ1	ENSG00000053918	-0.56494826254323	0.000166667575305455	0.000706199299330438	0.211176155374571	0.0346354163014798	0.0639505658461896	-0.192869515749967	0.038341991371734	0.0622143423434588
LY75	ENSG00000054219	-0.538328206073564	0.000784434816962374	0.00277766920071612	-1.2150649360177	1.97769332240684e-28	9.92213701806084e-27	-1.01019911810875	4.4617578054668e-23	8.83358626336939e-22
CBLN4	ENSG00000054803	2.01532760956728	5.36803089194042e-10	7.34410308264442e-09	1.51617057746154	2.24092626481446e-09	1.57801503134449e-08	3.43712519992829	2.15515256356358e-46	2.70553793798037e-44
CHRDL2	ENSG00000054938	0.539331110648254	0.0561781746304365	0.107506186258738	2.12265695626317	3.66303936557071e-24	1.27704591580513e-22	1.64927247398167	6.04378112638564e-17	6.91723845597571e-16
CCDC85A	ENSG00000055813	0.206003756556706	0.410096132768131	0.529427772047214	-0.477837403599184	0.00802882476885817	0.0177555059170696	-0.367675880799511	0.0295841331271524	0.0493627254079528
NPFFR2	ENSG00000056291	-0.281188823320508	0.472306841911202	0.589389667613768	-0.177781033076095	0.683921234669874	0.757612178085751	-0.0665511541117898	0.880340190582433	0.90941415628617
PHF21B	ENSG00000056487	0.114770771020453	0.659785447030541	0.751268754153583	0.505708638740159	0.00744613811035689	0.0166125786100925	0.948130206835939	8.64020112841754e-08	3.60964677794432e-07
IL17RB	ENSG00000056736	-2.46383069196911	7.19740603590042e-16	2.46021223412738e-14	-0.106205064882122	0.644054902605254	0.723586042155633	-1.2112929294824	2.65421390803092e-08	1.18413893793348e-07
PKP2	ENSG00000057294	-0.9986123176538	0.00010060326862641	0.000450622160831418	0.927744197656999	5.77186515671172e-07	2.86902281715455e-06	0.15096580999101	0.386312911141999	0.465855263726912
LAMC2	ENSG00000058085	-1.17545019888962	3.76558363780108e-05	0.000188111195467953	-1.03442811088544	1.06047331780952e-06	5.04382441931318e-06	-0.591181364901513	0.00305477805178649	0.00630993223343634
RASGRF1	ENSG00000058335	0.544968169191055	0.0801715986557819	0.144241896167649	0.944472217313261	7.27545875509295e-05	0.00025117334794528	0.215547272542841	0.3411264717114	0.419994422672311
CAMK2B	ENSG00000058404	1.3307561952404	0.000344796112539961	0.00134268565454948	0.644343701077092	0.0436393282899664	0.0780777781988629	1.83569077310447	1.49608011256397e-09	7.81832420220804e-09
DGKG	ENSG00000058866	0.967601711819829	3.50164465695201e-06	2.23503288124422e-05	-0.498722888640667	0.000667680308628425	0.00189911304075307	-0.88946540953843	8.55959128388587e-11	5.16657520466548e-10
PSD	ENSG00000059915	0.0943648946000004	0.715846526202299	0.796760635378235	1.6335302709927	3.57333212474958e-18	7.00528241123e-17	2.04855533876088	3.58070444560808e-31	1.35645224566709e-29
STYK1	ENSG00000060140	-1.4754229886207	2.39417467488266e-06	1.57409394136543e-05	-1.4091003841916	3.44108517727053e-09	2.36284472743901e-08	-1.60128375038787	1.44700829420385e-12	1.06855703498382e-11
PRDM6	ENSG00000061455	-2.25000579158059	6.10121120189409e-16	2.09574733247883e-14	0.105326567903138	0.605651640941553	0.689965723454008	-0.547161802061739	0.00440899221160295	0.00881955962585384
CDH3	ENSG00000062038	1.61431031477074	4.12947141024655e-13	9.43710629631445e-12	1.1684967017203	1.08523149807092e-13	1.31292375922625e-12	1.32313955853311	2.26502288973953e-19	3.27189452003397e-18
LTK	ENSG00000062524	0.0838902077973739	0.791101392207763	0.854840643259372	0.890400113372909	0.00020712844924262	0.000653626206733002	-0.074242870192818	0.746988061663961	0.797921656985752
AHRR	ENSG00000063438	-0.310571988281347	0.37248775185272	0.491552494254591	0.186403319767529	0.509205136053723	0.60416180478169	0.478915719978429	0.0755434335229702	0.113658215804566
GSC2	ENSG00000063515	0.49649907758438	0.0974786048946856	0.169666348173758	0.404328310659261	0.240878530408589	0.331305613579073	1.14569344749786	0.00124238896904354	0.00277004453555064
DLX3	ENSG00000064195	1.39936374657315	0.000573722219157525	0.00211083631558877	0.896174730787333	0.0362076657984385	0.0664372815119149	0.857835239242225	0.0446262786490597	0.0712630580560393
DMRT3	ENSG00000064218	-0.137552021280715	0.715019701850297	0.796188558661113	3.85926517417957	7.29294694051472e-33	5.67127915554749e-31	0.397762529027667	0.206196405660301	0.273498928099124
ATP2C2	ENSG00000064270	-1.55174136013602	0.000119858092766519	0.000528081099622081	-0.821817993682262	0.0445069272559821	0.0793915782165936	-2.08545576528791	2.83226578921251e-07	1.10584770947007e-06
LPAR2	ENSG00000064547	-0.338311238265373	0.112998235824841	0.191592611708342	0.667757151879981	5.26684397770847e-06	2.24285514383858e-05	-0.177451399699058	0.198977780356791	0.265256331480398
EYA2	ENSG00000064655	-2.63149723227318	3.94170171959271e-19	2.04348036370367e-17	-0.615858463905262	0.00494846210717712	0.0115128399742583	-1.23431806592458	2.4742891144105e-09	1.25941315923495e-08
GLP2R	ENSG00000065325	-1.91080158449626	1.81223925987552e-08	1.86452179640629e-07	-1.93617162281599	9.3322052400362e-13	1.01261661122021e-11	-3.43479805824009	9.17871878828474e-40	7.2382600698037e-38
ERBB3	ENSG00000065361	-1.99169262481714	5.73203072804454e-10	7.80487355212095e-09	-2.33465331904116	8.97642337354283e-21	2.3246528431298e-19	-2.3430551496884	4.41201859527655e-23	8.74748304353874e-22
GSTO2	ENSG00000065621	-1.73210363184038	3.13303579343955e-09	3.72438798460043e-08	-1.21506107464942	2.65040219084647e-08	1.59702990384733e-07	-1.78385970038473	5.52832906575312e-18	7.0252188922269e-17
PRKCQ	ENSG00000065675	-1.27532897668969	4.80488486365283e-08	4.55049904458596e-07	-0.470354613118257	0.00434139299266571	0.0102312734093507	-0.556569531103652	0.000310486922716337	0.000770164930129705
CTNNA2	ENSG00000066032	-1.5969122027357	4.22065315517477e-05	0.000208206493531485	-0.181195990533882	0.609325984964237	0.69324883967625	-0.66149666075916	0.0548907462639977	0.0856786108917714
ASPM	ENSG00000066279	0.668838890845548	0.0336342310487417	0.0699911022232606	0.926601362661751	0.000131310820753305	0.000431967852760139	1.10822507314758	1.37172565971703e-06	4.87575670946907e-06
FGFR2	ENSG00000066468	-0.205833843345018	0.293828268567596	0.409464004109207	0.279842667463525	0.0400975099501959	0.0726180483280977	0.921384157203139	4.26023035983303e-13	3.3501446326833e-12
KIF26A	ENSG00000066735	-1.14537179505009	2.68978768947211e-08	2.66739661235465e-07	-0.604397437569598	1.98325420774087e-05	7.62339716404032e-05	0.156340705269887	0.233332311317939	0.303848639656978
DHX8	ENSG00000067596	0.0714847502929176	0.180519269038754	0.279129353037279	0.155575509108505	1.15760082663431e-05	4.65217271628303e-05	0.231870548253308	1.65406818011577e-12	1.21187225078097e-11
PRKCZ	ENSG00000067606	-0.140061378518294	0.473589692551619	0.590405390229007	1.09942043684733	3.2713758709372e-16	5.25730008650328e-15	-0.940854662935492	1.29588381073302e-13	1.07268679129127e-12
SYT1	ENSG00000067715	-1.81699711832282	6.36214603345107e-10	8.61258598677286e-09	0.129586097035116	0.556912941065376	0.647108196784345	-0.96590670631576	3.48871616851739e-06	1.17064136566756e-05
NAV3	ENSG00000067798	-0.935507852578703	9.34266223984799e-07	6.75659595465111e-06	-0.139492083574318	0.291099924290392	0.386701261293989	-0.501006909058001	4.77682610971958e-05	0.000135255635624153
FGFR3	ENSG00000068078	-1.28424374629631	3.92549413552055e-07	3.04922886581292e-06	-0.840950969895468	2.99941401609905e-06	1.3326233198015e-05	-1.0567078979625	3.76286766908592e-10	2.10346406541654e-09
REEP1	ENSG00000068615	0.814099911489622	2.20381366262821e-05	0.000116737490038367	0.811651590030379	1.0781383678046e-09	7.90547820691452e-09	0.550636704470097	9.1579433055284e-06	2.88355216329173e-05
PITX1	ENSG00000069011	3.87878733261299	5.69703487318685e-22	4.34573545708081e-20	2.87503544231471	2.44754359300261e-13	2.84311132307503e-12	3.1316850990302	4.88604593437072e-16	5.11345255823209e-15
MAST4	ENSG00000069020	0.215715085905144	0.0839736712177113	0.149843002527772	0.798069732293408	2.73923097923726e-21	7.4379021594323e-20	0.334333461485379	1.92623110407073e-05	5.78468566385539e-05
SDK2	ENSG00000069188	0.78503455268261	0.0072532296388119	0.0190804513943374	1.58848342344537	3.8199329115251e-13	4.3382970327848e-12	0.878503585044514	2.09210389703699e-05	6.25196932083161e-05
GAL	ENSG00000069482	0.350023622972669	0.342509780072329	0.461787771774458	1.06061002874254	0.0118541433848764	0.0250950350922275	0.146822396959898	0.732477968442539	0.786202006232225
DRD4	ENSG00000069696	0.229030648336913	0.424219620444605	0.54332639190899	0.610000764459727	0.00285773215669915	0.00703501685954914	0.768249753319296	3.55544825058608e-05	0.000102835803053164
HES2	ENSG00000069812	-0.599686062851939	0.136516803578889	0.223287445442335	-0.0369515342350384	0.930069036553845	0.950128265460329	-0.568897829146481	0.175062404184622	0.23745685377918
PTPN3	ENSG00000070159	-0.648612609233387	0.00366578945099635	0.0105950625315551	0.51641314976146	0.00102464137733887	0.00279388675938459	-0.299473176936821	0.041941749852597	0.0674261678605406
ST6GALNAC1	ENSG00000070526	-0.618391739604962	0.0192121361890394	0.043730689699338	-1.2287469536133	1.81011737961899e-10	1.48430685537298e-09	-1.52484656964995	3.82837836816579e-17	4.49184628737642e-16
ST6GALNAC2	ENSG00000070731	-1.26815721953875	2.04280184758533e-06	1.3638978708121e-05	0.117271856487637	0.544840071524074	0.636355200563914	-1.5036274182263	2.48548044490108e-16	2.66900748197184e-15
SLC6A15	ENSG00000072041	-0.852020389801999	0.0322606460603298	0.067589940612104	0.808512648860615	0.0318950519504855	0.0596022948637501	0.733909567829053	0.0464782554917127	0.0738677443095579
TRHDE	ENSG00000072657	0.281495711296451	0.365154078406439	0.484515722997049	1.12318603818351	2.37588070850986e-06	1.0714043240131e-05	1.42518921668433	2.5193582656907e-10	1.44084646880513e-09
CRMP1	ENSG00000072832	1.99969471187329	1.30955448806248e-15	4.35403537925285e-14	2.03911641650905	1.10912572526976e-29	6.20999493578539e-28	1.06422969178867	3.05334972065329e-10	1.72858494296641e-09
SIDT1	ENSG00000072858	0.116642194537076	0.605689800922719	0.707101166673541	-0.88557551426679	4.17459280488758e-08	2.43880896437453e-07	-0.309036025594927	0.0393249664830866	0.0636440238026868
PANX2	ENSG00000073150	1.6605096070307	2.94372050654985e-07	2.35792433707763e-06	1.1929245145811	2.3473511818868e-06	1.05990477962776e-05	1.11742520565482	2.74995862000707e-06	9.36786220091239e-06
ADAM11	ENSG00000073670	-1.26355172890748	2.8762291674986e-15	9.16041360001401e-14	1.29677664010966	7.40166190529432e-35	7.00032179184846e-33	0.533575378289767	5.42041837218162e-08	2.32737135474271e-07
IGF2BP2	ENSG00000073792	0.961644595154611	0.000168358854216893	0.000711964671269172	-1.01936289948232	3.84080261226917e-08	2.25889220862343e-07	2.45201977287104	2.27236854412187e-45	2.60717038494638e-43
TBX21	ENSG00000073861	-0.73436830438182	0.00413766058052866	0.011738326707732	-1.2970694471147	3.98795487383505e-12	3.99580517870481e-11	-0.933011763753678	6.43886844048447e-08	2.73903847426474e-07
NOTCH3	ENSG00000074181	-0.441860952170238	0.0134639318113766	0.0323427811103043	-0.102176015945648	0.406792937977258	0.506929370072261	-0.583761238916786	3.62274479628864e-07	1.39733729088042e-06
SNCB	ENSG00000074317	0.9485794627606	0.0188034870550891	0.0429331718544344	0.344501334694184	0.423715649717808	0.523427747500222	0.937452019114328	0.0295601607193557	0.0493271851835609
ATP2A3	ENSG00000074370	-0.845565724435945	3.8257137512718e-07	2.97999044148175e-06	-0.126550482000654	0.263547210017041	0.356218817324598	-0.915205866285337	4.6109911537745e-18	5.90776646910376e-17
CA12	ENSG00000074410	1.98178701680544	4.66540405460793e-15	1.42740968862021e-13	1.61104342951003	1.1242598462629e-18	2.31253889758486e-17	1.16378052282881	1.09944976900766e-11	7.32661182655785e-11
MGLL	ENSG00000074416	-0.671996335251189	7.73481070294901e-06	4.56153414006862e-05	-0.323558997061452	0.00154550156797617	0.00404282530326039	-0.677796414439811	9.89792553185528e-13	7.45072399204863e-12
ANO8	ENSG00000074855	-0.405972960322218	0.00538315825395708	0.0147370932250664	0.575293075780098	2.71910381217716e-09	1.89262335211088e-08	0.841030115736005	4.91308164882311e-21	8.15303620384132e-20
WSCD2	ENSG00000075035	1.30015158352418	7.78650259646962e-10	1.03900448135447e-08	1.34932728819149	9.15750279588177e-20	2.10825897015387e-18	0.783926931827597	1.52504238759433e-08	7.00468607722775e-08
SEMA3A	ENSG00000075213	-1.65688111706802	7.64958745311664e-13	1.66653852723736e-11	-0.172890489471877	0.290409932225923	0.38600446551442	-0.203891666372454	0.182724921210203	0.246239730878965
GTSE1	ENSG00000075218	1.51777691435618	1.66122664569155e-06	1.1340170676941e-05	0.93687626498718	0.000131664205240581	0.000433079476643176	2.15429268200631	9.87235723682603e-21	1.60311276592195e-19
CELSR1	ENSG00000075275	-0.355744290994073	0.068930359156231	0.127482151620551	-0.281686308661562	0.0379868801862019	0.0692616068003596	-0.228705379941499	0.0706006223846311	0.107090616799835
ADD2	ENSG00000075340	-0.174465657715219	0.436703855131154	0.555503654325548	0.579982953427503	0.000246981212725336	0.000767055585782758	-0.00719999013842688	0.961232588533457	0.970998519577521
CACNG4	ENSG00000075461	1.6196246423781	3.73615023692653e-06	2.36958599643766e-05	2.09111753488668	2.20461898075883e-13	2.57052512979356e-12	-0.160197653201695	0.558572372916031	0.631824352932274
SEC31B	ENSG00000075826	0.616320609689166	4.45564989176107e-10	6.20576710049011e-09	0.308993866403431	3.18406972425569e-06	1.40796133202556e-05	0.391387735827252	1.9306616280222e-10	1.11971974883947e-09
PAX2	ENSG00000075891	-0.930039453565821	NA	NA	-1.03683995855987	NA	NA	-1.06473838415423	NA	NA
UNG	ENSG00000076248	0.298782945582137	0.00725057949093937	0.0190770651173729	0.131376368211543	0.0792591679154711	0.130337194889192	0.0469082903448416	0.499358842875243	0.576001269315716
RGS11	ENSG00000076344	-1.26556583043691	7.77616513602023e-07	5.6958069854235e-06	0.15720494055271	0.393753355198313	0.494066836034995	-0.246067871632174	0.154940335381712	0.213262927823936
MCAM	ENSG00000076706	-0.0847453446560452	0.657446110534842	0.749306023874238	0.0256677345660791	0.84643212453131	0.887348571360392	-0.803763845021381	7.81299598606384e-11	4.73532848300189e-10
CAMSAP3	ENSG00000076826	-1.05521565232427	0.00553915309027407	0.0151124247892235	-0.992235919350526	0.0212520260885162	0.0419185845380124	-1.41959525160366	0.00119119930172896	0.00266418666229145
RAP1GAP	ENSG00000076864	-0.442681228154615	0.244963061078912	0.355597038654988	1.74184789070426	1.47670250169181e-07	8.02412393922017e-07	-0.108086900863052	0.737088426762304	0.789636863126079
STXBP2	ENSG00000076944	-0.711217086777452	0.000161287318937865	0.000685373177544859	-0.773023355141461	2.63625802471268e-09	1.83907409423951e-08	-0.640714321024987	9.8422330080896e-08	4.07955749276678e-07
SPAG6	ENSG00000077327	2.85035189582769	2.10628175719218e-12	4.28527309539208e-11	0.744908840118234	0.0711895182259257	0.118937578399717	2.24028657691932	4.21019705123971e-08	1.83133105111025e-07
APBB1IP	ENSG00000077420	-0.72117434614366	2.25249194903781e-05	0.000119068187525139	-0.263281778357746	0.0237114047476372	0.0461228999381673	-0.716076504111417	4.29567354894272e-11	2.68671539326746e-10
ACTN2	ENSG00000077522	-1.55425145499675	5.35031826441699e-07	4.04707267798848e-06	0.0387361372753318	0.866953719679417	0.902915527619988	-0.768320499914108	0.000483209697605959	0.00115777605995197
SMC1B	ENSG00000077935	0.00886253298522062	0.982513588110686	0.988942864817123	-0.171810751516715	0.668238874031755	0.744192377992897	-0.508811084390713	0.199600416848259	0.265960958670392
FBLN1	ENSG00000077942	-1.41622526872478	7.46805746705802e-13	1.6307977284734e-11	-1.0316255062953	6.02458805437142e-14	7.529390293845e-13	-0.827073160892064	1.09743899445341e-10	6.54930817517017e-10
ITGA8	ENSG00000077943	2.21694588564731	6.90166363711697e-21	4.46217259863948e-19	0.204060036168537	0.226242810855827	0.314450774000044	0.73511370725731	3.22484543696594e-06	1.08862351390162e-05
AMPH	ENSG00000078053	-0.348579659354314	0.0271911251765226	0.0585325297436948	1.12756452566974	8.27200286358377e-26	3.38065284913909e-24	-0.410161983913235	4.26448355398437e-05	0.000121684045554778
LAMP3	ENSG00000078081	-0.315878050003569	0.303267801720366	0.420088179572571	-0.288728091519052	0.216962888255473	0.304013016502926	-0.0422737367907691	0.847795710745502	0.88322569672225
ADCY2	ENSG00000078295	-1.5441431624936	7.53559705556908e-15	2.23710540371852e-13	-0.549506935926902	6.78149474019604e-05	0.000235543356391797	-0.748702076125499	5.97486722067785e-09	2.88539602972014e-08
RBFOX1	ENSG00000078328	1.95687166569825	3.1776106413204e-07	2.52074836791626e-06	3.60401324474895	1.23560120377856e-26	5.39635814349153e-25	3.11799428518239	1.24908574524386e-21	2.19511333572517e-20
ADCYAP1R1	ENSG00000078549	-1.24038504766489	2.69801223145901e-06	1.76309179317682e-05	-0.900432577669944	2.89137144522103e-06	1.28830086915427e-05	-1.34527235601253	1.03666084146554e-13	8.6682557517407e-13
BRINP1	ENSG00000078725	5.16703492904707	4.62774667340964e-54	8.09711050763143e-51	2.75089591319168	2.40701408826375e-25	9.43758535027224e-24	4.39816141521896	1.47385357425594e-68	8.59594391901978e-66
TP73	ENSG00000078900	0.239542560752441	0.55090782177875	0.660245064887028	0.0306080450404331	0.938160581925179	0.95609048019641	0.481027928058575	0.213941926303736	0.2821815890164
CLUL1	ENSG00000079101	-0.367229725953479	0.358737452004012	0.477685262978136	0.746645458170965	0.0522735585333892	0.0910696540632418	0.426881087842067	0.257970765340157	0.331477099908097
SLC1A3	ENSG00000079215	0.216243137263563	0.330755186434758	0.449708180876205	0.0560438898673593	0.721214210854148	0.788502375726856	-0.204478130555234	0.163903344751052	0.224145089947032
RIMS1	ENSG00000079841	-1.95169356497954	6.59864169097916e-10	8.90689364218715e-09	0.627887448789686	0.00947745599440336	0.0205579870264468	0.588788694546723	0.0102198688928332	0.0189486210778771
EPHA6	ENSG00000080224	-2.84406746457971	3.55158083780668e-19	1.86541286218383e-17	-1.24454521131006	3.75129001563623e-07	1.9188263107571e-06	-1.03442528200463	8.30089915391253e-06	2.62907197436114e-05
COL5A3	ENSG00000080573	0.103003586065097	0.524784010407465	0.63673247394604	-0.384563873166186	0.000520805065651107	0.00151354072593198	0.233260500628222	0.0235275743151585	0.0402354577246709
CHRNA3	ENSG00000080644	1.08775570804604	0.00508962844420584	0.0140530770584419	2.37218609208709	1.22177015313382e-11	1.15708577256365e-10	3.27964709003402	4.37078280130197e-22	7.95579093123853e-21
KCNN2	ENSG00000080709	-0.152554376814006	0.581369895686529	0.686351378136228	1.28369149110484	2.85945919964554e-10	2.28585266402275e-09	2.31061820753561	1.5344144609108e-33	7.1237036207625e-32
IGSF9B	ENSG00000080854	0.252057372882502	0.199196070007196	0.302052539261806	0.27403814149243	0.0446795033345739	0.0796841877971202	0.883243774050192	3.86070269903465e-12	2.71763570680098e-11
COL4A4	ENSG00000081052	-3.18903112484353	9.03336893796763e-28	1.47888399659885e-25	-2.44285941481038	4.79655368737019e-29	2.54799849104228e-27	-2.80898136364028	2.57776221513024e-42	2.41352686329669e-40
TCF7	ENSG00000081059	-0.529403053033915	0.0184013252810109	0.0421731560574622	0.299841216160391	0.0542915047239362	0.0940584612133543	-0.531505553588488	0.000321518610709263	0.000795063466726069
CDH7	ENSG00000081138	1.60496002740599	7.66601845762759e-05	0.000352919234864799	3.60421921607757	2.79212926607885e-19	6.11146667739464e-18	2.61776206453957	3.97743637418681e-11	2.49548030693321e-10
PKP1	ENSG00000081277	-1.05548658775985	0.003760487567065	0.0108282884378808	-1.16985619624864	0.000121677763171755	0.000402501356492176	-1.05676097212624	0.000272787500017618	0.000681603540074369
PCDHA6	ENSG00000081842	-0.122754248609453	0.652744105058725	0.745890494351566	1.11160903552833	2.5891003923202e-08	1.56345697763166e-07	1.18781950644683	2.47852856127393e-10	1.4195255129473e-09
IL12RB2	ENSG00000081985	-0.141595182555734	0.505900399972328	0.619626420384874	-0.0618935807514151	0.678031748106937	0.752874046793589	0.00650843417404091	0.962675989667087	0.972015953643876
KCNK2	ENSG00000082482	-1.25148196945083	0.000136955530668948	0.000593601189205325	1.77896283499463	3.21203341684593e-12	3.25328782578155e-11	1.98690973326938	2.45516730040461e-16	2.63848017561716e-15
OPRK1	ENSG00000082556	-0.260775428291678	0.48965272076827	0.604908341110618	-0.939986234183978	0.0281732916769871	0.0535700129387526	-1.06400234198514	0.0146813529347105	0.0262706599812861
SEMA5B	ENSG00000082684	0.358875773457191	0.0799066054928595	0.143792853427563	0.868305115715043	1.12252396229764e-09	8.204976063844e-09	0.516047495154352	0.000105914689240512	0.000284202216552108
P2RX5	ENSG00000083454	-0.374419979153909	0.280187538172461	0.394639270031095	-0.57952424455424	0.0392190912462173	0.0712345720779767	-0.517999776782339	0.0528129341928805	0.0827965555653072
NKAIN1	ENSG00000084628	1.63928968790955	1.8793375402124e-05	0.000101079835616227	2.82819446186312	5.2573544442129e-17	9.09639293360569e-16	1.66408441034818	3.70179844932001e-07	1.42566855948155e-06
MECOM	ENSG00000085276	-0.168660233036924	0.271511825407194	0.385347201636218	-0.574816637202118	3.92245879705883e-08	2.30208037785455e-07	-0.624536120784928	1.36624895050703e-10	8.07945487313992e-10
WNT11	ENSG00000085741	-1.4027809954933	1.07973685871632e-08	1.1594642638958e-07	-0.0941134495048928	0.57891461512135	0.666668640490423	-0.655015899001745	3.99008620223884e-05	0.000114425797205159
AQP6	ENSG00000086159	1.17988655360876	0.00288096840536873	0.00860469629218966	1.55742630917725	2.18713499050709e-05	8.34635278888303e-05	3.06859641182287	5.32904989066961e-18	6.78429975849458e-17
FOLH1	ENSG00000086205	0.372169758201836	0.157293749166178	0.250010702771087	1.25449170958842	5.34281820115804e-11	4.67705426958785e-10	1.10378590683723	8.0567706790733e-10	4.3433332401436e-09
SNX10	ENSG00000086300	2.35721392669361	1.16981183714143e-24	1.28932607798324e-22	-0.358153700676401	0.0283936621725085	0.0539157954635675	-0.00146674721375428	0.992344218911452	0.994618037607895
ACHE	ENSG00000087085	1.87993535998276	5.71187261907035e-14	1.49722728437148e-12	1.86243346516639	4.69366620730771e-25	1.80245796260054e-23	1.92558760884843	3.24781004645729e-30	1.13369628741361e-28
ADAMTS2	ENSG00000087116	0.0179871191818044	0.93202236344169	0.954805359701033	1.30271481902876	1.2117168029645e-18	2.48512907684918e-17	0.571750347962123	3.44869099233668e-05	9.99131784440292e-05
PTHLH	ENSG00000087494	-0.623801059723698	0.0215645130271973	0.0482534203657891	1.29910384028657	5.63694720939889e-11	4.91455425497109e-10	1.40947813513151	3.9401068645992e-14	3.43409998986471e-13
TFAP2C	ENSG00000087510	0.656343527149498	0.0734875226102897	0.134129821063702	2.71388044090364	1.90281941687866e-18	3.83509212206754e-17	1.21908771985811	4.18550993506473e-05	0.000119650107864941
EPB41L1	ENSG00000088367	-0.479923612966339	5.7997003761205e-06	3.52272970339539e-05	0.116267011016645	0.100782642321836	0.159726566564753	-0.334489375187154	3.7134067595798e-07	1.42960937052669e-06
SLC15A1	ENSG00000088386	0.0778671897746056	0.847300142660544	0.895573793467566	0.75576301178633	0.0640147745051898	0.108526228563725	0.925783715497818	0.0218166721968714	0.03758971800538
DOCK3	ENSG00000088538	0.16830720066092	0.568562053156272	0.675188541533461	1.4201470639511	1.49085379223874e-10	1.23444105039111e-09	0.448739933302312	0.0320682167500621	0.0530961514027672
SLC4A11	ENSG00000088836	0.621266103415802	0.0278956383581237	0.0598007807516406	1.08160869208147	1.72043288562276e-07	9.26399665955169e-07	0.0707058219882434	0.720681196592612	0.776487322426593
CPXM1	ENSG00000088882	-0.79705460635705	0.000225981831665121	0.000924096023585314	0.74805599431492	8.43235402062233e-07	4.07991273431252e-06	0.495395402101296	0.000481772532769718	0.00115472791565824
CHGB	ENSG00000089199	-0.554644545839105	0.148155401907056	0.23823018175884	-0.844328895821069	0.0134113048795906	0.0279747768500216	0.947755186349029	0.0037306219743549	0.00757956035794074
NOS1	ENSG00000089250	0.791177448084943	0.0227102451398179	0.0504341831420913	-2.65911155876688	1.69282948376148e-20	4.23131798195558e-19	-2.40008105958516	1.20515665926056e-18	1.62437942590271e-17
FXYD5	ENSG00000089327	0.518364882831039	4.56314936650753e-05	0.000222824640703608	-0.288383488046824	0.000810358973294829	0.0022595616989431	0.210305496787012	0.0084095955237908	0.0158825222079554
KCNH4	ENSG00000089558	-0.796924240804148	0.0179598612897716	0.0412869951573949	-1.16669842617213	1.29314445781855e-05	5.15986019051175e-05	-1.04555833526549	3.27798323707704e-05	9.52731942711499e-05
BIRC5	ENSG00000089685	1.10141272090997	0.000596484273393091	0.00218187815900748	1.27177653813675	3.12227079594265e-07	1.61597284031086e-06	1.40890403612911	2.1810911407221e-09	1.11871833060673e-08
ANKRD24	ENSG00000089847	0.198522809128331	0.3729701046561	0.49209624280552	0.906315493817309	3.24889643287821e-09	2.2385640078372e-08	0.885591619332412	4.76423956202343e-10	2.63586732290209e-09
ICAM1	ENSG00000090339	-0.847983453045711	3.40371690832096e-06	2.17649736976805e-05	-1.01054130996492	1.06298095325074e-15	1.60421303429943e-14	-1.20833886155643	7.75541136475181e-25	1.77090327207363e-23
IRAK3	ENSG00000090376	-0.870977096495408	1.10828547882073e-07	9.72921040438583e-07	-1.03662153223434	2.85078012313979e-20	6.90974801275312e-19	-1.15307459621973	2.84994331279224e-28	8.45171218661215e-27
TNRC6A	ENSG00000090905	-0.101668600927091	0.157796076587855	0.250638363919262	-0.076437827410045	0.111329511983393	0.173921299552181	0.121365592606343	0.00634636714765912	0.0123071867760264
DLL3	ENSG00000090932	3.16745446824557	9.02867475156151e-15	2.64667800701533e-13	3.28217321504127	3.97611470167097e-16	6.31732866477179e-15	2.09381867204746	1.57005100476765e-07	6.34342298722332e-07
NRCAM	ENSG00000091129	0.579169726248602	0.0604054058756436	0.114221502025575	1.81893515388602	1.06659968976858e-14	1.45798136304059e-13	0.565987347069554	0.0110816123166693	0.0204044815052064
SEL1L3	ENSG00000091490	-0.830007073951153	1.23493181558743e-06	8.69514994400653e-06	-0.280446282676156	0.0168011415782407	0.034115323020443	-0.97156920187723	6.64914756780661e-19	9.24889793109693e-18
TF	ENSG00000091513	0.458561023021938	0.00439780792954088	0.0123673162217476	0.148908605628095	0.177499104101995	0.257273854503579	0.49527014116787	1.23113267731502e-06	4.41469953905905e-06
PITPNM3	ENSG00000091622	-0.472215432394209	0.00596615285603842	0.0161016532541016	-0.725967539114832	7.50412998092576e-10	5.62759493211939e-09	0.183863333318899	0.0929269748728593	0.136360494428282
ESR1	ENSG00000091831	-0.0673157224947779	0.736872308525085	0.81333991551314	0.700639793552024	5.21056282710346e-07	2.60621236992606e-06	0.292820508014506	0.0245916285539238	0.0418939111158702
JPH4	ENSG00000092051	-0.0273751672461809	0.910508049260233	0.940196703885516	1.20960975385068	3.70824711718355e-12	3.72889288956729e-11	0.843741673078043	2.31685766268888e-07	9.15719755286958e-07
TBX15	ENSG00000092607	0.466285517237064	0.11008110642424	0.187380459977122	2.61829549882182	1.72960018698588e-33	1.44537782790059e-31	2.45474295183907	4.22887643423043e-33	1.88514961427199e-31
TEKT2	ENSG00000092850	-1.74980025783589	1.58288602507836e-07	1.34118929394881e-06	-0.0320082796805778	0.899409085275207	0.926719077743078	0.958703447560037	5.72038683768562e-05	0.000160078198241712
DPYSL2	ENSG00000092964	-0.964882603571894	2.58468451750121e-10	3.73944408617294e-09	-0.237986335605703	0.022123874153367	0.0434204013905693	-0.63577998907786	4.90498134474452e-11	3.04941045405558e-10
EPB41L4B	ENSG00000095203	1.01962495312844	0.000143436684239777	0.000618246339536961	1.15520859837633	3.81703855697532e-09	2.6002850020069e-08	0.233932672885961	0.205810432467742	0.273012843865355
TMEM38B	ENSG00000095209	0.593873812781478	8.09138446987763e-06	4.74582669671536e-05	0.0619775927107977	0.492128075148498	0.588891877058439	-0.129249323516987	0.123243449611117	0.174516963675429
PTGS1	ENSG00000095303	-0.0625965607389394	0.788323527951636	0.85255030383242	-0.477459058292066	0.00400461538755761	0.00951448763257874	0.592813729925729	0.00013278053801382	0.000350248860990945
CRTAC1	ENSG00000095713	0.0519332349165985	0.840027104982348	0.890138112872585	0.68897875428873	0.000192405430906755	0.000611325620047055	-0.214072567647865	0.220719509300666	0.289715053585528
BAMBI	ENSG00000095739	1.26703223858525	1.83705303333167e-07	1.53517312442149e-06	0.407450428966632	0.0192635242620518	0.0384186337334289	-0.470172939047699	0.00396198582388183	0.00800258247760259
IL11	ENSG00000095752	-0.988682370048352	0.00375496151953027	0.0108181689553617	1.01563076556169	0.000125999007878334	0.000415568122708997	-0.816070582169881	0.00144353229439615	0.00317976918574398
ITPR3	ENSG00000096433	-1.45435791719772	9.51953957238006e-19	4.76743310069374e-17	-0.888419151405541	2.55463575393301e-15	3.72096919517975e-14	-1.47893762722883	2.28413714971154e-45	2.60997630637448e-43
DSP	ENSG00000096696	-0.657327792087199	0.00256414206841357	0.00776621845777756	-1.13112175349515	1.7429925489023e-13	2.05886398339746e-12	-1.2336811786789	8.10651241069155e-18	1.01449179676938e-16
MAST3	ENSG00000099308	0.164815536256014	0.174181348926697	0.271414184796678	0.459316876590237	1.73028357770679e-08	1.07142863875031e-07	0.474573336443219	3.3187495964495e-10	1.87013677440829e-09
STX1B	ENSG00000099365	-1.22439238420191	2.26601727516416e-09	2.76897222253255e-08	1.77300747707166	4.04322432504266e-38	4.90000281296837e-36	-0.228088916610178	0.0791032332750174	0.118251344490712
EFNA2	ENSG00000099617	3.42932856318789	6.33411797991794e-17	2.48005080906018e-15	3.79113089926096	2.75213051506371e-19	6.03335111740084e-18	3.16653628263655	4.68642430004807e-14	4.05177419023613e-13
CEP170B	ENSG00000099814	-0.126753795337747	0.421203344588734	0.540427500424474	0.131199921847746	0.221241113827582	0.30878676745454	-0.0645073668972433	0.517569791982495	0.593413045277878
HCN2	ENSG00000099822	3.4815298274887	4.38791627326434e-21	2.89716311485932e-19	1.73831126573913	3.98086217898333e-08	2.33244530558054e-07	1.05201181792932	0.000581265874814813	0.00137344177628635
IGF2-AS	ENSG00000099869	-0.420345366366849	0.221281383049188	0.32833902149054	2.88635325965962	6.40599067075515e-28	3.11346716714914e-26	2.61948021516703	1.39661922235071e-25	3.36185340754153e-24
SLC7A4	ENSG00000099960	-3.68512027042496	5.96640162196847e-24	6.0517903408336e-22	-1.68347729831233	2.08863676714124e-08	1.2772255634801e-07	-3.90148966000507	3.1379358123878e-40	2.54627574109555e-38
CYTH4	ENSG00000100055	-0.290763982826548	0.0590307600876029	0.112045977941043	-0.189019442383398	0.0714427149397958	0.119262898314823	-0.321296921570221	0.000982125426602682	0.00223191815977794
MFNG	ENSG00000100060	-0.114873037163744	0.437088281425663	0.555878892204184	-0.487755761578225	1.2206993701705e-06	5.76281262528214e-06	-0.398200386465622	1.9311808144257e-05	5.79644118149968e-05
CARD10	ENSG00000100065	-0.462549504461444	0.00746828560627274	0.019568949414789	-0.754324373772523	2.03013518954263e-10	1.65502721698445e-09	-0.978835809403144	7.5846670775941e-19	1.04443066816157e-17
SEZ6L	ENSG00000100095	2.02769531982988	1.99656200550759e-13	4.81427677383161e-12	2.15533925403925	3.10060989654744e-26	1.32118073141317e-24	2.14248176216792	4.25023839229689e-29	1.3444680654503e-27
SLC16A8	ENSG00000100156	-1.15220400280802	0.00263534493361343	0.00796034542689988	-0.334743517590263	0.31924662255606	0.417124484199426	-1.08219555515241	0.000997333552344544	0.00226387357479004
CENPM	ENSG00000100162	0.587392232837946	0.0874671517093566	0.155058933196272	1.1807343122976	1.52247015757165e-05	5.99459241367347e-05	1.24302530155092	1.6229448759179e-06	5.70568150211248e-06
TPTEP1	ENSG00000100181	0.981562599201197	0.00111184931274786	0.00376511691186361	1.82819308947712	9.96092255834363e-16	1.51059602936528e-14	1.37529198830629	1.64792456852869e-10	9.65745201925069e-10
KDELR3	ENSG00000100196	0.404070405599846	0.0738896812354537	0.134767833152787	0.927719326459854	6.69827176107278e-09	4.39564270865524e-08	0.656947273546376	1.13677079724852e-05	3.52932222124569e-05
TCF20	ENSG00000100207	0.322412543927631	0.0337032227834424	0.0701086135995297	0.307158784181232	0.0029980881748021	0.00734694314194546	0.209308199208875	0.0296879468847836	0.0495241373518958
RASL10A	ENSG00000100276	-0.993286032539048	0.000110645447481845	0.000491355401611419	-0.479778571752861	0.00727689873906104	0.0162674103809003	-0.536162707917249	0.00121848867836937	0.00271978875386306
NEFH	ENSG00000100285	-0.457336555707968	0.147799374246632	0.237791039564307	3.11067248764834	6.57128183898556e-39	8.71862725509008e-37	0.863356861162123	0.000146432645127551	0.000383334757840453
BIK	ENSG00000100290	-1.2197299871761	0.00227564002189606	0.00700996285354096	-1.23985297611786	0.00343538294613731	0.00830012475853231	-0.914017865792324	0.0303726625900925	0.050565925756404
PDGFB	ENSG00000100311	-0.317428647831592	0.0254360211068221	0.0553674994856919	-0.578104418127556	2.00836435057067e-09	1.42447833783192e-08	-0.562670217273867	3.2452046389944e-10	1.8309049550312e-09
CABP7	ENSG00000100314	1.51139120120168	0.000198052334652269	0.000821647170804722	2.27576596481584	2.83202659652233e-08	1.70061313963197e-07	0.885146110233329	0.0297635073237512	0.0496294828476034
PNPLA3	ENSG00000100344	1.8262382519721	1.03164144454289e-07	9.13427960236459e-07	2.51965045154045	5.53842332530002e-20	1.30511920026746e-18	1.45712158000106	3.35717044760317e-08	1.47866561800898e-07
PVALB	ENSG00000100362	0.396880730413724	0.318348497652042	0.43657128400945	2.54765538896663	9.64577756914581e-12	9.27312991237078e-11	1.48387832776391	5.09550746260594e-05	0.000143654311596831
CSF2RB	ENSG00000100368	-0.409527956292184	0.0059480240933645	0.0160604682189178	-0.767951978602605	3.59496796322676e-14	4.62505184423405e-13	-0.369835539131148	8.10936036212217e-05	0.000221809031106605
COCH	ENSG00000100473	-1.25831829217088	9.43100710275601e-05	0.000425565834689965	1.25550172938512	4.05077209180522e-07	2.0603445623199e-06	-1.41164911019604	2.92503172155747e-09	1.47303945035081e-08
TRIM9	ENSG00000100505	0.740461112425382	0.0016354030931605	0.00523894147992083	0.490423648763798	0.00341175368965248	0.00825300652741909	1.83716540084105	9.86131530014596e-32	3.96648738258026e-30
PLEK2	ENSG00000100558	-0.520342161183405	0.161984185818518	0.255896805032979	1.40518753579054	8.51780910788791e-06	3.50310071948468e-05	0.424878121381649	0.163425731765787	0.223579307080252
ISM2	ENSG00000100593	0.223065876454053	0.408008456380542	0.527316224383606	-0.0483166754363509	0.806863433394537	0.857202452198401	1.42998741276133	8.90317062280788e-15	8.25585497136491e-14
GALNT16	ENSG00000100626	-2.10527148476071	1.06932671487728e-28	2.07887509604093e-26	-0.392987328958565	0.00257841075185291	0.00642537021525034	-1.18030517653645	3.01049805998958e-22	5.55196924831411e-21
SLC8A3	ENSG00000100678	-0.904945158504111	0.000241059097797599	0.000978498411096829	-2.15333474997879	7.76347949367018e-33	6.02046006718274e-31	-0.0143987403683202	0.930352431043053	0.947813326983625
EFS	ENSG00000100842	-0.330195014530499	0.0287701138213965	0.0613839902774176	0.190529668786382	0.0633853076150782	0.107632464211252	1.08728218538474	3.38885583927154e-30	1.17852197789325e-28
MMP9	ENSG00000100985	0.684670303708021	0.0596287012395888	0.112981759133827	3.19462299943543	4.32715382295963e-26	1.81074247045971e-24	1.01080389054825	0.000511817366139255	0.00122119894017459
MYBL2	ENSG00000101057	0.554440086138545	0.140858213018933	0.228863939260885	1.75061185749387	7.06583755958575e-08	4.00259252287744e-07	1.4432985273141	4.06380310808981e-06	1.35194495556713e-05
NFATC2	ENSG00000101096	-0.340121274394945	0.0307986950512435	0.0650233384584889	-0.679812352356721	2.666282811085e-10	2.14059613697518e-09	-0.17599899345093	0.0783274005324438	0.117279540990841
RIMS4	ENSG00000101098	-0.875927390697305	0.00574509535657267	0.0155877054184195	-1.23492908335526	4.62938526505777e-07	2.33176755119274e-06	-1.70147406433365	2.3686614715414e-13	1.90712332170841e-12
SALL4	ENSG00000101115	0.734796221881791	0.0505399441113132	0.0984567684224314	2.5657681434222	1.38884032741581e-15	2.07142168172646e-14	0.866302467979381	0.00546055659000556	0.0107283515851783
BMP7	ENSG00000101144	-0.758238381608498	0.0319060031520081	0.0669370921942795	2.17135350027234	4.37684578594957e-14	5.57460408451584e-13	0.712706591888828	0.00963978039047478	0.0179946423972356
SLCO4A1	ENSG00000101187	-1.79512993329921	5.64940993172658e-13	1.26524184830948e-11	-2.14602811317051	4.50705737792308e-33	3.61533155572941e-31	-2.13839637612808	2.81381798616104e-37	1.76620705207575e-35
NKAIN4	ENSG00000101198	2.31736751036976	8.66156772723496e-09	9.51277318650227e-08	3.43870250403467	2.29967478359345e-18	4.5789043788548e-17	4.85553349289354	3.64665596942743e-36	2.13573501807784e-34
EEF1A2	ENSG00000101210	0.993233791085908	0.00939516083173542	0.0238441636734027	3.46826915398494	6.29373748641944e-25	2.38744147604759e-23	0.382561711889881	0.242284587269265	0.313798613028132
PTK6	ENSG00000101213	-0.804569649204081	0.0451156355836465	0.0896516338844538	-1.10179692269884	0.00838178563686718	0.0184370306359784	-0.434000221448337	0.29423194286055	0.37055302714387
ISM1	ENSG00000101230	0.698570872474742	0.0101045417215991	0.0253337493727536	0.940994837148112	2.30399886625365e-06	1.0411694634507e-05	-0.607271645228047	0.00125545510487862	0.00279672679725289
TRIB3	ENSG00000101255	0.148877101780472	0.42826112830904	0.547325737822944	0.671663456999478	1.83157390595033e-07	9.83219779426259e-07	0.722412401128635	1.57656526545776e-09	8.21745384592999e-09
RSPO4	ENSG00000101282	0.759706706448421	0.0610725298644042	0.115334961788586	-0.274691438678545	0.512223165761707	0.606842468281802	0.46516851336248	0.262566677515281	0.336486799589851
FERMT1	ENSG00000101311	-1.10520548055907	4.93886729157727e-06	3.04210318652818e-05	-0.582038033186156	0.000754009977856597	0.00211869008632896	-0.652449849855973	5.55200693803383e-05	0.000155677518259472
CCM2L	ENSG00000101331	-0.214004569120901	0.16756121379193	0.263068824151369	-0.87464306064985	1.50826195798435e-16	2.50735115877505e-15	-0.921116883245861	7.84440187275512e-21	1.28498554960667e-19
HCK	ENSG00000101336	-0.158099646873945	0.306013390313428	0.422881372164303	-0.0578019762056854	0.582510351754183	0.669900065618796	-0.304864067612466	0.00183025112855285	0.00395934474490665
OXT	ENSG00000101405	-0.0848130399733006	0.83170213479453	0.884330220655167	0.00264269951193994	0.995124509620835	0.996691018097215	0.0875593753500971	0.840127067768743	0.87680038378499
WFDC2	ENSG00000101443	-1.79842268020658	2.1147214140326e-06	1.40755173527919e-05	-0.462394418250975	0.162642360792843	0.238986609825511	-1.90462153826159	2.82592026226167e-09	1.42594876968305e-08
PPP1R16B	ENSG00000101445	-0.639042073626555	0.00030623477788588	0.00120832172049545	-1.27124238295073	2.02990248937913e-25	8.00381974509418e-24	-1.24072701239636	9.01936491447936e-28	2.59237290329415e-26
SYNDIG1	ENSG00000101463	1.80403015633902	1.85976188021596e-13	4.50770855728535e-12	1.94686618205772	1.75678272569998e-28	8.89351399746308e-27	0.613439311609683	0.000203823489266167	0.000520814036327707
CELF4	ENSG00000101489	-0.7431847602321	0.0591644908310571	0.112254145768583	2.383841231838	4.07085446569727e-11	3.61215755205055e-10	0.0475774440775871	0.893725815191168	0.920016701462649
CDH20	ENSG00000101542	-0.291204953940516	0.423313307229724	0.542463427441917	1.56615511986065	1.47783376256081e-07	8.02871263009701e-07	0.53239027021154	0.0650920827791931	0.09964744667816
ST8SIA5	ENSG00000101638	0.24550365874111	0.457894864525287	0.57584080494955	0.528886079245191	0.0399628883015539	0.0724117189645309	0.722820576592312	0.00295094676911708	0.00611350216838841
LIPG	ENSG00000101670	-1.14888456568941	0.00118583576297023	0.00397003972546658	0.474481336174269	0.100637789641343	0.159533121234961	-1.33313726967461	1.68677669718101e-06	5.91819947832842e-06
LAMA1	ENSG00000101680	0.34529191937585	0.17037422664065	0.266558343121575	0.632005426084448	0.000502398455090307	0.00146521978854601	-0.427256877409036	0.0122253032262518	0.0223064175075878
NOL4	ENSG00000101746	-1.36043697289406	0.000386770634734798	0.00148874521097218	-0.177131227825674	0.598811840754221	0.684317976973279	-1.30501027195695	7.85953371097766e-05	0.000215312306721616
NALCN	ENSG00000102452	-2.87685391123351	1.13232739924334e-19	6.31464253821064e-18	-1.43746425944431	2.88550678233275e-09	2.00197676261228e-08	-2.43560149601195	4.53209911649255e-26	1.14302806095684e-24
FGF14	ENSG00000102466	-0.431234815312272	0.103576533345862	0.178164365653911	-0.144782447418332	0.453194714035021	0.552262764128656	0.100559153045938	0.578936059211848	0.650086838780462
FGF9	ENSG00000102678	-3.34596719517161	1.11128268359504e-21	8.12280906716529e-20	-1.0602505666573	0.000172154135528421	0.000552499716166243	-3.37246746205534	2.05475349895678e-35	1.12349266022061e-33
FLT1	ENSG00000102755	0.147390893637085	0.401202477717636	0.520828349812437	-0.586638009281516	1.21125028792671e-06	5.7220640922221e-06	-1.02183255613532	1.10660778202842e-19	1.64784493924924e-18
RGCC	ENSG00000102760	-1.3135547696325	5.63557618276009e-08	5.27652024201902e-07	-1.00324530711988	6.82578164179378e-09	4.47093488680432e-08	-1.75451792687995	2.96393578203681e-27	8.16686832855516e-26
MSLN	ENSG00000102854	-2.61137438791432	1.17299805951919e-12	2.48209226577776e-11	-0.402908251343641	0.193035113664588	0.275813709337015	-0.0871218246684305	0.769420602565048	0.816741734683521
HSF4	ENSG00000102878	0.549113153902358	0.000159336800085026	0.000678423379221338	0.652218662343247	3.85995447047608e-11	3.43809816738714e-10	0.584710032291468	1.78090227694873e-10	1.03954043459507e-09
CBLN1	ENSG00000102924	1.60426694893328	5.47584579941742e-07	4.13197582627198e-06	1.951774501412	3.93112402824286e-15	5.59490682108077e-14	1.24665169077296	1.2140944219587e-07	4.97418020528812e-07
PLLP	ENSG00000102934	0.0628421748613709	0.768426089245284	0.837535073717023	-0.2908898202878	0.0523893858782423	0.0912317030145181	-0.631936919640801	6.58510205466325e-06	2.11799094692438e-05
HAS3	ENSG00000103044	0.82470948972819	0.000148994953628345	0.000639545189638994	0.623529803828491	5.06640552107415e-05	0.000180358624825116	0.249497578308396	0.0853100827407909	0.126416248482344
ESRP2	ENSG00000103067	-1.94163519456759	NA	NA	-2.04150406155678	NA	NA	-1.94523691419565	NA	NA
WFDC1	ENSG00000103175	-1.96666896432134	7.61979079811353e-11	1.21547603073042e-09	1.67687023390493	2.11338090205549e-13	2.47134913755403e-12	-0.174392422264226	0.419298832031106	0.498779247162013
FOXF1	ENSG00000103241	-0.336390597074089	0.114198758223598	0.193171857188497	-0.320280497099224	0.0319237711758011	0.0596479993370187	0.109949360438683	0.429225017047268	0.508405092119241
HAGHL	ENSG00000103253	0.167197959611431	0.448134332840189	0.566184702945261	1.01826710770073	6.69902821098314e-12	6.54587416287864e-11	0.12460344838007	0.371326087708416	0.45083154763627
SLC7A5	ENSG00000103257	0.255993641946532	0.216397957660781	0.322508164873761	0.203988828828934	0.157665460348604	0.232932765469707	-0.0912641566675838	0.498279191218222	0.575029515445659
RHBDL1	ENSG00000103269	0.771757186901603	0.00188578000563844	0.0059578389863275	1.24916305034974	1.60815564719288e-13	1.90764056538834e-12	1.29636312925058	9.74718547714088e-17	1.09018161179608e-15
SALL1	ENSG00000103449	0.546937268595512	0.00998402850206314	0.0250787687676319	0.915707684819507	7.85281443442094e-10	5.87021468869464e-09	1.5824060948367	5.44433507263611e-30	1.87011239703617e-28
TOX3	ENSG00000103460	-0.034709092701453	0.926732733720735	0.951335956896043	1.08275717554231	0.000959929161591893	0.00263462910576128	0.781689945488667	0.013515386148033	0.0244108309327104
SYT17	ENSG00000103528	-0.484721508345858	0.00541712519255916	0.014822834499628	0.513332292185279	1.30673086882502e-05	5.21332915387723e-05	-0.314864246065337	0.00443798003730566	0.00887120679360029
SLC6A2	ENSG00000103546	-1.21471120837861	0.000117230584732679	0.000517645145045955	-1.91403738041311	4.88109637148493e-15	6.90132792523842e-14	-1.47096258356006	1.71479830050672e-10	1.00367506633255e-09
RASL12	ENSG00000103710	0.000755271347389217	0.996273349172739	0.997877367087328	0.753801669392388	9.31184500202436e-12	8.96441199558707e-11	0.86554157021426	3.97023741821121e-17	4.65244020606207e-16
AP3B2	ENSG00000103723	0.549696402707833	0.0104804584416117	0.0261415085563291	0.64866724055007	1.67880928334743e-05	6.55302089895583e-05	0.484536107646157	0.000579174769231696	0.00136896299093561
IGDCC4	ENSG00000103742	-1.05982869019647	4.70837219765066e-07	3.60318312875118e-06	0.375282178833412	0.0104172156823789	0.0223659753837103	0.486699025387054	0.00037084894893695	0.000906480077315108
OCA2	ENSG00000104044	-1.98072460121186	4.55378486190261e-07	3.49460546077203e-06	-0.997707210583327	0.00593177409473381	0.0135448626249652	-0.747195065683876	0.0338868554808863	0.0557938316289721
TJP1	ENSG00000104067	-0.751786306569888	7.16025313905524e-11	1.14806006086971e-09	-0.306562802452399	7.89886553112276e-05	0.000270891511140245	-0.40777944717806	1.53309541438905e-08	7.03936462618031e-08
RHOV	ENSG00000104140	0.299524378034993	0.448044060441806	0.566121749055261	0.46827963722732	0.202219555315471	0.2867559746255	0.678925783218558	0.0571723247176507	0.0887413634104364
CA2	ENSG00000104267	-0.048579717681732	0.862274248934013	0.906098404673536	0.556556294517992	0.00693569906066606	0.0155768066749576	0.681908265063658	0.000435842248566908	0.00105138674622696
EYA1	ENSG00000104313	2.01279022152395	1.01222590499163e-08	1.09494838524887e-07	2.15281473314946	6.18507430858799e-14	7.71618338988061e-13	3.58169857064203	4.30683596571991e-39	3.18126313615644e-37
TRPA1	ENSG00000104321	0.18663243811654	0.640037332584983	0.735966693736819	0.923177155293807	0.0151204393205082	0.0310950340687303	1.00214379737083	0.00705259887826825	0.0135435248728989
SFRP1	ENSG00000104332	-0.451820599428505	0.0810451873098184	0.145533035198099	1.49844073195365	1.53076039894208e-15	2.27340251291159e-14	0.338039166251732	0.0553454654028959	0.086283694601218
JPH1	ENSG00000104369	0.0119354214736375	0.961269681335879	0.974709142996774	-0.602132462869413	0.000649203347579343	0.00185234155615007	0.127378085700903	0.441115438839966	0.519762056918425
STK3	ENSG00000104375	0.0430431707484088	0.591427867371869	0.694914091625765	-0.247046408711355	4.02316010163363e-06	1.74834472283815e-05	-0.145890769807427	0.00330317843071873	0.00678199341165903
ESRP1	ENSG00000104413	-1.75603195522634	NA	NA	-1.15848764450986	NA	NA	-2.11717784146392	NA	NA
STMN2	ENSG00000104435	0.0430623131733539	0.909697304033729	0.93967146433563	2.9045075135324	2.18435791828763e-18	4.3679357087473e-17	0.688071255516897	0.0320908548739827	0.0531273496272705
R3HCC1	ENSG00000104679	0.102852996070786	0.249895681454982	0.361075076249405	0.214166077396525	0.00032263774650673	0.000978416634147617	0.330796239156927	1.86508970052023e-09	9.64766928419508e-09
TNFRSF10A	ENSG00000104689	-0.579191191084341	4.67959203547711e-05	0.000227518546427895	-0.817855353768879	2.55413161768108e-17	4.59530299723534e-16	-1.09246772394199	5.58287272016794e-34	2.68543851891927e-32
ERICH1	ENSG00000104714	-0.423725517278094	4.28963602920888e-05	0.000210903337965758	-0.199981979812658	0.0038980670295899	0.00929209694255528	-0.502432379991864	5.90946040071089e-15	5.58148933596158e-14
NEFM	ENSG00000104722	2.62070518210616	2.28489067366215e-14	6.35840103470894e-13	1.30411457599353	2.37276357018861e-06	1.0703383355485e-05	0.290422086595664	0.270798897058881	0.345477359158195
DHDH	ENSG00000104808	0.905535997144058	0.0212671916408352	0.0476948674185037	0.402201206548318	0.26777899555132	0.361093581362109	0.147737144543573	0.67658492072352	0.737865011907087
TUBB4A	ENSG00000104833	-0.479154850437112	0.228145646944907	0.335995443538465	-0.0398539299234781	0.916046105140604	0.939332285022937	0.426304438296672	0.247076548561212	0.319151476776138
SLC17A7	ENSG00000104888	-2.66432541839031	5.96625273779972e-18	2.68529333431999e-16	-0.915189612219991	4.37560936881379e-05	0.000157489308665392	-2.32590349463734	1.12097756781444e-26	2.96614054924058e-25
AMH	ENSG00000104899	1.84495530344182	1.44344453917782e-08	1.51119034683182e-07	0.425470067222497	0.0987507600149578	0.156995146040022	3.17909525023325	3.8368102115507e-41	3.35660943351131e-39
NOVA2	ENSG00000104967	-0.232647294562903	0.180467120973518	0.279079547680143	-0.742704002164761	5.42647271517426e-10	4.16773946944591e-09	-1.08945551680061	1.6774815554628e-22	3.15811002993821e-21
IL27RA	ENSG00000104998	-0.0383731107225806	0.784010880602508	0.849040555509786	-0.616062351570256	1.00242423712611e-10	8.46541976420677e-10	-0.604814796256019	7.28983101887282e-12	4.96421355809644e-11
OLFM2	ENSG00000105088	-0.049534396783389	0.80761297572518	0.86685263134126	0.47506763499105	0.000764340118050573	0.00214470297733044	0.642343776377434	1.03948360544693e-06	3.76022012333464e-06
RASAL3	ENSG00000105122	-0.445094494896764	0.00673888775689455	0.0178868707138337	-0.168819601516821	0.128263262358669	0.195914995074801	-0.214600687746612	0.0371007522253043	0.0604033474002555
EPHX3	ENSG00000105131	-1.27739830196347	0.000406000114377784	0.00155442740727654	-0.889630604685225	0.00273465230896293	0.00677012658201426	-0.927640777512157	0.00110825291651297	0.00249441553286545
SLC1A6	ENSG00000105143	2.46380466009666	6.45354370098568e-10	8.73209066742843e-09	4.52893186841295	7.09517067207931e-34	6.14951402367988e-32	3.70155121897539	3.50410508319734e-24	7.57509048680383e-23
RPS16	ENSG00000105193	-0.149828167133333	0.454725979793922	0.572651992997339	0.318835821459857	0.0224817442695353	0.04404005533732	-0.231501289004085	0.0761128878060866	0.114404311094303
FSD1	ENSG00000105255	0.700153629660152	0.0539679111774736	0.104051768141417	3.86343303964732	3.75761337850909e-38	4.57366897962444e-36	0.342671866521172	0.240339280534757	0.311769526832423
ZFR2	ENSG00000105278	0.336888797503479	0.404551489761861	0.524023046074934	1.00614904118495	0.0152561423622943	0.0313372738595955	0.31560431710214	0.44400436543219	0.522726027598896
TJP3	ENSG00000105289	-2.69535360502673	2.01429553563058e-11	3.55102037279459e-10	-2.48165659950169	3.848750993797e-09	2.61963977805366e-08	-2.97868561040169	1.28589351689481e-12	9.53352463068596e-12
APLP1	ENSG00000105290	0.288310715776577	0.238926373877197	0.348604884163722	1.53806821267035	7.42547631950723e-19	1.55595965242968e-17	0.841846423142945	2.43470453870883e-07	9.59048171677974e-07
ICAM4	ENSG00000105371	-1.18342235124416	0.000299434931469358	0.00118516625286083	-1.35487484700403	7.55357396983241e-08	4.26077580667859e-07	-1.05112627093499	6.09840462338785e-06	1.97643942384514e-05
ICAM5	ENSG00000105376	-0.757008538770886	0.0127576874589442	0.030903474985995	-0.110318333314665	0.609661461569861	0.69346142599741	-0.915223080638568	1.04682367462144e-05	3.26855105632692e-05
MEIS3	ENSG00000105419	-0.0899607067700597	0.567460121411197	0.674247566777534	0.927711307573671	5.31656517519082e-18	1.01803859151482e-16	-0.104637961895454	0.294622016303287	0.370994213134694
MEGF8	ENSG00000105429	0.145822299775946	0.259785650385507	0.372481397313305	0.278432153485006	0.00144123253540409	0.00379453633298575	0.283638738414522	0.000469786798908196	0.00112757818847656
KDELR1	ENSG00000105438	0.253828221143079	0.000631637597206459	0.00229675211505323	0.131310090859334	0.0080654642206863	0.0178252680870066	0.0367731401325211	0.423338258371724	0.502793879899725
GRIN2D	ENSG00000105464	0.121924650886056	0.738959280398471	0.815017869042986	0.213580597506875	0.485329648583346	0.582999507062466	0.0648889468093625	0.824721148124943	0.863621924955404
CLEC11A	ENSG00000105472	-0.165281064680777	0.427301179198464	0.546348322067184	-0.025243213121719	0.861994142346451	0.899106286857895	0.418428187799278	0.00196853104715973	0.00422986987199466
CACNG7	ENSG00000105605	1.48734572030173	7.32780551625136e-05	0.000339470321739959	3.56934286200848	6.70282442290341e-17	1.14627715161381e-15	1.13389842184144	0.00901340559030426	0.016923560664022
MAST1	ENSG00000105613	0.516566657090439	0.174644742815371	0.271894922557104	0.943873658629133	0.00445941226917175	0.0104855742042217	-0.0221984672000209	0.945598108179869	0.959391622494683
JAK3	ENSG00000105639	-0.208693778554873	0.23498257756697	0.344086611272544	0.425631614936437	0.000397535280223907	0.00118507083056845	-0.672962893633451	2.28238443368547e-09	1.16767822041346e-08
KCNN1	ENSG00000105642	0.636253550707047	0.0625314408506278	0.117506630523927	3.24946647516404	2.01283005732353e-33	1.65732874866977e-31	3.27133725849677	3.27622484502932e-37	2.03365664160966e-35
COMP	ENSG00000105664	-1.22350953294875	0.00116242204017466	0.00390328556490547	1.18100675683072	0.000290855789906759	0.000889988833581782	-0.122608378918923	0.696689812399834	0.755318383476623
MAG	ENSG00000105695	0.386280257509502	0.333925120363874	0.452962193264204	-0.31984430119401	0.404895820401629	0.50526248070534	-0.165731215072439	0.659584432353788	0.723023518310185
TMEM59L	ENSG00000105696	1.92481151184126	8.7633728182786e-10	1.15995565980004e-08	3.01805111484378	3.73142069202043e-36	3.91240158326262e-34	1.60770720885836	1.89311336579995e-12	1.37835393174433e-11
LSR	ENSG00000105699	0.0531068825247236	0.753123740784246	0.825969565276776	-0.367277998268321	0.00151569431519316	0.00397116166156599	-0.489669426456035	5.37868292235143e-06	1.75681050532293e-05
HPN	ENSG00000105707	-1.39280637044406	4.96173232603579e-05	0.000239853505364826	-1.35643784421941	5.82874141435565e-07	2.894210994943e-06	-2.30160234882067	2.37183313572049e-18	3.10713470446865e-17
PBX4	ENSG00000105717	-1.48260241686544	1.36406279193225e-06	9.51817992526003e-06	0.797800843954063	0.000142919421978818	0.000466755625092979	-0.0638524200702823	0.750254831324549	0.800555877532045
CADM4	ENSG00000105767	-1.08415428857472	4.58437421458934e-06	2.84377478700263e-05	0.518577301967998	0.00195967540775528	0.00500786061525414	0.130959462909389	0.403752218684234	0.483333732645867
TFPI2	ENSG00000105825	-2.89177053920942	9.77265241221095e-19	4.8767451743288e-17	-2.61308756294769	1.72383124734857e-24	6.22692332509977e-23	-2.26407663407931	1.04269607331976e-20	1.68925211646914e-19
DNAH11	ENSG00000105877	-0.0106912024113542	0.978184691900681	0.985755235772483	1.77514491426203	6.64640680887697e-07	3.27120532022698e-06	0.205538278510618	0.554012533221143	0.627581699414774
STEAP1B	ENSG00000105889	-1.16097884022468	2.88074748339389e-06	1.87114909043183e-05	0.0573040869830288	0.740501268708733	0.804780194009899	-0.904951827754929	4.28054716068978e-08	1.8596200770253e-07
ADAP1	ENSG00000105963	-0.944397699597187	8.26670810009071e-06	4.83447865598578e-05	0.00945571605592554	0.948366877315096	0.963265754678039	-0.104941236910793	0.440743529427274	0.519411286310947
MET	ENSG00000105976	-0.106259129776376	0.478137932867342	0.594592725240816	-1.05415438311996	5.51103281982224e-25	2.09906617402617e-23	-0.975594687260207	8.70044835460825e-25	1.97862755229292e-23
WNT2	ENSG00000105989	-0.81708986605476	0.0180147997508721	0.0414025382994553	0.288781005600737	0.300376127782018	0.396876991563979	-1.62914060514304	9.46815426075579e-10	5.06518208541674e-09
LFNG	ENSG00000106003	-1.54056722393935	2.80858975054403e-14	7.69339237441098e-13	-0.772643122778681	3.5559761133105e-08	2.1037521405775e-07	-1.26522907065397	4.16676973085585e-22	7.60421894493544e-21
VIPR2	ENSG00000106018	-3.13960693699284	1.92642806422957e-38	1.03712218573282e-35	0.376010823288609	0.0272316063019753	0.0519913263604856	0.29949382585305	0.0603496642217386	0.0932183210046112
EVX1	ENSG00000106038	1.17603941759497	0.00303649563777505	0.00901705433610478	1.68959363826407	5.23420011965371e-06	2.229971577381e-05	2.12481895039302	4.07459511595283e-09	2.01462893449487e-08
CPVL	ENSG00000106066	-0.799125354703117	1.42696237563743e-08	1.49729429182796e-07	-0.546663136546316	1.06560238021472e-08	6.78606429347386e-08	-0.797957206999188	2.64230800036239e-19	3.80120310740725e-18
CHN2	ENSG00000106069	-0.599424911312545	3.40953687183404e-05	0.000172105994819679	0.115141767029887	0.239466605199563	0.329720028160622	-0.299386612728303	0.0010137145698882	0.00229826201684647
COBL	ENSG00000106078	-2.1683433049932	2.22380503449458e-12	4.50147664068515e-11	-1.40075943259562	2.35880826076598e-09	1.65666927396246e-08	-1.53675265504773	4.38949626767962e-12	3.07133086762537e-11
CRHR2	ENSG00000106113	0.203304417316462	0.57935721516006	0.684581514367967	0.155160488194849	0.616252515753529	0.698885524752685	-0.510827038178566	0.0880990644065535	0.130156383348011
NPTX2	ENSG00000106236	1.06328762843975	0.000462664738614346	0.00174606354239803	2.68172345087349	2.11436694428507e-31	1.38298370573039e-29	2.77245709651117	2.99471929554467e-37	1.87136532765118e-35
PTPRZ1	ENSG00000106278	-2.68694449993823	6.49328492655034e-17	2.53527910068029e-15	-0.640186468380155	0.00835154391724266	0.0183813439941398	-2.41929468797122	5.97536268181854e-25	1.38020031582104e-23
MEOX2	ENSG00000106511	-2.0658487640175	8.84785987469932e-17	3.38845194517384e-15	-1.53071029880893	8.51866260830705e-18	1.60484495100643e-16	-1.96472444275031	6.69604444044894e-32	2.75670241338776e-30
TSPAN13	ENSG00000106537	-0.0239184883675533	0.891816317325115	0.927463791504758	-0.793858821840014	5.92534876649505e-11	5.14676198318427e-10	-0.826530614877159	2.54194436674814e-13	2.03960253789379e-12
TMEM176B	ENSG00000106565	-1.03825116204224	2.99392227695906e-07	2.38993025786909e-06	0.265938183162992	0.0590325516083136	0.101170265214248	-0.0659128278585277	0.616173299987582	0.683782119679405
GCK	ENSG00000106633	-1.84253372067829	3.7285890780577e-10	5.25323861299574e-09	0.359834298194024	0.0712886639238723	0.119076739054225	0.220565634962344	0.238686164878211	0.309955431197955
LHX6	ENSG00000106852	0.104281822346708	0.57192942126216	0.678151806363158	-0.856091602049777	2.21364865164435e-11	2.02917793067398e-10	-1.10654347588716	1.75240189267602e-20	2.80654982754377e-19
DNM1	ENSG00000106976	-0.366137414270758	0.0282942795764577	0.0605143134555674	0.285482038380656	0.0123368548370929	0.0259970079912996	-0.204522635048201	0.0542530426653998	0.0848025644566091
ELAVL2	ENSG00000107105	0.0116008568942685	0.965982788759765	0.978106487678299	0.304225283264471	0.126643120429313	0.193768057955873	1.21976888011098	6.38060892423737e-11	3.91207067091601e-10
PIP5K1B	ENSG00000107242	0.17358967199121	0.435554635811498	0.55449531739622	-0.022041342746715	0.88859669574778	0.918926692677002	-0.611927650753628	3.27629520294808e-05	9.52340195270807e-05
SH3GL2	ENSG00000107295	-0.663539837932699	0.0340762121845313	0.0707635605745831	-0.185416456128169	0.440142645732367	0.539831432640577	-1.21556764707055	9.81896249351624e-08	4.0705146602397e-07
GATA3	ENSG00000107485	-1.09169448585933	0.00176871630935653	0.00562736823280327	-1.55017912014306	6.07474517545534e-08	3.47137152861548e-07	-0.49962408007632	0.0617028368877645	0.0950828930848774
UNC5B	ENSG00000107731	0.287214388842925	0.107253481237869	0.183463351292567	1.06772007688139	3.28148376112258e-18	6.45120350369569e-17	0.0221763638895502	0.846282087455308	0.881944199765899
SPOCK2	ENSG00000107742	-0.00833150731569	0.965206435806116	0.977497166385421	0.36229410940768	0.00614107275659802	0.0139669617207703	-0.795975625039412	1.20524281372478e-10	7.16212535984403e-10
KAZALD1	ENSG00000107821	-1.91573426620051	4.50995673047999e-18	2.08343628167966e-16	-1.00808297578618	4.91820465137996e-11	4.32564056598749e-10	-0.676937301195663	2.13259796498849e-06	7.38521524367304e-06
FGF8	ENSG00000107831	0.745703857913843	0.0245141364074375	0.0537242248885403	0.607049467503389	0.111356975009683	0.173954495585965	0.580470370558311	0.137668375485495	0.192172833294263
DKK1	ENSG00000107984	-1.53278384125701	8.28567615992102e-06	4.84455940052191e-05	0.0758482022848777	0.783235306251343	0.839041533635875	-1.09363487292922	3.31395255516089e-05	9.62486790971356e-05
EBF3	ENSG00000108001	-0.534220573559693	0.0283695102408096	0.0606401801322031	-1.47613367196518	3.30143598247233e-17	5.86444799043864e-16	-0.951324843460883	6.17320217696417e-09	2.97553021597989e-08
SORCS1	ENSG00000108018	-2.60574196459149	2.30683295507416e-12	4.64937282773946e-11	-0.310259520906841	0.326609049916076	0.424840644568374	-1.36316648268313	7.69780046740672e-06	2.44747216450938e-05
RUNDC3A	ENSG00000108309	0.882779915116357	0.000724122526299469	0.00258800078178905	0.305735577692926	0.108693847932615	0.170383799365785	2.15953412660382	6.62568171789026e-35	3.46702728396893e-33
RGS9	ENSG00000108370	-1.92118074885267	1.08734834662035e-10	1.68364584975867e-09	-1.92947815123238	8.00971517761953e-18	1.51610531708897e-16	-2.13054003674287	9.44121316839471e-24	1.96364608208923e-22
WNT3	ENSG00000108379	-1.64204947696149	2.43809403415416e-13	5.78918087244662e-12	0.364423202250901	0.0125693962346589	0.0264372838158734	0.913657037402504	1.3580258276106e-11	8.96649364244308e-11
HOXB6	ENSG00000108511	-0.437889322043541	0.042923111563914	0.0860028992436138	-1.28205486678634	5.42079298927616e-17	9.36181984792018e-16	-1.53032769988846	1.02310149773371e-26	2.71228469972113e-25
SLC6A4	ENSG00000108576	-0.140190989533666	0.716984164102732	0.797748065050876	0.632919496769474	0.0662750644161249	0.111829933598301	0.128535205859488	0.701566930696779	0.759752668169755
ICAM2	ENSG00000108622	-0.348504969404993	0.0115909467532797	0.0284514295798391	-0.808278630829896	6.52496850854275e-18	1.24178445544972e-16	-0.744845962874204	1.04447052839325e-17	1.29494917813858e-16
ASIC2	ENSG00000108684	-0.896703210364017	0.00627678489296071	0.0168216152669381	-0.0418020063303442	0.870755133726946	0.905493479762485	0.195500536011399	0.422843610962037	0.502355580074784
ABI3	ENSG00000108798	-0.0736691583012307	0.624153422165765	0.722838499711686	-0.520539928933593	3.73044311268017e-07	1.90886044488176e-06	-0.792942219709171	8.40329683217715e-17	9.46300461853577e-16
ALOX12	ENSG00000108839	0.286644888743102	0.476408692521254	0.593180099054105	0.971211967947658	0.0246005142057056	0.0475944295223723	-0.316676890766088	0.464748291088221	0.542742716878639
ABCC3	ENSG00000108846	2.50027770423128	3.27936229551609e-19	1.73218391439572e-17	0.163174558840039	0.429677912630289	0.52936818043766	-0.807805367276692	3.38828951760087e-05	9.82547804487636e-05
HLF	ENSG00000108924	-0.619035414056012	0.00459583379919796	0.0128429194658162	-1.36464685093613	7.55420078914053e-19	1.58174907323851e-17	-0.494667390039906	0.000581256496762408	0.00137344177628635
SLC16A6	ENSG00000108932	-0.813428252139858	0.00987257361055314	0.0248416520740502	1.01718556456834	2.57015437366346e-05	9.65921220173293e-05	0.428709880719098	0.061280578361221	0.0944738031401719
EFNB3	ENSG00000108947	1.7622063775611	1.45373251561053e-14	4.14010597909633e-13	1.9271048246965	1.93922307083823e-32	1.41745561013358e-30	1.57648570916814	3.53711163931314e-25	8.24491593193767e-24
GABRA4	ENSG00000109158	4.91575966811611	1.47357748889751e-34	5.42800023706394e-32	2.62273971479675	9.76804256395236e-12	9.37136228848e-11	0.755955434263544	0.0458747999111661	0.0730193895561233
CWH43	ENSG00000109182	-1.01399073540744	0.00147718915720091	0.00480345577223283	-1.02749029976175	0.00512129144839789	0.0118654766281469	-1.15142020946434	0.00224221197827713	0.00475679935828041
CPZ	ENSG00000109625	-2.02957453876983	1.15357731105659e-13	2.8963584594645e-12	0.256383369800039	0.198815777967846	0.282673829568808	0.142687615646348	0.446949503685188	0.525671411503464
NKX3-2	ENSG00000109705	-2.20163777622502	4.51359340028319e-11	7.46796969509029e-10	0.268082436423616	0.297666610838835	0.393761601400236	-1.13507303540397	3.94825707927261e-06	1.31616405018143e-05
GLRB	ENSG00000109738	0.848061354631907	2.63973492159924e-05	0.000136712324356349	0.746995565616443	1.12827227473496e-07	6.22997679116472e-07	0.338802416390413	0.00999977183277701	0.0185971973997603
DDX25	ENSG00000109832	0.280976484944991	0.470232389764576	0.587187463823511	0.861498304398104	0.01401246044583	0.0290663033625526	0.774611298700851	0.0229028296426414	0.0392629954590169
NRXN2	ENSG00000110076	0.460800585952789	0.00872803092618761	0.0223653295907206	0.942640885913956	4.11153294968546e-15	5.84572701505558e-14	1.27333082573297	2.98153030629739e-30	1.04204670318097e-28
CCND1	ENSG00000110092	0.754552878140657	0.000541298192598043	0.00200339012450849	1.48782598174771	3.44050599280604e-22	1.00330172154797e-20	2.71799764639198	5.73945581032952e-80	8.03380327050875e-77
CCKBR	ENSG00000110148	1.83412294283825	4.94527629808061e-06	3.04471101747892e-05	4.60592656181767	6.43825889230398e-33	5.04871310056162e-31	2.13988083645551	1.6158205048993e-08	7.39857622418319e-08
SLC1A2	ENSG00000110436	1.64126895610731	1.04673541163769e-12	2.2289993823326e-11	1.43178590618538	2.09128731190258e-18	4.18481689040119e-17	0.210694241218867	0.169051454197511	0.230184604098216
ELMOD1	ENSG00000110675	0.151300654160991	0.625132499340783	0.723553326954364	2.78406061603123	2.23600147828535e-32	1.61332116970614e-30	1.4358374548483	1.17272721715159e-10	6.97630651172097e-10
POU2AF1	ENSG00000110777	-0.126284927646432	0.727881888391609	0.806469049175727	2.31462433681597	1.22244031362545e-14	1.66612544206156e-13	0.189889682668028	0.512624180592874	0.58887623864167
PTPN5	ENSG00000110786	-2.15578024032385	1.33059962109765e-09	1.70247424097937e-08	-1.07008583472932	0.000223702789235041	0.000701137436703424	-1.49796815307989	6.83162425001663e-08	2.8911764305248e-07
ASIC1	ENSG00000110881	1.6035310821863	4.70845898146901e-15	1.43900992561381e-13	0.354633414618291	0.0142307081300427	0.0294644385844646	1.07847721199134	8.41811564274492e-16	8.64508978058122e-15
TSPAN11	ENSG00000110900	-1.12887259402177	5.61865815190597e-05	0.000267461885670137	0.704052648530675	0.000639898888987678	0.00182776955384247	-0.164714730579721	0.396668505243962	0.476398990449891
SYT10	ENSG00000110975	1.19131339931812	0.00240825090587766	0.0073577413630956	3.70468420789257	9.50711371384022e-25	3.52986271112675e-23	3.58364121548483	1.83860195778601e-24	4.0785785901917e-23
CYP27B1	ENSG00000111012	0.970795316304443	0.00113306466710691	0.00382493010438416	0.864903437907879	0.000123152741305352	0.000406947709259129	1.35613487379594	1.24807466046948e-10	7.40094262229252e-10
KRT18	ENSG00000111057	-2.12038389274164	1.20514098365726e-14	3.46029967563949e-13	-1.34926295547922	2.22416002401214e-11	2.03814598599737e-10	-1.78234918738902	6.10148947296302e-21	1.00477175173882e-19
CUX2	ENSG00000111249	-0.366356449337182	0.282042484891728	0.396633313133267	0.183133137590267	0.496301764227828	0.592796650292603	0.963309737194019	0.000152288940539819	0.000397439068743566
KCNA1	ENSG00000111262	0.296885910796195	0.319469656264749	0.437681733238361	1.84916007264508	1.64177831345286e-16	2.7148011745489e-15	-0.660742398288927	0.00193740173656206	0.0041689132678751
OAS2	ENSG00000111335	-0.394769779213559	0.0499330432516193	0.0974604717164528	-0.142623445854857	0.309576462191067	0.407001034278574	-0.50491004292328	0.000116495561495349	0.000310244791101817
FZD10	ENSG00000111432	-0.438728013993717	0.0791720043016052	0.142718625912649	1.05461635137428	2.67694971072025e-09	1.86560137295527e-08	-0.167005922768954	0.317860811628997	0.395806130306635
COL12A1	ENSG00000111799	-1.62688947773624	8.31431313057915e-14	2.13933084642062e-12	1.23609894957802	7.9471933316669e-16	1.21707700940927e-14	0.58927801249277	3.97501740356669e-05	0.000114017020709887
MAK	ENSG00000111837	-1.7713320542309	1.10615916614869e-08	1.18375098839192e-07	-1.44553162331866	7.2353661819653e-10	5.43769332252667e-09	-1.87703794345728	7.42032964559652e-17	8.40000519322582e-16
GCNT2	ENSG00000111846	0.000764885632142057	0.995850981617676	0.997668488061367	-0.906158284390703	1.85809528977507e-19	4.14811623901539e-18	-0.699509585506249	6.1795075311421e-14	5.28552744681708e-13
UST	ENSG00000111962	-0.284317924145472	0.0238141997096616	0.0524324436391645	-0.866421458931941	2.24253847406271e-24	7.95689031449754e-23	-1.00871498972277	2.31986805001352e-37	1.46933724117938e-35
ULBP1	ENSG00000111981	-0.0250142012213584	0.950505419391803	0.967403447097853	-0.358055796796979	0.371942355363817	0.472160758170634	-0.701732409034171	0.0767011145456472	0.115201872509544
TULP1	ENSG00000112041	0.226500737788497	0.527601466292176	0.639328991695912	2.57622443380655	5.72948643002332e-19	1.21420872527254e-17	2.9564848333188	9.75276062652523e-27	2.59286356827705e-25
GLP1R	ENSG00000112164	0.373977039195702	0.354373599346162	0.473360478752543	0.738050554771725	0.0658921410775193	0.111270991040243	-0.00236289871586165	0.99525376224651	0.996627937553148
KHDRBS2	ENSG00000112232	0.787620650300986	0.0153053888250773	0.036018355763117	2.16969924463499	8.63715795583701e-18	1.62498143127458e-16	2.33795251183032	1.75807724420322e-22	3.30539774690861e-21
B3GAT2	ENSG00000112309	-0.21575625382528	0.486130306501885	0.601831598218735	0.583116048236752	0.013194246717282	0.0275939740662117	1.07623524149946	1.23798310012677e-06	4.43472001126667e-06
EYA4	ENSG00000112319	1.80954489334702	1.16002412118646e-07	1.01420597353576e-06	1.33880663094862	1.00882506657613e-06	4.81207322180929e-06	3.76776599688675	2.79318031603262e-47	3.72357537844444e-45
PDE10A	ENSG00000112541	-0.32068159877617	0.0891315862318914	0.157446370035221	-1.08527770714839	1.02195978014988e-16	1.71933678156827e-15	-0.598943308774224	8.75373992917197e-07	3.20382990347979e-06
MDFI	ENSG00000112559	-0.830973972087315	0.000150425367491166	0.000644795308974919	1.19065634062781	8.89714334711584e-16	1.35440743883909e-14	1.62393182570041	4.33562960787468e-32	1.80083013163875e-30
SMOC2	ENSG00000112562	-2.90474938288158	2.9355001709941e-32	9.03069530626153e-30	0.742317611930882	2.51903094715569e-05	9.48618124369432e-05	-1.23055301669628	9.32199025305432e-14	7.83220639658631e-13
CLIC5	ENSG00000112782	-0.899601282931786	0.00022911428803913	0.000935404861091231	-1.00660257189101	8.85646266448607e-09	5.71019512418903e-08	-1.35108180025229	1.94862790243059e-16	2.11904687086549e-15
ENPP5	ENSG00000112796	-2.75658240379237	1.58080525973548e-23	1.50525997436377e-21	-0.804355454342304	5.30091417662632e-05	0.000187918313757951	-2.44476350159926	5.88850820059495e-38	3.86968983745671e-36
PRSS16	ENSG00000112812	-1.27609888972405	0.00147798312831834	0.00480503282746161	-0.617285970210825	0.151906113469048	0.22573446820776	-1.95172153187351	6.15389863503822e-06	1.9932707657977e-05
TBX18	ENSG00000112837	-1.80509093377118	1.31341020431494e-08	1.38750636489799e-07	-0.60138231864599	0.0141067810695246	0.0292424536128354	0.160395952834628	0.489529251277161	0.566745398752627
SEMA5A	ENSG00000112902	-0.145291288914971	0.498869707917869	0.613452405919386	1.05757092013551	2.47337919541446e-12	2.54473541255523e-11	1.28277057381563	9.51250099402889e-20	1.43250384791737e-18
PDE8B	ENSG00000113231	1.5143795724343	1.03485850974834e-14	3.00216207050827e-13	1.4225158249065	1.45711179302859e-25	5.78607725472843e-24	0.871503554419782	6.69250864029719e-12	4.5864572676896e-11
THBS4	ENSG00000113296	-0.918709804534646	0.00359262550408127	0.0104126256327524	0.847005340510589	0.000493345687011969	0.00144152097984554	-0.162285507471893	0.481030003814231	0.558634155678229
RASGRF2	ENSG00000113319	-0.504951037548114	0.000306339848607208	0.0012085659613527	-0.390868023291857	3.78353796251776e-05	0.000137952781011571	-1.3029975611795	2.82069778933874e-49	4.15607550592306e-47
CDH6	ENSG00000113361	0.694791422586353	3.74334373493823e-05	0.000187066954408418	0.271630875308206	0.0188579657399942	0.0377196216911053	-0.190616523554968	0.0767732374485858	0.115285457403484
NPR3	ENSG00000113389	0.18780168867376	0.401814739651917	0.521315093622788	0.0996551112737872	0.529145653037551	0.6224654406583	-1.0213068675541	5.63168152946965e-12	3.88993151782637e-11
SLC27A6	ENSG00000113396	0.252409464203625	0.41317473706555	0.532721173046873	-0.648404456043625	0.00600471593790944	0.0136879751389768	-0.281703999143974	0.206534226158534	0.27389510475169
IRX4	ENSG00000113430	0.811442415402252	0.013319675890147	0.0320622808722842	1.06322123163554	0.0048437965904663	0.0112907648251544	0.678097831092695	0.0796370001569993	0.118979497245981
PDE4D	ENSG00000113448	0.219600234901911	0.162191867142662	0.256152618789282	1.22170997550328	4.74558706376227e-30	2.71682433231134e-28	0.370109706446218	0.000207954833527314	0.000530885971602878
ST8SIA4	ENSG00000113532	-0.00297118755889595	0.986628726957867	0.991480767147157	0.500694025680641	4.08393418445929e-05	0.000147923065718641	0.259171929133035	0.0226205645028424	0.0388242721633911
WWC1	ENSG00000113645	-1.91313339567385	1.68527841378835e-06	1.14819589179861e-05	-0.758715511135093	0.0482569802338848	0.0850833959974559	-0.69586151878559	0.0646146702264802	0.0990248914978001
STC2	ENSG00000113739	0.305015811344926	0.209769062403821	0.314726668202742	0.300628619560502	0.0843781118371225	0.137527086683759	-0.358328228536461	0.0283673529913046	0.0475706269912287
HRH2	ENSG00000113749	-0.478100237873197	0.00365892416690734	0.0105795891399061	-0.213646570716619	0.0552279679738465	0.0954799582182321	-0.30413088353862	0.00333843372379385	0.00684885329749442
UNC5A	ENSG00000113763	-1.17628409393913	0.000201111286701835	0.000833320685247212	0.47625070409312	0.0412086829905179	0.0743658273911911	0.602189518664284	0.00612977894786682	0.0119259963614936
CNTN3	ENSG00000113805	0.444112718140272	0.156862133742978	0.249508831484924	0.136593983933476	0.571277853039121	0.66024403550838	-1.0751453152343	2.64706440634308e-06	9.04155295944051e-06
SMC4	ENSG00000113810	0.347731082753927	0.0282244577263303	0.0603946873078512	0.859137055610079	2.07508481655384e-15	3.04944878947111e-14	0.461306530494166	4.6336964791702e-06	1.5286393228184e-05
ROPN1B	ENSG00000114547	-0.233599254400317	0.557662742170711	0.665917440158209	0.739586252989322	0.0503334305054903	0.0881449009759289	2.2394179907824	1.16265035253205e-09	6.15397931917842e-09
PODXL2	ENSG00000114631	-1.40745598340637	4.88521076807703e-10	6.74033885915803e-09	0.758309356533852	1.0518924228594e-06	5.00471250474999e-06	0.0934478441379086	0.520899116610821	0.596643785832001
CSPG5	ENSG00000114646	-1.47727345739507	7.30407509438113e-07	5.37109488487522e-06	-1.11844890186406	5.39869247365833e-07	2.69405340107068e-06	-0.380576114091746	0.0684316187910497	0.104161764248338
EFCC1	ENSG00000114654	-0.943102856661422	3.00116582994054e-08	2.94622281306984e-07	-0.755746795303099	6.59698149299811e-11	5.69656066923141e-10	-1.14800537662742	2.12158976862648e-26	5.47914258050721e-25
PEX5L	ENSG00000114757	1.80907943292342	8.30090868724448e-06	4.85143922128203e-05	1.90895615184736	3.49862287091838e-06	1.5379074483071e-05	1.95658615877812	1.58199479910451e-06	5.57642211041685e-06
SLC4A3	ENSG00000114923	-0.95641326266063	7.26126920292324e-07	5.34382837370757e-06	0.572417112086458	1.7270740349073e-05	6.7252577716484e-05	0.18289367085499	0.140937036336908	0.196197530196507
ADAM23	ENSG00000114948	1.9454172623791	5.09775576754431e-18	2.34723145908557e-16	1.22011878242269	1.79075897426014e-14	2.3872522611625e-13	0.737622776157963	7.3306871758106e-07	2.71314896201504e-06
RTKN	ENSG00000114993	-0.0244279608063708	0.82076266358487	0.876526892019956	0.158780403440949	0.0278211132178428	0.0529831336417353	0.624867675433253	7.47874636824569e-21	1.22580506193816e-19
TFCP2L1	ENSG00000115112	-1.54275091822086	3.49393932297475e-06	2.2311321018859e-05	-0.589977654428596	0.0230469069593702	0.0450117315702224	-1.26333749394153	3.34118096075191e-07	1.29372560160788e-06
POMC	ENSG00000115138	-0.718666710423614	0.0270351834811881	0.0582595613544654	0.441512939742028	0.0641722513808234	0.108714201355894	-0.367564867907389	0.10512128375989	0.151913604112024
CENPA	ENSG00000115163	0.408716102246782	0.216569366412596	0.322681324856067	0.385749787610385	0.137381004184875	0.207722452722419	1.14151291532131	3.00509973369191e-06	1.0183726793936e-05
FNDC4	ENSG00000115226	-0.541232710759036	0.00119468437450668	0.00399584098737328	0.703135218922254	5.38237123336084e-10	4.1372730004925e-09	-0.564655055662698	1.04088196575978e-07	4.29785997513937e-07
ITGA4	ENSG00000115232	0.00575530254709902	0.974969085907321	0.983647814616385	0.939620024446219	1.17333931849079e-13	1.41340938989457e-12	0.771343484815358	6.29043091121092e-11	3.85975477009688e-10
REEP6	ENSG00000115255	0.98296438949794	6.97545154239107e-06	4.15484608360081e-05	0.714097986455455	3.4650132024416e-06	1.52448600663763e-05	1.03827644255406	3.10916935388847e-13	2.47768847315991e-12
APC2	ENSG00000115266	2.7097540626228	6.28542189772516e-18	2.82440427009335e-16	1.89101744381691	9.40813811552119e-15	1.29044990957382e-13	1.68798704003864	1.80603747396151e-13	1.47019537899252e-12
PCGF1	ENSG00000115289	0.287195728398025	6.35826599450724e-05	0.000298406800530143	-0.249437665656589	2.47155641091221e-07	1.29912169965241e-06	-0.17790955765069	6.74584081127043e-05	0.000186647374492504
GALNT3	ENSG00000115339	-1.06791973768351	2.13725013319292e-06	1.42119518951867e-05	-0.799751547681972	4.82939671431599e-07	2.4250934711619e-06	-0.541337580643775	0.000261957624644569	0.000656419283507392
TACR1	ENSG00000115353	-0.47728669764412	0.0193905231430095	0.0440686552515465	-2.00445103312738	1.82705028436039e-44	3.7063965732369e-42	-1.18571994324692	5.7595694959933e-19	8.06599039721523e-18
ACADL	ENSG00000115361	-3.080151412201	8.44966804998588e-16	2.86725402496188e-14	-3.17150537837055	1.02241556169564e-20	2.63074665897696e-19	-1.97103348807001	1.71243674228448e-09	8.88429699782322e-09
EVA1A	ENSG00000115363	-0.613688919997357	0.00132126546657593	0.00436086144031988	0.440550955956407	0.000761417642306337	0.0021373595604498	-0.034685930682484	0.776585804419458	0.822840240007871
OTX1	ENSG00000115507	0.0871920402094805	0.826195285272583	0.880245737981655	-0.0438160242547991	0.919938186498851	0.942322339225589	1.23697463112622	0.00488995673769536	0.00970056256177591
WNT6	ENSG00000115596	0.323629933997471	0.345701070334741	0.464814440421741	1.52169087712389	4.29692220757952e-09	2.90491034052617e-08	-1.26583701619316	1.54341575778227e-06	5.44935352996781e-06
SLC9A2	ENSG00000115616	-2.2855413787232	9.24554303155404e-09	1.00711664267843e-07	-2.15255654562856	6.63798478829627e-07	3.26763467818453e-06	-2.39633287045584	3.55990194342834e-08	1.56279527844247e-07
MLPH	ENSG00000115648	0.204008987760575	0.425267572119437	0.54434482563594	-0.169937524011537	0.358875885158105	0.458461732454191	-1.12705439884123	9.32797165590239e-11	5.60138495295983e-10
SLC5A7	ENSG00000115665	-1.93468516599165	1.11486801765022e-06	7.93080956605151e-06	-1.15568640328082	0.00206880112892443	0.00526462027126984	-3.1494006233878	1.31882108382211e-17	1.62501744021126e-16
SDC1	ENSG00000115884	2.04748505829508	6.01981720213559e-13	1.34497033179398e-11	3.12648812076425	8.71116525807031e-50	2.54030282707998e-47	2.88916385366338	5.42134671305156e-48	7.55077618069046e-46
GRIN3B	ENSG00000116032	0.417146270009809	0.298152567853186	0.414314560560406	-0.42977536738692	0.320079809968138	0.417931036258367	-0.246689631974162	0.569743900071622	0.641747021908146
VAX2	ENSG00000116035	0.137289944102849	0.534066226137259	0.64519846376009	0.238100553692584	0.11154498715923	0.174189876472508	0.215371799988724	0.11693398028662	0.166712506524951
PRRX1	ENSG00000116132	-0.326893435152842	0.00534805933406078	0.0146582064868838	-0.265931573633772	0.000770276999746834	0.00215863829101264	-1.01619882976197	1.38569772483642e-43	1.41578860608743e-41
TNR	ENSG00000116147	0.628509858878251	0.104232717453125	0.179073023939874	0.798067179703811	0.0213671901273769	0.0421190316586338	1.1429881952544	0.000651856021394886	0.0015278557701733
CHD5	ENSG00000116254	-0.0551268083835646	0.869335121631977	0.911397098831113	3.20642624174409	1.20133227016992e-34	1.09548198382433e-32	1.55766362980769	4.06772403691558e-10	2.26618774952143e-09
KCNC4	ENSG00000116396	0.0489182341126327	0.753659462361054	0.826427600814638	-0.363555659667237	0.000636002330937339	0.00181849507247378	-0.959291734473089	4.5170320477117e-22	8.21131897244733e-21
DLGAP3	ENSG00000116544	2.09794305365728	5.27037661909881e-13	1.18604657115491e-11	0.174587853672221	0.442019294390475	0.541693112214305	0.51212817386483	0.0142799339848101	0.0256310028790638
DNAJC6	ENSG00000116675	-0.764270052374298	0.000181960199265024	0.000762114868106575	-1.04596560440848	2.66808730213771e-13	3.08521701872554e-12	-0.910772906587065	8.08660885619147e-12	5.47881449489546e-11
AGMAT	ENSG00000116771	-0.804060881501378	0.00422061392766079	0.0119434031036959	0.577532414846306	0.00428559678437729	0.010114254086886	0.802458215659186	2.29971514499461e-05	6.83590204758167e-05
TFAP2E	ENSG00000116819	1.19619004130899	6.50619092538661e-10	8.79907318628976e-09	-0.0214075471935976	0.877474297793004	0.910687809250209	1.09101500523341	2.92240101057518e-18	3.79993573112179e-17
NR5A2	ENSG00000116833	0.060386591929012	0.707557811821124	0.79026853947466	-0.668867876888672	1.29259529534755e-09	9.36253694521464e-09	-0.802619907330836	5.02425111865133e-15	4.77764640172024e-14
NT5C1A	ENSG00000116981	0.121884690340692	0.702793979566259	0.78651678824535	0.0945668915144298	0.699644100702763	0.770365254638106	-0.998672880295404	2.57275901099843e-05	7.59750933680389e-05
HPCAL4	ENSG00000116983	0.629776960160808	0.109602902174671	0.186831470887166	1.75103799736475	1.47398500100676e-06	6.88540131873591e-06	0.289745297577864	0.414083867478306	0.493561453998177
BMP8B	ENSG00000116985	-1.59768409572614	1.55691676262126e-11	2.78860427188625e-10	0.235138980179293	0.157566059966332	0.232810568889927	-1.50287529436837	1.1050085573586e-21	1.9504864163464e-20
MYCL	ENSG00000116990	0.0266257457737412	0.910947768455385	0.940546683554935	0.0943172216964327	0.578339462041488	0.666335222645957	-0.129268649102219	0.416355844546341	0.495741828346156
KCNQ4	ENSG00000117013	-2.49161601330635	7.45987620883006e-36	2.98341763523139e-33	0.0854968635163569	0.511749064563527	0.606434772369452	-0.25157021830284	0.0384686270006304	0.0624089715393283
RIMS3	ENSG00000117016	-0.582738466047	0.000193760793461464	0.000805873334267374	-0.0574807534490221	0.589511974167914	0.675897436901779	-0.727495482162152	2.24037580277902e-13	1.81060394338333e-12
ST6GALNAC5	ENSG00000117069	-0.428578533839999	0.181321110814306	0.280121654282131	1.55248191971343	3.72862702449482e-10	2.93375248877831e-09	0.0401963873586505	0.864477410019566	0.896702519569727
PADI2	ENSG00000117115	-0.364344207028196	0.175707506076573	0.273228441516062	0.271410831306639	0.167310913888173	0.244652339216474	0.226583833276056	0.219991634534271	0.288922209081766
MFAP2	ENSG00000117122	0.656905780107107	0.000331264516586907	0.00129594048935864	1.47875590258955	1.0841451418647e-31	7.42069517029398e-30	1.96058263632257	1.98139919375745e-62	7.29858821437364e-60
IGSF21	ENSG00000117154	0.850636770797336	0.000128769579860028	0.000561949242117145	1.03378871372626	3.9273613887766e-11	3.49258202283358e-10	1.22327314776086	5.0795647620646e-17	5.88829877904755e-16
CR2	ENSG00000117322	3.01533354736985	8.67834898615012e-14	2.2268595771519e-12	1.98493975113207	5.50867632274182e-07	2.74404615044764e-06	2.5004949545318	1.40674405437775e-10	8.30314142996101e-10
ARTN	ENSG00000117407	-1.19508078667625	2.607552278257e-05	0.000135357734155024	0.13397780144818	0.508550574099732	0.603589830072582	0.240721055092485	0.204202525379641	0.271228718263077
IRF6	ENSG00000117595	-0.428525348965369	0.151042276557513	0.242025558481344	-1.04168914782547	3.81824300072604e-06	1.66627767428411e-05	-2.27439987496243	1.95402579913825e-26	5.06508817100697e-25
RPS6KA1	ENSG00000117676	-0.0169209312688797	0.895125491844669	0.929730944391775	0.158165373539459	0.0673305966787843	0.113330055780145	-0.147657418337163	0.0661926055109538	0.101149672013054
PROX1	ENSG00000117707	-0.861309966629751	0.00123742995901095	0.00411912624286701	0.443029249676952	0.0226315440554469	0.0442839222640831	0.521081434428856	0.0043239072282143	0.0086648377132326
CENPF	ENSG00000117724	0.188783166560057	0.425671075032275	0.54478658432516	0.921528621615178	4.8804423084287e-08	2.82114355615242e-07	1.03332244210523	6.41777715937013e-11	3.93227558714307e-10
CHRNB4	ENSG00000117971	0.429947165833456	0.28167909437463	0.396241003566626	1.67889350298559	1.0082997988098e-05	4.09151367845779e-05	1.67279420489519	6.95649567661617e-06	2.22950310780618e-05
SLC8A2	ENSG00000118160	-0.29516113684103	0.162266430858496	0.256227014038219	0.312462477993647	0.0343378758893499	0.063514293724635	-0.288660095171357	0.0364848005828721	0.0595598572696661
CNR1	ENSG00000118432	-1.65282767554867	2.97473960366994e-11	5.08101496063086e-10	-1.43231343870178	1.12540738500367e-15	1.69477029280139e-14	-1.48530205882714	7.89476331685188e-19	1.08393280556777e-17
TCF21	ENSG00000118526	-0.861259903404204	0.00319902506449786	0.00942999965048095	0.929006012344162	2.14659504626377e-05	8.20394925872413e-05	-1.95064680477101	3.73219341655026e-21	6.27901170050028e-20
PPL	ENSG00000118898	-1.64641639292973	2.57151845446365e-11	4.4383267036196e-10	-2.08009300489512	9.97896568975406e-32	6.88081636661736e-30	-0.657320312491003	7.50744816961263e-05	0.000206272461976941
PCDH17	ENSG00000118946	-0.401927054910733	0.062198718770705	0.117019699730234	0.209430065381987	0.166833624916606	0.24409466549286	-0.252636751074811	0.0743266281436081	0.112092547265006
CCND2	ENSG00000118971	0.653665167959093	1.08113130870005e-05	6.13671350102551e-05	0.226995611661858	0.0247675481064019	0.0478712723859929	2.02820941182033	2.74782487333079e-103	1.53850714657791e-99
SATB2	ENSG00000119042	4.13179735211924	2.35365602334698e-69	7.32117781928873e-66	2.56644526401156	3.67561558287923e-53	1.25486412491103e-50	3.75154365271856	5.85231284826819e-127	5.46118327290893e-123
GDA	ENSG00000119125	-2.77302970097753	6.6466709908631e-12	1.24965449556221e-10	-2.10384169932408	5.84952352989892e-07	2.90401509522114e-06	-2.40796378912307	9.20137867174848e-09	4.34755436144471e-08
BSPRY	ENSG00000119411	-1.81419750409846	1.2389957033212e-07	1.07352784631622e-06	-1.82628924342839	3.25723524997143e-11	2.92732907938845e-10	-1.16981956659327	6.1568974848441e-06	1.99378074133269e-05
SLC46A2	ENSG00000119457	-1.12029599231971	0.00457914665684271	0.0128052353069935	-1.56290311884451	2.54552751836338e-05	9.57437093599126e-05	-1.86387739857505	2.7606481949394e-07	1.07923957851318e-06
ONECUT2	ENSG00000119547	-0.613804989651314	0.0364458804168079	0.0748461283941122	0.626648398586147	0.00319381678133303	0.00777756617896817	0.0105670549724494	0.958484997004521	0.969168487649535
PGF	ENSG00000119630	-0.225178096390898	0.263700988150469	0.376629210921503	0.345512278349988	0.0135008710557275	0.0281280706411469	-0.0982712164813464	0.451812409892772	0.53029047522003
LTBP2	ENSG00000119681	-0.389327732858766	0.10225723581978	0.176295807166815	0.480470826394925	0.00472793196808192	0.0110455191059378	1.60054941953013	9.24433207952327e-24	1.92412696331787e-22
PPP4R4	ENSG00000119698	1.75638591621798	4.85761800363502e-10	6.70888090832573e-09	0.755578339216877	0.000308740424878481	0.000940396931179748	1.55457757282289	3.13168904883359e-15	3.04626945525005e-14
BCL11A	ENSG00000119866	0.907137583305089	0.00158536118440122	0.00509882199683319	2.40435022372599	2.07152207770546e-29	1.13045342232679e-27	3.01075518569588	1.23792739624972e-50	2.01487078244249e-48
EPCAM	ENSG00000119888	-2.00824780490401	1.45210895412893e-07	1.24165516709955e-06	-1.35955864180975	5.38197450217668e-05	0.0001906470659097	-1.39155215427006	1.90797849490102e-05	5.73447695506342e-05
CNNM1	ENSG00000119946	-1.40470517210524	2.31575014961042e-05	0.000122158329448547	0.0655023255541285	0.801370726197027	0.852953139680852	-0.00205962146271614	0.993359168693329	0.995457113673029
KCNIP2	ENSG00000120049	-0.293844638612789	0.0394507951075529	0.0799844299707376	-0.0545634321363178	0.569267091792198	0.658463475698636	-0.0333466365391878	0.70713025471021	0.764564787602824
SFRP5	ENSG00000120057	-3.16437115300764	1.98435887120582e-15	6.45204722408907e-14	-3.62500311178415	3.25777639866743e-17	5.79793072350253e-16	-3.49938120473391	4.709578751803e-16	4.94541099612622e-15
HOXB8	ENSG00000120068	-1.68561587287146	2.66618635081799e-06	1.74351522754379e-05	-1.76175891540447	2.91125241250099e-09	2.01883852583515e-08	-1.96045756903015	5.46907384917063e-12	3.78134656476986e-11
HOXB5	ENSG00000120075	-0.403024008342737	0.144165220618837	0.233141086663067	-1.03424125524846	5.40475972718991e-07	2.69611989598506e-06	-1.44795067127264	1.45988918611026e-13	1.20134032231501e-12
CRHR1	ENSG00000120088	-0.208899131762138	0.410616576032129	0.529928593307184	-0.0034422905367328	0.984951551922658	0.989582209879228	-1.69928630359438	2.01248224898829e-22	3.76348968339527e-21
HOXB3	ENSG00000120093	-0.832229491543935	1.05948515074584e-06	7.58187290264053e-06	-1.22547845356607	1.3580655209278e-25	5.41581827042361e-24	-1.47197696767087	1.99628330085936e-41	1.77980735692859e-39
MSX2	ENSG00000120149	-0.551163597146346	0.0695086292788505	0.128297888617487	0.731774243301614	0.0014242424745093	0.00375333409337174	-0.180556925189305	0.406118976589047	0.485660006390874
GRIA2	ENSG00000120251	1.97472911579485	1.10069345215211e-08	1.17835232095596e-07	3.32436846815193	1.05433343422067e-32	7.99893346639772e-31	3.06333467555381	1.28403092915832e-30	4.63825107894027e-29
KCNJ5	ENSG00000120457	0.118393935877713	0.594943203469894	0.697726738768366	0.400944061210878	0.010574483948766	0.0226567180579905	-0.105587845844579	0.471986597716307	0.549842486915568
TNFSF11	ENSG00000120659	0.18524731715135	0.645766136403676	0.740394929296019	2.04965870564977	2.90305528309144e-07	1.50921137697576e-06	0.654831694200355	0.0975805103047944	0.142400182509374
DUSP4	ENSG00000120875	1.36940308657521	1.43482907729484e-08	1.50385773189326e-07	0.0579529675904822	0.738000706891985	0.802716986146597	-0.638182547135632	8.66635896764409e-05	0.00023586886962784
PTK2B	ENSG00000120899	-0.307472684371917	0.00506562860244059	0.0139923308066428	-0.885148683055838	4.35356599448502e-33	3.50224367860943e-31	-0.844943828269452	5.4791327193931e-35	2.8886689355821e-33
ADRA1A	ENSG00000120907	-0.492810631883817	0.147811371603568	0.237791039564307	0.00810561951013194	0.976266369425557	0.983291131932667	2.1707878056251	5.83349505740874e-17	6.6984698167415e-16
TNFRSF8	ENSG00000120949	-1.91931232439104	1.67522698136347e-13	4.08875146846297e-12	-1.70565245758468	6.57710354929505e-20	1.53694502389412e-18	-1.38757461916461	1.53180069097628e-15	1.53701649978068e-14
TBX2	ENSG00000121068	0.946232543658763	4.18906498990821e-09	4.90271214015386e-08	1.09609268290028	2.35316465328942e-23	7.741109808324e-22	0.499308234937952	1.09240246235449e-06	3.94197047352592e-06
LRAT	ENSG00000121207	-1.37909183506246	0.000332061258326375	0.00129869445750864	-0.689621132347447	0.0433060608492606	0.0776055033590482	-0.56278218785952	0.0883777755649818	0.130539821355793
A1BG	ENSG00000121410	0.388864526375087	0.0241835137788523	0.0531119061927489	0.457268338282352	0.000101069511052882	0.000339668782944228	0.675962057715507	5.11808487190729e-10	2.82104323664195e-09
LHX4	ENSG00000121454	-1.24720140892673	0.000882183283367556	0.00307555678927456	1.31031076084615	3.28791161428058e-05	0.000121111954791822	-1.41141056542585	6.4518312060679e-06	2.07942683184286e-05
GJA3	ENSG00000121743	3.59933078798109	1.12374100423933e-28	2.16959513197793e-26	2.40422601919527	2.00257871981902e-21	5.50168707176971e-20	2.65074777205193	2.36973895789261e-28	7.0876968083551e-27
HCRTR1	ENSG00000121764	0.033076273097977	0.93090209578383	0.954229080552178	2.02754870420573	8.05639449100755e-10	6.01597129303165e-09	0.351227573968682	0.275300770761579	0.350224714962756
CCRL2	ENSG00000121797	-0.277696241641567	0.0514142918136388	0.0998919494290248	-0.747671601417394	1.61152617350438e-14	2.15859690082561e-13	-1.0169205220133	5.62329857675498e-29	1.75110393388494e-27
SLITRK3	ENSG00000121871	-2.23089716416464	2.02138524213905e-10	2.98148998175356e-09	-0.827813381445785	0.00378588922172997	0.00904934842574544	-0.0662096868716682	0.808434527873293	0.850064776435278
CPXM2	ENSG00000121898	-2.25711058920193	1.27983436050147e-20	7.99753636657114e-19	-0.860820224662283	6.88104163855238e-07	3.37718724879512e-06	-2.10539381859846	2.2951484191276e-38	1.59041287112567e-36
CSMD2	ENSG00000121904	0.679482104753346	0.0255949062202333	0.0556398042891311	3.44016162282166	1.42341061317872e-50	4.28477205547724e-48	1.23698264933293	1.38797039813019e-08	6.4034659353419e-08
HPCA	ENSG00000121905	0.11266517040466	0.702903233302799	0.786582515193889	0.60608475562253	0.00525061176804149	0.0121359706445113	0.730051526455893	0.000335040178120232	0.000826528884955577
CXCR4	ENSG00000121966	-0.919993949980237	1.60883404580637e-05	8.80017763039262e-05	-0.333441214803638	0.0259143024418389	0.0497716037911142	-0.588222619634885	2.6018395958786e-05	7.67609858642864e-05
SV2C	ENSG00000122012	0.717512162148078	0.0215378230679162	0.0482052571783109	1.54374784684057	8.45910653792555e-11	7.23755157485409e-10	0.303187079836836	0.182798720076118	0.24631546825813
FLT3	ENSG00000122025	-1.04523736020802	6.48444903670287e-05	0.00030402302927901	-1.42357131992815	8.37929064385504e-14	1.02795022600667e-12	-1.00781177187692	1.58601013727577e-08	7.26802321051486e-08
HS3ST2	ENSG00000122254	0.412615202916212	0.269276738905501	0.382971057999364	0.0811332760254452	0.800764286643629	0.852599406860701	0.056873951465431	0.854220622106061	0.88859639996504
NPY	ENSG00000122585	0.273150813900402	0.466169193966899	0.583474383862721	0.299117304810662	0.483115027924704	0.580912516396877	0.0677991469344705	0.876012613458953	0.906076038481231
RAMP3	ENSG00000122679	-0.326216508973924	0.118563631636113	0.199084599507571	-0.581298386153423	7.11971483774906e-05	0.000246221639138709	-1.11698075075139	3.06163815182686e-16	3.26392079437901e-15
TWIST1	ENSG00000122691	0.82350625440092	9.80936028665649e-05	0.000440579241496789	0.249677474949575	0.092424950988376	0.148541047300051	0.973494070736745	1.9953395247502e-12	1.45052012452303e-11
CNTFR	ENSG00000122756	-1.10401439040541	0.00115756443819319	0.00389027808490016	-0.0899989671438459	0.737649337675053	0.802397156054287	-0.557371612959283	0.0295435368849059	0.0493038041784168
BICC1	ENSG00000122870	-0.607418893809571	1.88411725625305e-05	0.000101259095006343	-0.230786063285321	0.0166004917492143	0.0337740382644806	-0.433048935662944	1.32462686458896e-06	4.72273676441264e-06
EGR2	ENSG00000122877	-1.60382560687401	4.53962704383503e-10	6.31017175234169e-09	0.571259360600593	0.00210534613531028	0.00535323933315272	-0.971807127860285	2.60219710613027e-08	1.16241436071672e-07
CIT	ENSG00000122966	-0.338553190790872	0.0773247148798194	0.1398569190503	0.249461132632313	0.0593837215960888	0.101678733093731	0.381641762578425	0.00195380700080759	0.0042019533677198
CDKN2C	ENSG00000123080	-0.47305555340127	0.0200466991450801	0.0453759110234956	-1.08140212704587	2.84398827582867e-14	3.70486048310021e-13	1.51740189155178	1.68026757641814e-30	5.99224086647463e-29
NECAB1	ENSG00000123119	-0.0675418902428701	0.81652076265009	0.873362851062262	-0.461631379858787	0.0342132267497296	0.0633194673309007	-0.170658638440142	0.406360881266094	0.485848248480766
ARHGAP9	ENSG00000123329	-0.603480863375166	2.04793073800253e-05	0.000109161883111921	-0.539856502975712	1.51569350522144e-08	9.45450973232493e-08	-0.486765279782877	3.43069667842172e-08	1.50843966565755e-07
HOXC13	ENSG00000123364	0.548254172547494	0.0880875936964742	0.155956909868379	0.829051844543617	0.0251350141895631	0.0484887348546248	0.292964957661899	0.440126255901138	0.518924129630743
HOXC11	ENSG00000123388	-0.484128118823226	0.225518414116511	0.333195482541256	-0.369190063488603	0.335873958564313	0.434590103069326	-1.78159784698863	2.58065384116568e-06	8.83411644453817e-06
HJURP	ENSG00000123485	1.16608202220518	0.000447386911972194	0.0016961196496741	1.18804034572542	5.78958299506266e-06	2.44758948877649e-05	1.54771695690096	4.95623134491502e-10	2.73668040435692e-09
ACVR1C	ENSG00000123612	0.430395154859039	0.0378133281104667	0.0771731515967423	-0.867193841943991	4.17717322022713e-09	2.82873643687128e-08	-0.915875029922686	3.34217537465406e-11	2.11587968370512e-10
KCNJ2	ENSG00000123700	0.370120104183166	0.0704501702917981	0.129730545145039	0.187980756950727	0.188498188426951	0.27038401435204	0.44877240132329	0.000762592182907505	0.00176450683201055
GPR83	ENSG00000123901	-0.766479060754399	0.0194540730676282	0.0441879736736917	0.0746472064483656	0.767006309913883	0.825986368904414	-0.489632898381834	0.0423459660953546	0.0680213059926241
MOGAT1	ENSG00000124003	-1.39843946265236	0.000123043968629044	0.000540162443432663	-1.23399518840359	0.00307740219464227	0.0075214133717813	-1.62199781286297	0.000137680802995744	0.000362049040002428
PREX1	ENSG00000124126	-0.194611856892776	0.150345469873135	0.24104698637526	0.152746784623659	0.0952076306769817	0.15229630425702	-0.262728487857193	0.00201135971816797	0.00431313790196188
KCNS1	ENSG00000124134	-0.228359714308284	0.5647040126517	0.671822621697257	-0.188767388851936	0.665700290819623	0.742451680869102	-0.244421729602453	0.579028943569287	0.650165059972011
SLC12A5	ENSG00000124140	0.813987008157598	0.015497761327857	0.0364159667931304	0.508328945566156	0.0572734060582719	0.0985092632560593	0.194434656674687	0.445768959312439	0.524582875108316
PARD6B	ENSG00000124171	-0.458322415553703	0.0258067693827486	0.0560228328921951	0.0498568438186909	0.72834935879205	0.794875265062508	-0.135887861109531	0.310738404734835	0.388509742331817
TOX2	ENSG00000124191	0.827688837955849	4.57703842311878e-05	0.00022326919438092	1.16869487496726	1.41896841546141e-16	2.36452504707394e-15	0.690559434971505	1.80557019303712e-07	7.24479540691903e-07
GDAP1L1	ENSG00000124194	2.21222293203141	8.41278746875977e-11	1.3343681880336e-09	2.34125081283999	8.47920022044658e-18	1.59848626378048e-16	1.73250233412251	2.87068909880468e-11	1.82730653299311e-10
EDN3	ENSG00000124205	-1.07660605346554	0.00743338716104265	0.01949210130886	-0.5997808928472	0.164731084407599	0.241597704068677	-1.00471918600813	0.0201841287500962	0.0350421509679965
KCNK15	ENSG00000124249	-2.88693240732092	1.0722411233283e-22	9.12382682297135e-21	-1.7452212193159	1.7262130084954e-17	3.16058424936749e-16	-2.22657886514365	9.61625571295295e-31	3.50530050369945e-29
CHST8	ENSG00000124302	-1.51379915641045	1.83282798956743e-05	9.87490753809472e-05	0.861166845418752	0.00120078981665979	0.00321839262014273	-0.519193916012147	0.0435468585306639	0.0697143194696595
HIF3A	ENSG00000124440	-0.657302782054216	0.00893183320774077	0.0228373979953149	0.425511185527789	0.0187718347146669	0.0375664817240047	1.32434035239262	6.09930400208855e-15	5.74736456089319e-14
LYPD3	ENSG00000124466	-1.52737840839992	1.14860370769284e-06	8.13231178473976e-06	-0.366956123878467	0.113882248853122	0.177216984805067	-1.67203232581778	3.05643488641432e-13	2.43705196938675e-12
F13A1	ENSG00000124491	-0.555413017961042	0.0189057732827827	0.0431318645727442	0.0342059061613114	0.839327877168986	0.882184491133688	-0.0892657526861438	0.572015082167372	0.643864831541779
GRM4	ENSG00000124493	0.863927464542199	0.021906979604382	0.0488946738439507	2.01686127830977	5.36714227637576e-10	4.12783373700932e-09	1.6898503944283	6.89399222003296e-08	2.91536725377376e-07
PACSIN1	ENSG00000124507	-1.45420825724603	6.98422075739755e-05	0.000325113502000905	0.525009528112301	0.0787890401514864	0.12969825126912	-0.0957391461693488	0.73902447885427	0.791256751655077
DNAH8	ENSG00000124721	-0.881694376786788	0.00548749325290658	0.0149919365292398	-0.0757570793254384	0.755505630210787	0.816995523707933	2.18531143061315	5.76784655314924e-22	1.04107584948687e-20
KCNK17	ENSG00000124780	0.0648916169773085	0.82600693607338	0.880145555337201	-1.30714350022043	6.45655567667783e-09	4.24597782871966e-08	-0.780761618200461	0.000207944625678688	0.000530885971602878
NRN1	ENSG00000124785	-0.569167203248148	0.000170765009292601	0.000720507375304651	-1.74509001073809	1.42599327246452e-63	1.02360722211909e-60	-1.47017472132071	9.02313922776877e-53	1.74208815642336e-50
RUNX2	ENSG00000124813	-1.57373513215993	7.65047312329034e-12	1.42973962007018e-10	-0.0391684381000083	0.809179360520432	0.85881549068391	-1.19816291937409	3.62271366739965e-15	3.50320791429545e-14
CXCL6	ENSG00000124875	0.869962833909128	0.0308140906957456	0.0650460314452872	1.33349929126193	0.00204416266993885	0.00520854955355767	2.90502845244418	2.0062149533505e-11	1.29828912665389e-10
EREG	ENSG00000124882	-1.63443327250894	5.03063634980535e-05	0.000242773081559733	-1.31244161875434	0.00131097603387551	0.00348436096727854	-0.481542863877927	0.232501261497233	0.302879144514427
MYRF	ENSG00000124920	-1.88745242864503	2.44099809172159e-11	4.23131526797189e-10	0.147447478373247	0.48084070076355	0.578799304204135	-0.202367443761692	0.304350528441149	0.381733559306002
SH3TC1	ENSG00000125089	-0.586392399531061	0.00141536139601985	0.00463156543326427	-0.347682850287553	0.0059630394445854	0.0136062669533921	-0.45855191687098	9.80066252119032e-05	0.000264350657366531
MT1G	ENSG00000125144	-1.41073009228583	0.00042226351368035	0.00161108090907221	-0.966877205624002	0.0254642730340976	0.0490216148803166	-1.60821361061165	0.000211258499702948	0.000538681273265691
SOX21	ENSG00000125285	-1.55466731756345	5.0033533020969e-05	0.000241581365457404	-0.337257867414939	0.312395008117266	0.409874783345496	-0.340202388435133	0.290187733790305	0.366316706834089
BMP4	ENSG00000125378	-0.913661538338533	1.54166667509129e-06	1.06041667246144e-05	-1.13691592534544	6.10404910203616e-18	1.1656402088097e-16	-1.02901252840719	4.75652882556546e-17	5.53675777429127e-16
SOX9	ENSG00000125398	-0.67050251830516	0.0875431488383924	0.155161155538512	-0.11144172606637	0.757547557917804	0.818729254677409	-0.085659206820123	0.807402300936166	0.849266481860153
HS3ST3B1	ENSG00000125430	-0.857881814071963	5.2246438300318e-05	0.00025109683093861	-0.89817536746657	1.53116947744967e-09	1.09882311000265e-08	-0.508720401007756	0.000236644338880544	0.000598235350095793
PAX8	ENSG00000125618	-0.930233014266226	0.0136429097458875	0.0327193744826625	-1.64676491900996	5.19572054350307e-07	2.59925297740115e-06	-1.42660516667214	6.48237502190008e-06	2.08854976105527e-05
TNFSF9	ENSG00000125657	0.558603953304406	0.0727374825907504	0.132986273845876	-0.875619520717207	0.000328576233432773	0.000994861740747401	-1.42742833214123	9.27645478525631e-10	4.96927576948432e-09
CD70	ENSG00000125726	0.877886090612235	0.0293427887995388	0.0624060907424666	0.329811737051133	0.406271320145022	0.506482258971317	0.898079384979953	0.0210175405230507	0.0363627740524569
SH2D3A	ENSG00000125731	-1.82439227653119	1.3839740570055e-07	1.18920668280752e-06	-2.12917757397976	2.6608000929799e-14	3.4791732182612e-13	-1.78514740454024	1.04037913541653e-11	6.95449233428505e-11
FOXA2	ENSG00000125798	-0.796810492979017	NA	NA	-0.900287507734092	NA	NA	-0.92748672630479	NA	NA
CD93	ENSG00000125810	-0.376155024896848	0.0126053449739452	0.0305953383514475	-0.523634737639251	3.42642944890191e-07	1.76361265714302e-06	-0.770778106017744	6.93793810819915e-16	7.17236253098358e-15
PAX1	ENSG00000125813	1.47508364482633	1.9310641851261e-05	0.000103424797900527	1.49258433102723	0.000166984701568305	0.000538068222882676	1.11803920135277	0.00587697737201125	0.0114780229893578
NKX2-4	ENSG00000125816	0.51952121271087	0.0731996429336821	0.133695268262181	0.819865100046284	0.0139965161012214	0.0290375328482061	1.23385288074456	0.000320162534077731	0.000791989939162859
BMP2	ENSG00000125845	-0.720668867418457	7.52563526466956e-05	0.000347485006159367	-0.646180068687909	2.63463399692302e-07	1.37811245784492e-06	-0.55434545859479	2.09852298407008e-06	7.272610910998e-06
OVOL2	ENSG00000125850	-1.94280814002933	9.45300950192739e-07	6.82758000532656e-06	-2.04994120535527	1.22390031113749e-07	6.72352614016759e-07	-2.67857299233313	2.68898478725746e-12	1.92872480449072e-11
PCSK2	ENSG00000125851	-0.826625427000558	0.0377812831440076	0.0771302429531462	-0.872828165555674	0.0209165337539581	0.0413308745229006	0.0408303243184345	0.911878940021179	0.933676988796199
LAMP5	ENSG00000125869	-0.661640278864342	0.0274094641011345	0.0589074119078199	2.71337431573796	3.01211043853731e-33	2.43711074355063e-31	-0.900997665405788	2.58393424625148e-05	7.62890099386312e-05
TCF15	ENSG00000125878	0.476196551900964	0.0896789391261299	0.158315165899609	-0.532904108444888	0.0118194916815362	0.0250368242754696	-0.300573945871121	0.126061575796077	0.177967413737325
TMEM74B	ENSG00000125895	0.285716420437562	0.136922483866561	0.223846352245059	-0.212163041836812	0.112306758896217	0.175125478488252	-0.195576669410538	0.114985560536488	0.164311202451073
ID1	ENSG00000125968	-0.674929319033379	0.00436727118511341	0.0122937915361739	-1.23032168235645	3.17973751812127e-13	3.64374751616066e-12	-1.61897685856898	1.31855693875336e-24	2.95777255612182e-23
MCF2L	ENSG00000126217	-0.571274808172932	0.0011140794220593	0.0037699327233833	-0.74568528741668	6.16829912499326e-10	4.68522140796921e-09	-1.18470462382634	5.06983687579751e-26	1.27520290510289e-24
F10	ENSG00000126218	-2.53620067165596	2.13830148018367e-29	4.40159926012807e-27	-2.67176183383759	1.66727225719157e-63	1.16688217100195e-60	-2.47068958905956	1.0031720569001e-62	3.74450689772244e-60
KIRREL2	ENSG00000126259	2.11590080291188	1.74326711320774e-07	1.46775226569175e-06	2.41555369859447	1.43138648530402e-09	1.03118025363062e-08	3.13733515470772	1.30992370495103e-15	1.32196518096986e-14
WNK4	ENSG00000126562	0.853305696473161	0.0292311649544564	0.06222068604775	0.99300397722632	0.00549362695358206	0.0126413025288122	2.06313800898931	2.32333076734722e-09	1.18775830591463e-08
BCL11B	ENSG00000127152	-1.71364687709999	1.32387278429887e-13	3.29731482174795e-12	-0.773429510724489	1.70660928309947e-06	7.88261456531426e-06	-1.14191097888879	5.07289988322328e-14	4.36703051140331e-13
PLA2G5	ENSG00000127472	-2.36996208376758	1.33959615536757e-14	3.83064293866344e-13	-0.682193528591138	0.00319919923131759	0.00778728653862585	-1.01782627092426	3.35782017163777e-06	1.13010550258475e-05
F2RL3	ENSG00000127533	-0.979171715683343	0.000797904955613648	0.0028196603423888	0.345637930488206	0.112291419946748	0.175111313581173	-0.167072389902957	0.415952763001542	0.495388309377528
GFER	ENSG00000127554	0.238329476253755	0.0148364160283101	0.0351184126754494	0.179276214215705	0.00599492927964149	0.0136711955671552	0.25970061026258	1.65326420623349e-05	5.02204117334054e-05
SYNGR3	ENSG00000127561	-0.416431612808753	0.273045303731006	0.386954706791005	-0.167437387674232	0.613502782816939	0.696444199544229	-0.823337896856873	0.0110587539710101	0.0203664112504721
PKMYT1	ENSG00000127564	0.8143877745545	0.026150553234571	0.0566804535306453	1.43529701057061	2.7352848385111e-06	1.22381810858428e-05	1.23691523389492	2.48330958694532e-05	7.34808708239448e-05
FBXL16	ENSG00000127585	2.75314153992362	6.11099691938652e-12	1.15358974213234e-10	2.81249737210151	1.91828987787337e-13	2.25356798703588e-12	0.0412357908029478	0.912896240619589	0.934356911967878
TUBA4A	ENSG00000127824	1.30226519498695	6.33684803781902e-13	1.40682046644523e-11	-1.64648540372919	1.71606145104711e-38	2.18368819645745e-36	-1.07032427382853	7.9913313663953e-20	1.21059156711167e-18
STEAP4	ENSG00000127954	-1.12408269545207	3.00765684343224e-06	1.94770653092495e-05	-1.60926880748548	8.96989602322542e-21	2.3246528431298e-19	-1.73289586152867	6.27299890322888e-27	1.68372583217538e-25
SGCE	ENSG00000127990	-1.18654228540861	2.78030726789098e-16	1.0056163044523e-14	-0.482365317388695	9.61217053916529e-07	4.60302282319419e-06	-1.44815686025711	2.75140400235815e-56	6.52758941067937e-54
LRFN1	ENSG00000128011	0.827278821644263	0.000486883739959804	0.00182394089390803	1.92673379737907	6.71648975849116e-32	4.6657104414134e-30	1.57271356763441	7.29682540539369e-25	1.66891035313723e-23
ADM2	ENSG00000128165	1.24237871055439	0.000960394308473787	0.0033094828490551	3.1125562981563	1.8544572830401e-22	5.5584080983627e-21	1.57376484887746	3.83642030441294e-07	1.47427023228607e-06
MGAT3	ENSG00000128268	1.92731159804661	2.77484376655288e-14	7.60839875070009e-13	1.77179568022417	3.50574082788086e-22	1.01914033724325e-20	1.97831066111118	9.21363420107163e-31	3.36730665090079e-29
RAC2	ENSG00000128340	-0.452757453401414	0.0170900412032499	0.0395564864394362	-1.25283649179338	2.35042625368371e-21	6.42579911834722e-20	-0.138841792310874	0.25516753134453	0.328297028355628
LIF	ENSG00000128342	-1.43276433121642	6.30048026360461e-10	8.53736422941002e-09	-1.59820714505726	2.54917610723772e-22	7.51201948653893e-21	-0.428935929700915	0.00505338462517658	0.00999643178220877
VGF	ENSG00000128564	1.91565305143168	2.26281961704071e-06	1.49581192866717e-05	2.7242158662506	7.87845899330642e-11	6.75520549824236e-10	2.21080680055912	1.10287399147258e-07	4.54110271970508e-07
STRIP2	ENSG00000128578	1.75721922764884	1.60924053501862e-17	6.92022869091338e-16	1.72314342676928	8.2122434175635e-33	6.33338166596943e-31	0.750126921527607	3.25773855364881e-08	1.43758497492746e-07
IRF5	ENSG00000128604	-0.270652543728997	0.0974725224151759	0.169666310079764	-0.22027925570839	0.0476056478727773	0.084136370719596	-0.369802106181866	0.000347704449319563	0.000854533057563092
HOXD1	ENSG00000128645	0.00665142189453787	0.98098250316436	0.987747483734903	-0.0625625776359922	0.76110261046516	0.821303148439739	-0.67896101781909	0.000596945861473647	0.00140752121552722
PDE11A	ENSG00000128655	0.18972013791916	0.528147133130464	0.639620998096008	1.58584657339981	3.05232570698428e-12	3.10050283624909e-11	2.27263179966683	3.60045037534129e-26	9.16314620524357e-25
GAD1	ENSG00000128683	-0.250643026381093	0.478888096047615	0.595155475843602	0.489793497339863	0.0913373037831684	0.147004013993894	-1.11701807779896	6.22870938750003e-05	0.000173315494784876
HOXD10	ENSG00000128710	0.31445117413199	0.11423023711879	0.193186395394678	0.219181229560532	0.113929387209129	0.177270631109357	0.827781865086615	1.5503529722406e-10	9.10852706356255e-10
HOXD11	ENSG00000128713	0.527733595481507	0.0377525354920575	0.0770771755469772	0.134666544304568	0.463207175521722	0.561946822617898	0.676868719086395	8.44131406383201e-05	0.0002302363476393
HOXD13	ENSG00000128714	0.832151347697479	0.0319835459958797	0.067074640059529	0.521266860961648	0.231147373564701	0.319933289970523	0.675538458238527	0.12617118038271	0.178095204699942
ARHGAP22	ENSG00000128805	-0.24521094401338	0.160622090688971	0.254204049343532	0.799186485328024	1.44218228289715e-11	1.35437413652149e-10	0.533346865724621	1.27499251632642e-06	4.55854604017347e-06
MYO5C	ENSG00000128833	-0.791773087955795	1.07226380235819e-06	7.66548139607186e-06	-1.07785878746505	3.02216551862438e-22	8.84995017718511e-21	-1.11151250185778	5.83526975342626e-27	1.57226541623838e-25
DLL4	ENSG00000128917	-0.0085148207219303	0.96224682819032	0.975452634530273	-0.436971267290976	0.000428718824644284	0.00126897689743252	-0.184990913154992	0.109217401460463	0.15698214067288
ALDH1A2	ENSG00000128918	0.790616498345709	0.000458887363453801	0.00173391169387085	-0.578578504073745	0.000291794639487472	0.000892373927512756	-0.31126474361225	0.0371794365304758	0.060527932406994
KCNC1	ENSG00000129159	2.58748241107176	1.42423165904034e-14	4.06022049845563e-13	2.84103744080997	1.70717133877861e-26	7.38674831980019e-25	2.77460596069277	6.7585171853909e-28	1.96678470483387e-26
E2F8	ENSG00000129173	0.466925637127028	0.209622922857153	0.314524264411299	0.918474346889076	0.0038765363159977	0.00924628390273116	0.816747769714932	0.00762202861064667	0.0145303841304088
USP6	ENSG00000129204	0.230342157159803	0.536224985931142	0.646857348263124	0.379179547826828	0.235037297723593	0.324563170215162	0.351983578291102	0.252102860783446	0.324816807236403
ATP1B2	ENSG00000129244	-0.84935974046491	2.37652570322806e-05	0.000125057964402011	-0.245521450508645	0.0763814360821685	0.126302321507401	-0.0696354786453009	0.58913792360539	0.65924199261863
KLK10	ENSG00000129451	-0.533334811371348	0.145699770413227	0.234993876983843	1.31042707594304	1.99430992092304e-05	7.66378946276467e-05	1.45185588732567	8.4310188876509e-07	3.09177854021204e-06
RIPK3	ENSG00000129465	-0.78607599308976	1.63956754958888e-06	1.12141933913366e-05	-1.20078053643646	1.27920506992739e-26	5.56941616370407e-25	-0.994121091978935	1.50333540404659e-21	2.62217287453485e-20
ADCY4	ENSG00000129467	-0.568883585419855	0.000151747102749989	0.000650261769705486	-1.01652504434556	2.84533080350146e-23	9.23001574090654e-22	-1.2372761572774	1.08590124649074e-38	7.7948218962842e-37
CDO1	ENSG00000129596	-1.51334283795282	1.97642677035229e-10	2.92442216892243e-09	1.25101365799698	1.18022933480279e-13	1.42109764420663e-12	0.4254577665567	0.00708208944681252	0.0135973591703941
CDH15	ENSG00000129910	0.00159266743125533	0.996836751080524	0.998137704351773	0.348171504608184	0.39621281738119	0.496418627935304	-0.540843390915845	0.185214660382175	0.249151142059439
SYT5	ENSG00000129990	-0.159839327715701	0.690818571353875	0.777247243189925	1.15825227148825	0.00375187386786443	0.00897800743062354	-0.410115369918445	0.30195228893597	0.379235277198855
GAMT	ENSG00000130005	1.39474213852981	3.81695851163602e-20	2.27837427576227e-18	0.930259792557056	2.4704886323671e-19	5.44577395772575e-18	0.98227321608341	1.17634019208751e-24	2.64511194196705e-23
KCNA5	ENSG00000130037	-1.27535610401197	2.33056337613558e-07	1.89994530328816e-06	-1.01384228221222	9.12239274937573e-09	5.87218636511321e-08	-0.934750242702597	1.48165775529658e-08	6.8154796022885e-08
EXOC3L2	ENSG00000130201	0.317211549406599	0.153031740915016	0.24461137301107	-0.106971260967394	0.494638098646523	0.591234585666661	-0.665385177237021	5.61365583810098e-06	1.82843857111852e-05
APOE	ENSG00000130203	1.24290801565143	5.22189785953529e-07	3.96170814573687e-06	1.27994427139962	6.44800467543152e-13	7.14050201300259e-12	1.47965326742291	7.3365289642925e-19	1.01375186749935e-17
DPP6	ENSG00000130226	-0.570011570539126	0.0104916913306406	0.0261614766902364	0.535384453942746	0.000665219760166079	0.00189314091550772	-0.453495179067105	0.00204827688308886	0.00438524864959258
GDF1	ENSG00000130283	0.610469663287475	0.111346360160284	0.189101028432852	0.784100140985195	0.0704142978514256	0.117834196207225	1.00639414089215	0.0223964168310896	0.0384773052584445
KIF1A	ENSG00000130294	3.5101111163656	8.2436484649528e-19	4.1432843586419e-17	4.3364440270371	1.33513362272992e-31	9.09417658596696e-30	5.80459562810487	6.64222534804566e-58	1.73784204316391e-55
PLVAP	ENSG00000130300	-0.147552572397524	0.488198939835901	0.603671789783836	-0.408350359408226	0.00627600588572445	0.014232222338668	-0.875831701649685	3.50549348660326e-10	1.96784219285058e-09
BST2	ENSG00000130303	-0.382544705491282	0.0358832126452643	0.0738803072739702	-1.09259149220131	4.46409527765786e-18	8.63665150642929e-17	-0.96269047886526	2.32753205226988e-16	2.5119221204046e-15
EPO	ENSG00000130427	-0.141615517055553	0.643628955442284	0.738742240817434	0.34608266547546	0.135567843993904	0.205391373125303	2.31699220144982	2.02623525788206e-26	5.242556011498e-25
KLHDC7B	ENSG00000130487	-0.0795314967223952	0.808652273332874	0.867555442032407	-0.289558215734104	0.261330268728917	0.353717588022339	0.952097023892973	4.53675914094066e-05	0.000128979965624692
GDF15	ENSG00000130513	2.0478177525375	4.72109358792715e-13	1.0727842126138e-11	1.5351305275481	2.89033332109544e-13	3.32873203730282e-12	1.64427734665318	9.54444270960859e-17	1.06835935088162e-15
SULT4A1	ENSG00000130540	2.70767298672185	2.64484915664235e-12	5.29253410580433e-11	3.60582274465877	2.60649028494905e-25	1.01627709647839e-23	2.54050671519699	4.423047370941e-14	3.83234946299886e-13
CRB3	ENSG00000130545	-1.63026183439553	4.67382958790741e-05	0.000227285336351586	-1.54162097321397	0.000109144260785779	0.000364486887832266	-1.81704762850282	3.74044579946246e-06	1.25061244662548e-05
SAMD10	ENSG00000130590	-0.0233139591485534	0.931912290722832	0.954805359701033	0.642455017709581	0.000931854811423413	0.00256436404657411	1.20670847842159	1.94811701396396e-11	1.2618587645979e-10
CALY	ENSG00000130643	0.370609688473411	0.354694811172664	0.473699133612191	0.829316822953704	0.0329163724484595	0.0612654641775562	0.252577165604911	0.510822818952972	0.587144395199863
CYP2E1	ENSG00000130649	0.30316672443102	0.0217276616534062	0.0485641427534616	0.436455608799768	9.40878055102773e-07	4.51566623565955e-06	0.488603443687711	3.1631885136361e-09	1.58641100751062e-08
GATA5	ENSG00000130700	-0.182077605895561	0.59966482956954	0.701882134952724	1.13457194665914	5.02116789517168e-05	0.000178953017473369	1.10409400882795	3.52884709951666e-05	0.000102119159138897
LAMA5	ENSG00000130702	-0.211694176497	0.236867819459545	0.346326557986628	0.22184434980714	0.0718767346727994	0.119889443839569	0.0338198364709681	0.768278656152918	0.815878493254929
NPAS1	ENSG00000130751	0.863844838631125	0.031618015870599	0.066447440454727	1.36555248360697	0.000647183178661425	0.0018472566360753	1.41136415179308	0.000332808823562721	0.000821530995118454
ARHGEF16	ENSG00000130762	-1.45015149059094	0.000126684350806728	0.000554248676953909	-1.77138599430324	8.91492552303312e-08	4.98855508965847e-07	-1.60357683408262	4.60950697350809e-07	1.7537802082544e-06
SMPDL3B	ENSG00000130768	-0.828975033177389	0.0341198065962374	0.0708435797420207	-0.0919549217435613	0.796989370628333	0.849614159047263	-0.754578146756811	0.030467868206662	0.0506982864030851
CASZ1	ENSG00000130940	-1.23064472932238	4.10829118302571e-11	6.8627799735962e-10	0.727379719927393	1.45212394659219e-08	9.07010483820801e-08	0.601436593517763	4.93259249215504e-07	1.86933703557439e-06
PKDREJ	ENSG00000130943	-0.794395358030431	0.00172211225696255	0.00549282586688695	-0.826974816985151	5.98592124557664e-06	2.52482739724014e-05	-0.0793415633681383	0.63294656378038	0.69929117380448
ULBP2	ENSG00000131015	-0.127037281313138	0.73167320650041	0.809284629533353	0.330460304091792	0.292814771355046	0.388539369806857	-0.47270395353852	0.121337189999828	0.172192154612723
EPS8L1	ENSG00000131037	-1.176695861955	1.76708304999819e-05	9.56301758838187e-05	0.257411228915637	0.190696026252027	0.273084825562713	-0.704434443361954	0.000153298403851276	0.000399626484385554
TTLL9	ENSG00000131044	-0.625534641301744	0.00774366150975457	0.0201847117286387	-0.720652543886496	1.56047077537147e-05	6.13558698827589e-05	-0.2195322270876	0.148742512278985	0.205723365014089
COX4I2	ENSG00000131055	0.016683629123428	0.93410227164069	0.956271231426209	-0.793273000936711	2.08726588639184e-08	1.27666612387021e-07	-0.651468747990263	7.46523143194752e-07	2.76039035711756e-06
C1QL1	ENSG00000131094	-0.473122445646126	0.154768412867247	0.24673973315876	1.84473356579041	1.05412295781987e-12	1.13588037737364e-11	1.87465899907982	2.44267176875532e-14	2.16952755720389e-13
GINS2	ENSG00000131153	0.971208601764769	1.16349764415332e-05	6.56298943140687e-05	1.50519927916654	4.6633424627422e-22	1.34587909530379e-20	1.40735594968126	4.68487998676654e-22	8.48888124462972e-21
KCNC3	ENSG00000131398	-0.649361916654244	0.0276756822035311	0.059415699638639	0.0742781841754672	0.73305802710808	0.798861748954444	-0.748318405969592	0.000296759371743645	0.000738141147220198
LRRC4B	ENSG00000131409	1.74786741142598	1.19863930629454e-13	3.00142284255058e-12	1.37452640655812	2.61307720119462e-16	4.23830221595849e-15	2.12875971429147	4.81852295206473e-42	4.46670695506795e-40
RAMP2	ENSG00000131477	-0.111869079816293	0.520788810888612	0.633174792010193	-0.707419646367581	3.73538900742259e-09	2.54991990399403e-08	-0.593238396947407	1.07776794137089e-07	4.44295590026182e-07
ANO1	ENSG00000131620	-0.0231674243651063	0.917328999469672	0.944749931744679	2.13751540378848	6.93290398591347e-42	1.19071562629232e-39	1.64579460273208	6.00627850715851e-29	1.86207936664344e-27
KREMEN2	ENSG00000131650	0.960352863324972	0.0158773799043067	0.0371738103555295	2.07429077005546	2.0553272142769e-06	9.36962796998564e-06	0.321241456086797	0.465123300775168	0.543044741229495
BARX1	ENSG00000131668	0.629908076577625	0.118461069717334	0.198968563044922	1.01550886062824	0.0133582937842259	0.0278870570089041	1.42809932252193	0.000429546138755954	0.00103817181684131
TOP2A	ENSG00000131747	1.01404795338078	0.000908674794994071	0.00315299341669051	1.3077864332272	1.87442216282502e-08	1.15633425403893e-07	1.83147413116807	8.13937954649256e-17	9.17688000016348e-16
RHPN2	ENSG00000131941	0.442589018650693	0.0365362007445378	0.0750041020637484	-0.17066983141272	0.251228971799347	0.342612775990001	-0.899399614520323	1.1173693866296e-10	6.66398721318613e-10
LRRC9	ENSG00000131951	0.470325934633493	0.245481935964367	0.356094450350922	0.932395035893459	0.0236113151362337	0.0459665345785022	-0.0107450177405635	0.979041017466627	0.984826601335046
ABHD12B	ENSG00000131969	0.053001011259301	0.892504701418859	0.928048120288235	0.411662581055881	0.346503343134803	0.445583881077575	0.579023137644543	0.190612115056387	0.255478822281973
GCH1	ENSG00000131979	-0.411224995370744	0.00661944030753363	0.0176151360655327	-0.87348447576336	3.47009142584567e-17	6.14843097889554e-16	-1.1080979247186	1.81101451313178e-30	6.45029914696238e-29
MATN3	ENSG00000132031	-0.310381735034791	0.118390944555587	0.198901031280957	0.251231255781226	0.0679531913469417	0.114254363158898	0.277289716197346	0.0307358554459796	0.0511077615354121
SLC6A11	ENSG00000132164	0.784921807204391	0.0397133698831949	0.0804532494346365	2.10960462334677	3.20381444643806e-10	2.54441944476691e-09	2.69986614820623	8.0524097981424e-17	9.09347367079453e-16
NUP210	ENSG00000132182	-1.28302602094633	2.90645740801449e-09	3.47719124518656e-08	-0.316277455749563	0.0357660824462633	0.065764957509566	-0.499846669969637	0.000382731759560384	0.00093291907783134
IQCA1	ENSG00000132321	-1.55417325882787	4.80191389223537e-09	5.55723767726867e-08	0.429330101749486	0.0239478662049115	0.0465149874700962	1.40776849703643	2.6193730363959e-15	2.56486002636947e-14
RAMP1	ENSG00000132329	-0.405298605353935	0.019108453403257	0.0435229967475534	0.100954482725005	0.39559933919715	0.49580532304357	0.0168542294855305	0.87892065506696	0.908255759360589
POPDC3	ENSG00000132429	0.473926231626152	0.230244549022032	0.33853446165293	0.331423998145999	0.367699333210709	0.467727318849228	-0.832808316301856	0.0208713382763969	0.0361388616432292
ITGB4	ENSG00000132470	-1.13014726763064	9.16837775343055e-10	1.21070158116645e-08	-1.47926520315123	4.0950681617532e-31	2.5878427356271e-29	-1.42441643389708	3.77184217588568e-33	1.70036588911304e-31
SLC52A1	ENSG00000132517	-1.40423430165941	4.82081129724081e-05	0.000233543055348609	0.0901602782357126	0.736030362199579	0.801062858389708	0.288644246280407	0.254281524682158	0.327307521425215
GUCY2D	ENSG00000132518	0.745496942796213	0.0634109808819104	0.118924794653251	1.51595040763617	0.000103675806628728	0.000347801582572945	0.653028344848952	0.0901345343306458	0.132764194916681
HSPA12B	ENSG00000132622	-0.743464094867955	9.4452198633542e-08	8.43441563236367e-07	-0.37940854661389	5.36483178995356e-05	0.000190063864793406	-0.34646770198091	6.98874136223474e-05	0.000192815427649317
BCAN	ENSG00000132692	1.0566099656052	0.000988007746764933	0.00339627662950446	3.0518253226289	9.7840908889697e-35	9.03978958536986e-33	0.586405868217157	0.0129963824567408	0.0235750487187493
HAPLN2	ENSG00000132702	-0.139252800894653	0.646815675034766	0.741294666663867	0.953848405608324	2.17140330957221e-05	8.29310172598555e-05	-0.349757491025587	0.102662528761279	0.148929292811276
ACY3	ENSG00000132744	-0.386896593748995	0.334257725558516	0.453347465094262	-0.76009533274089	0.052991130162103	0.0921019860239693	-0.160214820020381	0.676560024024607	0.737865011907087
VSTM2L	ENSG00000132821	2.6508761695912	2.0561086306433e-22	1.66842785840172e-20	1.76687403217132	1.28670853527574e-18	2.63314367288336e-17	1.28682658239412	9.37515909538657e-12	6.31514867361278e-11
DMGDH	ENSG00000132837	-0.664329637517619	0.000718763520997522	0.00257213150585781	-0.852351520510277	4.41803675191869e-10	3.43754693913185e-09	0.363333429111205	0.00418632776570448	0.00841064144501387
BHMT2	ENSG00000132840	-0.837468792080567	0.00106458687780592	0.0036278891837099	-1.20309065120574	8.35604528698818e-11	7.15155878352902e-10	-0.364530451794969	0.0358139189036784	0.0586013595013429
KANK4	ENSG00000132854	-0.595042551873594	0.0846944680665126	0.15089554085929	1.12867832521239	3.94039893435144e-05	0.000143168680294833	0.952455995620101	0.000273750253654147	0.000683907907120369
ATP8A2	ENSG00000132932	-0.930466675324452	0.00281755499262164	0.00844241164705584	0.982663205973071	3.04273266847796e-05	0.000112912647208431	0.04016879552201	0.857430410683403	0.891124162138183
GPR12	ENSG00000132975	0.0651287373044723	0.868769993299985	0.911009838234288	2.34690202538642	8.84754857763707e-11	7.53994284416894e-10	3.12214337782913	6.79658981635195e-19	9.42866857823453e-18
LGR6	ENSG00000133067	-1.26203167176864	4.1953991110848e-05	0.000207179746189485	-0.218275301311687	0.347672851335294	0.446738948599236	1.20537806794816	3.22599057660544e-08	1.42514764387043e-07
KL	ENSG00000133116	-0.274582427972151	0.0504803521635707	0.0983846741032554	-0.986851759989487	6.10915722638471e-25	2.32056793151479e-23	-0.866532586005102	1.59016897182467e-22	2.99978304354661e-21
EPHB2	ENSG00000133216	0.636232267370155	0.00442275622354865	0.0124287352417431	0.89568558902236	1.38337705694453e-08	8.67749063615551e-08	0.801879343425054	5.47804744564033e-08	2.35103385314581e-07
MYH11	ENSG00000133392	-0.33133345853342	0.0586521691004468	0.111448277605851	0.654692640451243	5.66972766930223e-08	3.25320815950227e-07	0.180658858555241	0.107677892557518	0.155032020270917
DUSP26	ENSG00000133878	-1.2017420589721	0.000313999571033722	0.00123512968822384	0.399524956843943	0.123754590626461	0.190023571993626	-0.961127286552138	0.000113208161984467	0.000302266332356238
GSC	ENSG00000133937	0.0468076469491642	0.89941563243095	0.932619045732541	0.588132736343429	0.059112758638682	0.101289122174679	0.87029848051283	0.00342525587384415	0.00701155587805403
TTC9	ENSG00000133985	-1.02125995137283	7.10486723795737e-06	4.2238428185733e-05	-0.141640426650558	0.373856833692292	0.474103035582249	-0.776329211165555	2.04869916365888e-07	8.16533785401914e-07
CHL1	ENSG00000134121	-2.67814345476242	4.54413511275217e-20	2.68949392138472e-18	-0.732388295934814	0.000780824599350297	0.00218438939330584	-2.28444148610466	1.35734569919373e-28	4.10798841610038e-27
GSTM5	ENSG00000134201	-1.33870095533805	1.42739114531221e-05	7.89407647432146e-05	-0.355010751937431	0.131514037897143	0.200194516135746	-0.812693804207377	0.000263586736323162	0.000660145883285643
VAV3	ENSG00000134215	1.06113048449956	4.49866183704755e-07	3.45843581915426e-06	0.712703354644117	1.3335038528064e-06	6.26787111472717e-06	0.457538219843709	0.000890227592006608	0.00203876975116369
SORT1	ENSG00000134243	0.183688349795815	0.241830650092008	0.351910232317588	0.312619677351318	0.00353113710233825	0.00850578069006706	-0.320903680357663	0.00128613059899518	0.00285982733271406
NGF	ENSG00000134259	1.29587879463583	2.58395306016035e-11	4.45704041399808e-10	-0.376677130977228	0.00574145235814553	0.0131574949874168	-0.0918054688385722	0.468282378659678	0.546254643550885
GRHL1	ENSG00000134317	-1.07177864626937	0.00013352522478041	0.000580080488474175	-0.897929652127281	1.41365266210652e-05	5.59683301876283e-05	-0.708546364934111	0.000261862068683636	0.000656296205263956
MYCN	ENSG00000134323	-1.18351621069337	0.000120957855648986	0.000532172743814766	-1.27033586354551	4.97539999489403e-08	2.8730677156984e-07	-0.965417158281774	9.78384208947213e-06	3.06923643315523e-05
GRP	ENSG00000134443	0.372649203045338	0.3567430109372	0.475640357726671	2.37111295203704	5.29590222144627e-09	3.52577366681066e-08	-0.793107768119141	0.0486449492335651	0.0769998418447146
KCTD1	ENSG00000134504	0.258417559737122	0.0141048170511754	0.033660289781179	0.381412047721596	6.48889523288965e-08	3.69521200253755e-07	0.463067941700427	1.41596776500534e-12	1.04618679285628e-11
SPOCD1	ENSG00000134668	3.1509146272458	1.63710048673426e-21	1.16026906648419e-19	1.43198249866722	3.9450404535454e-08	2.31387822118172e-07	1.3461136751495	5.54380686068701e-08	2.37670555995303e-07
HOOK1	ENSG00000134709	-2.13237272995142	1.92980379749725e-10	2.86300250720379e-09	-1.4203880968502	6.95436203771794e-08	3.94343458063427e-07	-1.57029116297408	3.69929282721267e-10	2.07040589159973e-09
CYP2J2	ENSG00000134716	0.217206037709852	0.589019957311164	0.692806384420172	-0.627281086128025	0.110351451939293	0.172692095535832	-1.05971094513637	0.006149952160106	0.0119619077728319
DSC2	ENSG00000134755	-0.174364742719074	0.331765382499928	0.450775183609274	0.516214646911586	2.95355217177351e-05	0.00010992381421005	-0.115942328245504	0.314578251115555	0.392451788769161
DSC3	ENSG00000134762	0.107743429949492	0.779688876323526	0.84584773572965	2.82686661579746	1.8790672956539e-16	3.09256254802063e-15	0.979590834717092	0.00325905639592685	0.00670221727789408
FHOD3	ENSG00000134775	0.72109750677193	0.00464818586983681	0.0129659190340854	2.03285078250524	2.31123684288853e-28	1.14925533599759e-26	-1.11564461707111	1.2061217686364e-10	7.16582744333106e-10
PDGFRA	ENSG00000134853	-0.78688764373278	4.63902427380252e-05	0.000225977874621718	-0.36796681979402	0.00607870210673481	0.0138397255593722	-0.990998084252505	2.31450054629923e-15	2.28069140421144e-14
ADAMTS8	ENSG00000134917	0.23326295891893	0.453295572298697	0.571390406884688	1.3583282667042	1.15959014054197e-08	7.35782547245522e-08	1.23452873745473	4.27580261449151e-08	1.85784718597998e-07
MSI1	ENSG00000135097	-0.0721645529056611	0.730567430214077	0.808484611172988	1.07841485368659	7.26379436462867e-14	8.99380465447942e-13	1.08881010095381	5.12004831106133e-16	5.34627357875658e-15
OASL	ENSG00000135114	-0.390682203497681	0.119450930979349	0.200253237485292	-0.297177861255055	0.0993905180192951	0.157868797273768	-0.51336987518598	0.00242856852622344	0.00511455471989958
HRK	ENSG00000135116	0.977439569245568	0.0110193022030851	0.0272513573476473	-0.599886706127752	0.0823837865021357	0.134786634511559	-0.658119755570266	0.0492777029898221	0.0778867036585406
DTX1	ENSG00000135144	-2.00223333530615	1.25891079517073e-14	3.60359997042992e-13	0.754753506801598	2.33067971193815e-05	8.84470361064233e-05	0.606925128725294	0.000282001212915014	0.000703244606766064
HTR1B	ENSG00000135312	-0.851388419410732	0.00533567736486657	0.0146285660395103	1.6668651527061	8.23005660090345e-14	1.01185961590818e-12	0.510384142547093	0.0163631082097543	0.0290000768759224
EPHA7	ENSG00000135333	-1.00111640660317	0.00339752707134274	0.00993147858016498	1.19366122211067	1.30778199398137e-05	5.21603603383792e-05	2.15436691438924	1.5085441285871e-16	1.65744477550219e-15
PRR5L	ENSG00000135362	-0.424737418512467	0.0336212069535376	0.0699692007630304	-0.423673239479249	0.00233638970950987	0.0058797754005887	-0.559669928847641	1.63578206359557e-05	4.97433400720811e-05
LMO2	ENSG00000135363	0.0893374440298813	0.517554142767206	0.630254827385616	-0.396392602563691	2.32246483196895e-05	8.81591904691129e-05	-0.445748513609714	3.02146669343451e-07	1.17676627827907e-06
PRRG4	ENSG00000135378	-0.962863488421045	3.36461487498361e-05	0.000170145219337367	-1.79057504675638	6.29311552321132e-27	2.83240786289873e-25	-1.53592934468972	5.06912385372401e-23	9.95860507263183e-22
PRPH	ENSG00000135406	-0.969623118320449	0.001490918351272	0.00483753584189379	-1.25616695787022	6.12576365788569e-08	3.49909719654172e-07	0.147922975505249	0.492376231598556	0.569425067278125
GLS2	ENSG00000135423	-1.43399481158145	1.83950182469058e-07	1.53676077535699e-06	-0.155857474650349	0.431567277576282	0.531181619509695	-0.633579558873826	0.000715233212870093	0.00166441843676627
ITGA7	ENSG00000135424	0.146089921089835	0.47028271801381	0.587224116449447	-0.193633783998842	0.170209078836757	0.248250456297035	-1.22253833031732	1.78177427742269e-20	2.85195945662941e-19
AGAP2	ENSG00000135439	0.329448453504752	0.119219784893675	0.20002144780645	1.91792653702616	2.85999974036818e-39	3.90564354788327e-37	0.151106201311422	0.272651416051269	0.347454315019813
PPP1R1A	ENSG00000135447	3.18460217368088	2.72830115568987e-24	2.91522102494419e-22	2.37111408891644	7.2727427239761e-23	2.2672653959656e-21	4.55272186293758	6.988072986604e-89	1.95631103259979e-85
B4GALNT1	ENSG00000135454	0.0350281207329581	0.865693252448803	0.908463567953827	1.28424590832369	4.73734078990048e-19	1.01160835555503e-17	0.131913085638819	0.328195431941413	0.406631162522676
FAIM2	ENSG00000135472	1.00934422685345	1.6051519887161e-05	8.78346949259326e-05	0.53524666570056	0.00131674235054889	0.00349802639055003	0.732527591532893	2.62521087714258e-06	8.97457302547399e-06
KRT7	ENSG00000135480	-2.78168267042997	6.32256343426529e-13	1.40476320112902e-11	-1.8001750036279	1.99626688256449e-07	1.0650941752886e-06	-1.45802322107462	1.31522861187418e-05	4.04524554926585e-05
KCNH3	ENSG00000135519	-0.395378431623683	0.200152520330692	0.303223648826112	0.817026478541353	0.000427492531708696	0.00126574864359439	-0.9322425902627	2.56012944783012e-05	7.56420304928805e-05
MAP7	ENSG00000135525	0.163299401716892	0.555195082428831	0.663848559885326	0.79714045886223	9.31466064005484e-05	0.000315427512541835	0.2809636434326	0.14342590604276	0.19925602896467
HEY2	ENSG00000135547	-0.66395325057444	0.00397818089555042	0.0113692420784326	0.554831668213159	0.000676296290380727	0.00192095319086936	-0.118042519975783	0.440044177893223	0.51884920861394
PKIB	ENSG00000135549	0.450022866978718	0.0911395551138734	0.160327500654322	-0.361980861030301	0.0642399669999562	0.10882233306086	-0.18842308073836	0.304218260819342	0.381584757903019
DYSF	ENSG00000135636	-0.00541724144809552	0.97547883882605	0.98394934398412	0.0666692669831552	0.582508169807228	0.669900065618796	0.219001729036856	0.0523996476824021	0.0822223046280391
KCNMB4	ENSG00000135643	-0.856528417930127	5.0601779966259e-08	4.77450903321678e-07	-0.311591602631772	0.00349699316226873	0.00843168046494818	-1.10203947003371	2.19545764090811e-28	6.58049643010948e-27
CPM	ENSG00000135678	-0.681500840579945	0.00222466288837528	0.00686577417705502	-0.624422400268903	7.26962582159264e-05	0.000251002929052153	-0.458446068362167	0.00183406375018283	0.00396697942411869
FHOD1	ENSG00000135723	0.718578580663805	4.37545928057217e-11	7.25657479618589e-10	0.389336633579463	1.09331373492048e-07	6.05126888277952e-07	-0.148526433564733	0.0292958205470084	0.0489604498963346
KCNK1	ENSG00000135750	0.504343780352826	0.0021145349141598	0.00657007823772515	-0.265165964765432	0.0185816806310369	0.0372311873222071	0.587423382203668	1.903203532934e-08	8.63676169630204e-08
DOCK10	ENSG00000135905	-0.717660396060664	1.94750956782668e-07	1.61686033070308e-06	-0.249320936070462	0.00760866293463605	0.0169387291336092	-0.426880963964305	8.74542186249682e-07	3.20162266301293e-06
ITM2C	ENSG00000135916	1.57294597381967	2.10603027919271e-19	1.14704898182879e-17	1.55359647285118	2.97915810425267e-38	3.67407626116976e-36	1.92261037581959	3.25669679131489e-66	1.59949520478703e-63
SERPINE2	ENSG00000135919	0.625032680343179	0.00267900780121572	0.0080730703331576	0.170015599487767	0.243578946194313	0.334297117301196	0.31176513315841	0.0219869840268092	0.0378505483846097
WNT10A	ENSG00000135925	0.846275449743114	0.036251750874048	0.0745234114139733	1.8841721265927	3.6055704144986e-06	1.5808605129818e-05	0.693163324532388	0.0860261116447695	0.127389632134109
EDAR	ENSG00000135960	-1.08071696618345	0.00710517676799283	0.0187332288208664	-0.889676509730244	0.0394620355054689	0.0716247201747668	-2.0564508893897	2.07269763071209e-06	7.18755978840392e-06
ARHGEF4	ENSG00000136002	-0.197828373671342	0.216597570390018	0.322706172595452	0.538846428445576	6.92083632044823e-07	3.39612292359243e-06	0.843009698362548	5.86269915194482e-17	6.72924406554716e-16
PCDH8	ENSG00000136099	1.99013747651082	8.47420994108752e-07	6.16516391114202e-06	1.29450064162506	0.00130000645578405	0.00345881778461076	1.62061421392344	4.46658232233927e-05	0.000127165638273048
THSD1	ENSG00000136114	-0.22058809853231	0.0558117144365552	0.10689258710073	-0.766513300756824	6.58595941867654e-23	2.06465771473516e-21	-0.38755961223129	7.3479622460633e-08	3.09611985368065e-07
LCP1	ENSG00000136167	0.761274072270202	1.08839277924978e-06	7.75889548121036e-06	-0.588054864899148	3.53070361263561e-08	2.09012576941708e-07	-0.273614113829901	0.00580406334694184	0.0113474930789606
IGF2BP3	ENSG00000136231	1.81353745186415	3.25089830264455e-07	2.56942117398459e-06	0.361815012688612	0.219274167722726	0.30665345585343	0.531786785942683	0.0587913989149262	0.0909820460267197
RAPGEF5	ENSG00000136237	0.842097586815122	5.91781307630884e-07	4.43439981454138e-06	-0.712771612757386	7.432701465227e-10	5.57701628300804e-09	-0.807347306745583	6.79717716808442e-14	5.78907742076433e-13
ZFHX2	ENSG00000136367	-1.1611293367336	5.36085829063197e-09	6.14566862597223e-08	0.294696114451001	0.0292825275457047	0.0553724515549202	-0.313872433866507	0.0131202413927385	0.0237750883827435
TM6SF1	ENSG00000136404	-0.359829808846428	0.00874726992133705	0.02240847560833	-0.367993997328396	7.61509288178924e-05	0.000262090638339919	-0.608334815359467	2.13842547859472e-12	1.54930696876965e-11
GATA4	ENSG00000136574	-0.887746474580721	0.0281464884811175	0.0602524147754607	0.138501492041219	0.740536973107231	0.804787754741341	0.202368980455325	0.626314167183513	0.693194635498634
HLX	ENSG00000136630	0.328397916972975	0.0958468053702003	0.167440331752809	-0.217881602606785	0.112204777716109	0.175002866558213	-0.419091350642679	0.00103379708393635	0.00233924582644667
GABBR2	ENSG00000136928	1.28893345427679	0.00115262672671654	0.00387650713871147	1.70066409336199	4.76900007045342e-06	2.04578849176132e-05	1.53913225833869	2.23648346434718e-05	6.65996751243477e-05
CTSV	ENSG00000136943	1.56816891591741	1.3148328222331e-05	7.3338802268212e-05	1.50283109218705	5.08112602946509e-07	2.54556412302926e-06	4.039899831041	2.65128593556215e-45	3.00496962615637e-43
LMX1B	ENSG00000136944	-0.316346021395897	0.425376569324623	0.544459448529755	-0.41328190699634	0.342842889565928	0.441830626220971	-0.415541869599072	0.34367733868853	0.422689003452483
DMRT1	ENSG00000137090	0.5847937551634	0.134955575803578	0.221238001090424	3.25195102905763	9.93966378492946e-14	1.20877883431408e-12	0.155865098961682	0.724430322188553	0.779476780293203
CD72	ENSG00000137101	1.3255662077477	2.59733890446234e-18	1.24294876291322e-16	0.789031866777998	3.58350903044921e-14	4.61242920953681e-13	0.22433709872286	0.0213848846310949	0.0369458062976735
IGFBPL1	ENSG00000137142	-0.156476170501767	0.662581359508764	0.753713770805552	1.12584693706643	0.000142499852177835	0.00046549397452958	-0.127450848987146	0.654012151562222	0.71805907063238
TFAP2A	ENSG00000137203	-1.59254750605827	2.53957786653876e-05	0.000132295277956369	-0.170237397229659	0.596899668277098	0.682528699855559	-1.71322266297255	1.05235799209852e-07	4.34332330661919e-07
HCRTR2	ENSG00000137252	0.148095502197952	0.707306857102529	0.790082813206659	1.00179325002326	0.0221609640262966	0.0434694638394179	0.721468586905455	0.102778664104441	0.149043703786782
IRF4	ENSG00000137265	0.65462909653902	0.0348919104817888	0.0721683807859385	0.766617058992186	0.00124448999183727	0.00332311115237356	-0.338104787073728	0.132705778062881	0.186108519029674
TUBB2B	ENSG00000137285	0.0270255698153081	0.908501764118514	0.938678977172829	1.58133538837954	2.79767704538123e-21	7.58189437419629e-20	0.874305658541942	2.25227880019911e-08	1.01338066556692e-07
FHDC1	ENSG00000137460	-1.62191501021988	1.46741926427694e-17	6.33956825670261e-16	-0.430555135565038	0.00079809683423245	0.00222795218583819	-0.481170368920903	5.64982070947811e-05	0.000158245853688684
TLR2	ENSG00000137462	-0.25840732245046	0.129918122357005	0.214452114203871	-0.04234224633526	0.717746645013348	0.785709683826146	-0.468016118599525	1.79562021546422e-05	5.42620767831616e-05
MGARP	ENSG00000137463	-0.499313773205939	0.0373324474731438	0.076347568632527	-1.31100320390085	2.42976891636151e-14	3.1875061299691e-13	-1.16930768485492	3.56662553797117e-13	2.82215042214536e-12
MYO7A	ENSG00000137474	-1.04314442980295	1.93819340363937e-10	2.87392607705955e-09	-0.89449311052137	9.89182766787094e-16	1.50174466139939e-14	-0.732750216861928	1.32356112143459e-12	9.80759491650646e-12
TTPA	ENSG00000137561	-0.788042176928625	0.0164777897636929	0.0383454467526669	0.448147973114439	0.0760477468637838	0.125839737170566	-0.372149795236597	0.124404731290758	0.175965564494986
SULF1	ENSG00000137573	-1.16968212571471	5.97714273208481e-08	5.5702433683327e-07	1.77339159761393	1.50155663386962e-31	1.01048264339375e-29	0.529216910920495	0.000189805799801836	0.000487666424876322
SORL1	ENSG00000137642	-1.28466046342147	2.73722096489325e-13	6.42317694150767e-12	-0.513397579510051	2.18415244480372e-05	8.33610738817724e-05	-0.288098598820048	0.0105112834648659	0.0194412910015143
UNC13C	ENSG00000137766	0.0927028740402329	0.815813279447749	0.872954129193725	2.38201299349262	2.57534557793347e-10	2.07234261150467e-09	4.31005525373454	1.31799805572914e-31	5.1968106436813e-30
ITGA11	ENSG00000137809	0.789283354732024	5.92152180945656e-05	0.000280116598607192	0.0388225420196881	0.776413561301623	0.833519869948189	-0.818879558007445	1.3485894766532e-10	7.9800808283463e-10
PAQR5	ENSG00000137819	-1.07938912857273	2.02016902114836e-05	0.0001078463610737	-2.05646249295881	1.17764133875407e-28	6.04918702356335e-27	-0.35287649885754	0.0385310910775384	0.0624958224053122
ITPKA	ENSG00000137825	3.51441502374231	3.37064279094113e-27	5.07317983507511e-25	2.15242133068459	5.0258841827002e-17	8.71744905171574e-16	3.83694406098309	1.67243095218821e-57	4.25633677331899e-55
PLCB2	ENSG00000137841	-0.359107220601849	0.00442051662249874	0.0124249360288004	-0.253412058701554	0.00286870471715546	0.00705892489731627	-0.260931449984787	0.000936225649154338	0.00213677132301286
PAK6	ENSG00000137843	0.720217178236456	0.0141871099796316	0.0338101765454827	-0.697832956742473	0.00205520758478002	0.00523478631024627	0.985530747162072	1.76885793520723e-06	6.18757689567992e-06
DUOX1	ENSG00000137857	-1.99713279325749	4.74803445455862e-07	3.62913162446479e-06	0.955712341005631	0.0103229230384137	0.0221946289145094	-2.96758511319132	4.30206439791809e-16	4.52843536048253e-15
STRA6	ENSG00000137868	0.115785479583767	0.727486997920065	0.80628680893037	3.15870941731241	1.41949587073883e-33	1.20056758010071e-31	2.13649280346302	8.71716821213138e-18	1.08799431163004e-16
SEMA6D	ENSG00000137872	0.0478164117892438	0.789687640301791	0.853629835904264	-0.16315273923959	0.187050214081387	0.268647175415987	0.318934002466911	0.00556080637027646	0.0109054132634599
BCL2L10	ENSG00000137875	-1.25419789899398	0.000527037490626945	0.00195733809367224	-0.975086751792578	0.0011959975208779	0.00320646912439923	-1.78933141113077	7.82573354519736e-10	4.22447764361358e-09
GIPC2	ENSG00000137960	-0.344856923914411	0.0212137156122604	0.047597817469362	-1.3204814949532	4.80923857301693e-38	5.77831046573429e-36	-1.20773233339171	6.05426792869627e-37	3.71686909350553e-35
ARHGAP29	ENSG00000137962	-0.470739702123141	0.000460000969834923	0.00173765040487501	-0.292314914282454	0.00131672806259071	0.00349802639055003	-0.836174101561291	4.63263703105154e-23	9.15248226424049e-22
CGREF1	ENSG00000138028	-0.456493607466589	0.0292206544514145	0.0622030432185651	0.216744496726642	0.137853822754953	0.208324845777323	0.31231089020136	0.0219393104213509	0.0377824185067494
LHCGR	ENSG00000138039	-2.18190472843983	9.09976233580163e-09	9.93556343957749e-08	-1.22051230017282	0.000209785444327776	0.000661069733673582	-2.46110934908915	1.35895339191833e-13	1.12190799783998e-12
CH25H	ENSG00000138135	-1.12418112483004	8.9619962878254e-05	0.000406301353971939	-0.119691413817869	0.571551079663556	0.660443821982964	-1.15761167208031	7.95181712221491e-09	3.78397280870995e-08
RBP4	ENSG00000138207	0.188068460119514	0.640710401685604	0.736521131377618	0.0665454910831905	0.86772862154677	0.903285715993077	0.466042109291813	0.235839816273419	0.306742968619884
ZNF365	ENSG00000138311	2.60704009897321	1.73380539530315e-22	1.42339830033758e-20	3.67400960313158	5.60240167302694e-79	9.22583734331702e-76	1.56099271415531	2.83120391179551e-17	3.36844681303507e-16
STAT4	ENSG00000138378	-0.568536188006361	0.000111349618144386	0.000493936390421815	-0.749880214660996	6.9502505319418e-14	8.62083578385957e-13	-1.01326152332483	1.75973481342842e-27	4.94120121383437e-26
HECW2	ENSG00000138411	-0.424287545926294	0.0386711306395194	0.0786600524779005	-0.411368630858161	0.00411922847760646	0.00976194033950671	-0.784830739414503	4.55395181469103e-09	2.23388612322193e-08
HCN4	ENSG00000138622	0.583105632991784	0.144933575441149	0.233951187480538	2.772048295876	4.14417438238702e-13	4.68184672457323e-12	1.74457541844262	3.34055982384861e-06	1.1249726003686e-05
SEMA7A	ENSG00000138623	0.438722248607137	0.0287040335982419	0.0612616772572068	1.50709403368302	2.21165293852414e-27	1.03884604050308e-25	1.94114018323281	9.3510709466427e-51	1.5524984615265e-48
PCDH10	ENSG00000138650	-0.968253529834722	0.00409801748713798	0.0116482891209694	3.20537555271591	5.20694342976023e-33	4.12941590130701e-31	3.14465276210663	5.91390615706427e-35	3.10037084020626e-33
PRKG2	ENSG00000138669	-1.62371188945161	3.61421355101133e-08	3.49861370541363e-07	-0.725993280785275	0.0009544644440009	0.0026214296193275	-0.0156341861007567	0.939687534981778	0.955071319498397
FGF5	ENSG00000138675	0.481848614202433	0.229097330975551	0.337130980900996	1.15244115411866	0.00274944877555996	0.00680254692636334	0.908430550430765	0.0161924998741753	0.028723167784662
BMPR1B	ENSG00000138696	-2.38576456177759	1.92434456978975e-11	3.39886600828165e-10	-1.05829272255657	0.000295593044913659	0.000903092329914358	-1.58844720879744	1.38991629768778e-08	6.41138684359355e-08
FRAS1	ENSG00000138759	-0.246723349547416	0.379294033521961	0.498630498635703	1.48545648608561	8.3971729922185e-13	9.15416113384567e-12	0.907862891869871	3.42948949329992e-06	1.15187232591399e-05
ANXA3	ENSG00000138772	-2.13881668322219	2.00831533688458e-17	8.48005850016348e-16	-0.633493013041033	0.000456610328449559	0.00134386103290006	-1.38434816479498	3.48500324080845e-16	3.6927579760194e-15
LEF1	ENSG00000138795	-0.217626233160778	0.204773781977031	0.308671226924778	0.133724991263197	0.256197496810837	0.348032265295972	-0.644760759151557	4.3919665364841e-09	2.16314396884012e-08
FBN2	ENSG00000138829	2.189497226822	5.98391591443071e-25	6.80974496034503e-23	1.71784117476172	9.10485237609724e-31	5.56529131591358e-29	2.34434728495974	1.04286848637482e-63	4.49155435016354e-61
PIANP	ENSG00000139200	-0.0199160464208743	0.946293458446843	0.96487053355257	1.58465663562742	4.34732279406543e-13	4.89948879307012e-12	-0.0249139534372786	0.905061244403807	0.928382558771881
SLC38A4	ENSG00000139209	-1.37025930086976	2.14429453007784e-06	1.42520240668398e-05	0.8120664086053	0.000162395981015489	0.000524368568457741	0.126188636688354	0.534424834991373	0.609244747142709
COL2A1	ENSG00000139219	1.72360372823899	1.7284151063532e-05	9.38040489023841e-05	5.03506625050682	1.39587282212071e-38	1.79254402088392e-36	0.825925736330469	0.0302009547761016	0.0503109627466209
PPFIA2	ENSG00000139220	1.21474321298624	4.35378229112146e-08	4.15419683844394e-07	1.00831462874065	1.21672592123684e-10	1.01769471661265e-09	1.17087057052113	1.27702690997529e-15	1.28969582773298e-14
LGR5	ENSG00000139292	-1.63591978603545	4.41333414436693e-05	0.000216301276910981	0.0789474268157335	0.838402810577241	0.881476947538583	-1.713952713126	6.69222276162826e-06	2.15046804650807e-05
ASCL1	ENSG00000139352	1.27366805162281	0.000641669590643488	0.00232778802514765	1.75474107290042	3.92557951493698e-08	2.30342901950662e-07	1.27029606986567	3.78652227287355e-05	0.000109012434213384
FAM222A	ENSG00000139438	1.13978787738995	3.84192888875695e-06	2.42897017255535e-05	0.803728144104124	5.68864918977567e-06	2.4089204971679e-05	1.5371093953224	3.96547151991989e-21	6.63955593302376e-20
FOXN4	ENSG00000139445	-1.33080487425893	0.000438307105130224	0.00166558660071219	0.550043458796951	0.093187428784816	0.149560400666796	-0.309891199764669	0.327932770863868	0.406341695230115
MTMR6	ENSG00000139505	0.00219446488386494	0.973642055951166	0.982804837252214	-0.0467674794136228	0.290703727632983	0.386284927619392	0.0133362425484388	0.74500352076741	0.796470387378127
ACVRL1	ENSG00000139567	-0.655274517079556	1.37568127219551e-06	9.5920790075002e-06	-0.807017843359462	1.60772961152252e-18	3.26147757062123e-17	-0.98598611424379	7.30472968761898e-31	2.69428073260729e-29
SRRM4	ENSG00000139767	-1.74963023141536	5.43344656566833e-06	3.32043956790842e-05	-0.80088726046455	0.0187767230780395	0.0375735784538752	-1.37820067262754	3.40933522462695e-05	9.88241246773985e-05
TTC6	ENSG00000139865	0.653834838711196	0.0956497960169566	0.167148317072079	1.01056397801756	0.00455364405678255	0.0106856048088539	1.41206227639224	4.03999556491592e-05	0.000115750359062349
SSTR1	ENSG00000139874	-0.758940952888739	0.00257493777073745	0.00779385694580981	-0.339134947552625	0.0599405597520982	0.102494256673588	0.149688433154146	0.373329239754318	0.452854759200673
RTN1	ENSG00000139970	2.67385574392437	1.38262721380582e-37	6.79064014920947e-35	0.372243312803169	0.0111446386052253	0.0237474621520234	1.09451157101573	1.16552799806328e-15	1.18135250926073e-14
SYT16	ENSG00000139973	0.161545861905449	0.626189087854807	0.724536619735289	-0.689491609676805	0.00858413150901272	0.0188303370627497	-0.116710125901383	0.639058233698417	0.704957469384637
KCNH5	ENSG00000140015	-1.07540089415378	0.00780387252576282	0.0203265176180434	-0.348723194262979	0.409620883878713	0.509840683095526	-0.167707724355148	0.690561530386499	0.749835933720039
DUOXA1	ENSG00000140254	-1.79010564083288	5.46001485998585e-06	3.33449205945253e-05	0.833847667312381	0.0220122084086355	0.0432200711460058	-2.39060975451497	2.16876301858792e-11	1.39798574039532e-10
DUOX2	ENSG00000140279	-0.752401874750836	0.0583899204548756	0.111025322497741	2.21061259391915	3.93459128286825e-09	2.67416564612519e-08	-1.73638504645165	2.73301237526355e-06	9.31240037067953e-06
SLC27A2	ENSG00000140284	-0.654926043466851	0.0245837459539954	0.0538514841926528	-1.17144172656165	1.30174084781021e-07	7.12318902158851e-07	-0.199269496845326	0.327325453997659	0.405786736545233
TPM1	ENSG00000140416	-0.573664631089836	0.000765470515529966	0.00271877024641733	0.411841797070518	0.000434826360811805	0.00128596703686103	0.0581288529023023	0.593763672809525	0.663834425730937
CYP1A1	ENSG00000140465	-1.27904198331785	0.00155700314236413	0.00501938081189356	-1.86143596310563	1.13816498862016e-05	4.57964408443805e-05	-1.5450150656712	0.00025741555700412	0.000646367254312525
ADAMTS17	ENSG00000140470	-0.0204866279868168	0.931004331529673	0.954251318462754	1.01576814313278	1.53823162897701e-09	1.10360826379322e-08	1.38356331249176	1.43942897879096e-18	1.92439418630626e-17
HAPLN3	ENSG00000140511	0.646731623428516	8.5282404954448e-05	0.000387829910120171	-0.47298920757633	2.89767161087678e-05	0.000108002019366922	-0.404349470393374	0.000119242337117135	0.000317258052422941
NTRK3	ENSG00000140538	0.166546666441245	0.457882807488359	0.57584080494955	1.14395318464883	5.35483374020943e-13	5.9772157319443e-12	-0.0365004812454717	0.805667853059799	0.847824363658575
ST8SIA2	ENSG00000140557	2.01232066238347	8.0201678875268e-08	7.26381753514438e-07	4.17705686673231	9.68771745633111e-39	1.2498048395852e-36	2.18628123496435	1.87644952940642e-12	1.36693220337582e-11
MCTP2	ENSG00000140563	-1.65543898543244	2.01197704599315e-19	1.10441759612898e-17	-0.837846869644202	3.27382606563868e-11	2.94104190704105e-10	-0.774088283518272	4.66186143022649e-11	2.90406788471719e-10
SH3GL3	ENSG00000140600	2.51956500038328	2.72220166631507e-13	6.39329158124919e-12	0.746750191111287	0.00755766397438834	0.0168372435908803	2.30947895518894	3.41556172297149e-18	4.42064958088705e-17
SLC5A2	ENSG00000140675	-1.01027716702127	0.0011222771414855	0.00379354607291556	0.686506400029962	0.00124901568124302	0.00333392391270008	0.696568813155744	0.000470512359863196	0.00112909253509088
MARVELD3	ENSG00000140832	-1.51194657768582	0.000131412630586525	0.000572323676613217	-1.19560725710866	0.00622725290949367	0.0141365508596558	-1.67659384865867	0.000143494387548653	0.000376311510953118
ADAMTS18	ENSG00000140873	-1.4207677732131	5.32025481174568e-05	0.000254860597971972	0.732857750836637	0.0106364474640774	0.0227668282557418	0.625291652981054	0.0225726224173307	0.038751491051277
IRF8	ENSG00000140968	-0.497443404244744	0.00574174661858904	0.0155816398398023	0.0788782010468921	0.52362797588133	0.617349555055709	-0.462807883874468	6.08275076293233e-05	0.00016959128334657
NDUFB10	ENSG00000140990	0.0980760249970355	0.235712218208184	0.344907147644685	0.00831390179706809	0.880368475072491	0.912768163199225	0.128470958116918	0.0119713974981989	0.0218859317548538
MYOCD	ENSG00000141052	1.19465038005562	3.70076556814896e-10	5.22192197985535e-09	0.845015557987392	1.63607042388099e-10	1.34631956250877e-09	1.85532546251713	3.20230877788044e-51	5.43325055980382e-49
TOM1L1	ENSG00000141198	-1.5819531055358	1.77824615734804e-16	6.6199469647551e-15	-0.124568439264981	0.347795171202679	0.446875611245594	-0.710853334154829	9.49012309474026e-09	4.47416631925318e-08
SKAP1	ENSG00000141293	-0.950727720444847	2.47933906695568e-07	2.0106922705511e-06	-1.43782877829231	7.28210626316526e-29	3.81051523060395e-27	-0.930895676322823	3.79713470845565e-15	3.65923532403497e-14
RHBDL3	ENSG00000141314	3.53145417256995	7.66943354132129e-47	7.40364799963067e-44	0.752580656309187	2.23010473637062e-05	8.49296450750858e-05	1.13868732575724	7.06235273419264e-12	4.82338533285491e-11
ASXL3	ENSG00000141431	-2.10031980763768	3.04415264089003e-12	5.99304171460735e-11	0.325324851909474	0.151614407189005	0.225396703799915	-0.714465077449001	0.00086718276302374	0.00198957395925665
ADCYAP1	ENSG00000141433	0.659809783297467	0.0674692103759184	0.125135851628053	-0.188502110368805	0.530996106476475	0.624065323291726	2.3688003454044	1.97664706013162e-16	2.14647922608164e-15
ASGR1	ENSG00000141505	0.15887868297688	0.399139200660894	0.518679010467518	0.513968729943997	2.87905547888817e-05	0.000107365336527873	0.516264242927123	4.2490346069067e-06	1.41004888359831e-05
PIK3R5	ENSG00000141506	-0.831160915896647	7.19322454039301e-06	4.26911852890189e-05	-0.442222204823581	0.000520103008006684	0.00151165736183006	-0.59566917977151	5.25181337097117e-07	1.98253122060865e-06
TMC6	ENSG00000141524	-0.567414319851419	0.000139214744177585	0.000601995175046568	-0.727687768772694	4.63237562447508e-13	5.20607609824086e-12	-0.748259807468203	9.16902932903461e-16	9.399010474783e-15
SLC16A3	ENSG00000141526	0.687967408645736	0.00014542188747433	0.000625647109242948	0.71035051426656	1.17851718381685e-08	7.47114777195487e-08	0.100188264485926	0.388421145559356	0.467994403698479
CBX8	ENSG00000141570	1.74119262280383	1.91095799312576e-17	8.11794674014501e-16	2.7506016533979	7.48853604091888e-83	1.74701305387937e-79	2.54648438310049	1.32814986834147e-81	1.95692397706419e-78
RNF157	ENSG00000141576	0.833477375120158	0.000128983543364964	0.00056270754192024	1.21954819797211	1.62615691542929e-15	2.41252055365357e-14	-0.0423813449370325	0.76861666718793	0.816166878998866
CBX4	ENSG00000141582	1.12806861611002	2.88995217650014e-14	7.88540069991437e-13	1.65348515979723	1.17365505143566e-60	6.57129463298826e-58	1.40825094768208	2.82417316933426e-51	4.82089804118979e-49
TNFRSF11A	ENSG00000141655	-0.813639110916491	5.82745445426782e-06	3.53651826245887e-05	-0.979097651771091	2.49289028648536e-15	3.63481581094571e-14	-0.67137605492209	5.25039352249717e-09	2.55226196670096e-08
GRB7	ENSG00000141738	-2.39457425715666	6.6123352224135e-10	8.91677863928064e-09	-1.61147404096326	3.97518303869092e-06	1.72883717831525e-05	-0.674310637513872	0.0454217930375759	0.07239712457794
PNMT	ENSG00000141744	-2.08445755009172	4.12211893671429e-08	3.95607540738143e-07	-2.58095309103808	4.16374814922027e-14	5.31311978384632e-13	-0.883750699267387	0.00492760271223382	0.00976832162080342
STAC2	ENSG00000141750	1.30178375797847	2.87245977781225e-06	1.86663211420274e-05	1.3991971669141	9.76504666102276e-12	9.37136228848e-11	0.323103912905957	0.0965979154097181	0.141133481649969
CACNA1A	ENSG00000141837	2.74906949349398	3.49287845248254e-23	3.1747770219886e-21	2.69312117272724	1.53870772170289e-39	2.15380613345363e-37	1.22622023175901	2.16862080115336e-10	1.25124771904964e-09
FEM1A	ENSG00000141965	-0.0856692671629881	0.269297711461824	0.382981429127446	0.0317076312503041	0.539008895552364	0.631143044575484	0.18378413569605	0.000117875155766289	0.000313799447097496
VAV1	ENSG00000141968	-0.218613251775592	0.119607208223767	0.200491215749019	-0.317221488787067	0.000852104069390829	0.00236606362057095	-0.21028040830112	0.0170892623763802	0.0301526036647018
HUNK	ENSG00000142149	-0.269033550377823	0.331483607741002	0.45043605468932	0.352146272419449	0.0846891690675921	0.1379136343463	-2.00149467389503	2.62445905487098e-25	6.17928774105241e-24
LMTK3	ENSG00000142235	-0.743698139033797	0.0495185556308134	0.096820223836054	0.610271280300673	0.0580898678152232	0.0997500981099904	-1.42692991098815	8.58121612796114e-06	2.71324989272952e-05
SLC6A3	ENSG00000142319	-0.622278808380264	0.108190125600474	0.184850934768707	0.580033850141351	0.0929046772039604	0.149208684326158	-1.13439658055339	0.000911149639368512	0.00208344639011039
FBN3	ENSG00000142449	2.18899674600857	4.66071705704434e-08	4.42594213066338e-07	3.86453810965775	9.4946416299336e-24	3.21794785024202e-22	4.59423852194485	3.74778493010021e-34	1.84068840558167e-32
SLC47A1	ENSG00000142494	1.43163606284309	9.0628982221639e-13	1.95166027484214e-11	-0.716918031503724	3.01771477863915e-07	1.56516665483758e-06	0.124297089522422	0.340550627166939	0.419541576933263
CTU1	ENSG00000142544	-0.0349096469057321	0.789731349664839	0.853644122702312	0.132415948365433	0.121841360657504	0.187538425973544	0.410218699346298	1.16343436753433e-07	4.77792744443259e-07
FHAD1	ENSG00000142621	-0.719350847233772	0.0223654194217085	0.0497868890514257	1.91786516569297	6.4465477739208e-16	1.00094900128071e-14	1.51369692262743	1.64963580397905e-11	1.07821434110478e-10
IL22RA1	ENSG00000142677	1.22388228066924	0.00103667731230465	0.00354356304737104	0.760092596529629	0.0177839344004787	0.0358508852553756	0.865536408397215	0.00502400970037976	0.00994324153850346
TMEM61	ENSG00000143001	-1.77116117572821	8.75607344798984e-06	5.08244404263893e-05	-1.26159061257831	0.00332222560382143	0.00805869281585033	-1.9040040346712	9.72207836962607e-06	3.05054454110829e-05
SYPL2	ENSG00000143028	-0.548945565521092	0.0203558598217688	0.0459455208990098	-0.353722692459241	0.0357234875762143	0.0657082151574322	-0.359806692985404	0.0224445553378645	0.0385505446152228
CELSR2	ENSG00000143126	-0.737079427747818	9.49749913715365e-05	0.00042822111184509	0.763538472149839	4.16852273890887e-09	2.82356143420648e-08	0.76755349378541	2.27264620845992e-10	1.30857117659061e-09
RXRG	ENSG00000143171	-1.43456136827726	6.08775327345822e-06	3.67695043992369e-05	-1.96144072192912	1.38532278058657e-15	2.06727671868448e-14	-1.87012677021555	8.20714527152725e-16	8.43320867253327e-15
ILDR2	ENSG00000143195	0.989157243617746	0.000682843830491942	0.0024564855382877	0.575754792207575	0.00828972294136193	0.0182704136154485	-0.871309573157141	2.43397491792337e-05	7.21277948843705e-05
FAM163A	ENSG00000143340	0.716580936466678	0.0728145860485952	0.133083785103507	1.10815703605666	0.00374839648121553	0.00897198696063857	1.18177648904803	0.00158906264347663	0.00347518230639234
LHX9	ENSG00000143355	-2.4535043460125	1.33174187806264e-10	2.03504988408098e-09	-0.776504459731265	0.0197668727473289	0.0392993113103807	-1.85971314519485	1.043163680278e-08	4.89578662688729e-08
SYT14	ENSG00000143469	2.19128131975694	2.62066499088381e-08	2.60530953195285e-07	0.744913404050488	0.0409417132206554	0.0739555595310522	-0.724156480811941	0.0417312204346543	0.0671069858158509
SUSD4	ENSG00000143502	0.556604158619954	0.0330860885839581	0.0690609193191104	1.36938698790638	4.22138202615085e-13	4.76714763300092e-12	2.09244516206362	2.55151265249874e-32	1.07899692910426e-30
EFNA3	ENSG00000143590	2.15660691212431	6.8955682840794e-22	5.17537356870785e-20	1.33436081140083	5.72248678280753e-17	9.87067267311748e-16	1.71719958793037	6.58614478825817e-31	2.43887729295354e-29
ACTA1	ENSG00000143632	0.0498597877783982	0.901679658556953	0.933977140950047	0.793925937248452	0.0525519546062177	0.0914765490568489	1.25295286364006	0.00197221823921049	0.00423699252603005
CNIH3	ENSG00000143786	0.177507499711406	0.239594565007719	0.349375943647729	0.754524133267952	1.39818851028518e-13	1.66775830189321e-12	0.558750029601524	3.91895280473184e-09	1.94213283357174e-08
SYT2	ENSG00000143858	1.69794278080267	4.03405792253491e-06	2.53783037171606e-05	3.28300263988538	6.3162810436278e-26	2.60802784389912e-24	2.14006570679619	9.55576225890383e-13	7.20672317990336e-12
OSR1	ENSG00000143867	1.99791408803486	4.35462867159634e-12	8.37854499390649e-11	2.21533467240325	7.67652146457882e-25	2.88342889357625e-23	2.70615577828789	1.42207755202417e-40	1.19912834544929e-38
GDF7	ENSG00000143869	-2.63036885824051	3.93480599964235e-22	3.03457008154236e-20	-0.333156662464832	0.0924612935883049	0.148590925028966	-1.2840481523559	5.5802238993546e-12	3.85629148512545e-11
ATP6V1C2	ENSG00000143882	-0.870641508996775	0.00770413142653847	0.0200910255506236	-1.10407232419253	1.66225234402669e-05	6.4938256169449e-05	-1.20624998279394	6.97147984856356e-07	2.58807291288339e-06
ST6GAL2	ENSG00000144057	-0.64226884832105	0.0140199918789741	0.0334917375758921	2.03202005724498	9.79960428084762e-27	4.34082154813812e-25	0.3809983285012	0.032676883948697	0.0539857991232678
MALL	ENSG00000144063	-0.348788528651732	0.0466784592512251	0.0922464680741244	-0.401317828475494	0.000874038220359946	0.00242120522253876	-0.727915320974767	9.18521272079899e-11	5.52395338601005e-10
FBLN7	ENSG00000144152	-2.06393328349902	2.52174116340562e-26	3.3761050247745e-24	0.0189602448842151	0.884370971227248	0.915537509781333	-1.23264613633856	8.42985195382174e-24	1.76114705557641e-22
NXPH2	ENSG00000144227	2.98721775109278	1.56782824793116e-13	3.84337581443369e-12	4.38237596039649	9.44835872355664e-28	4.55261277910444e-26	5.11459238220501	3.35937958096021e-38	2.28266580992672e-36
THSD7B	ENSG00000144229	0.117804890673885	0.686459429435915	0.773655088099303	1.53313087873674	1.80618325702453e-12	1.88320671435388e-11	0.471760721089013	0.0218776498645337	0.0376855038123075
GALNT13	ENSG00000144278	2.25025842989265	5.88931590210839e-18	2.65921610773426e-16	2.63148325350068	6.68083873966821e-44	1.28915249838201e-41	2.15828323463419	6.84649657566868e-34	3.27077937945128e-32
ZNF385B	ENSG00000144331	-0.335901911604035	0.369987520751627	0.489063550509016	1.82927122667549	1.42981012897411e-08	8.94070461483809e-08	-0.178124625560498	0.56746537097856	0.639721059096557
TMEFF2	ENSG00000144339	-1.31727250886726	0.000645767849801097	0.00234053223138034	0.261193536187468	0.448815022695881	0.548001420113886	0.632653172999378	0.0582137724100864	0.090182865288051
CDCA7	ENSG00000144354	-1.2737194098997	3.70652441111991e-05	0.000185326220555995	0.580201961790234	0.0136389996407446	0.0283926081902621	0.784704555990861	0.000420823059427098	0.00101840781022317
UNC80	ENSG00000144406	0.112794658642583	0.724699862337665	0.804037414807682	3.0257926616818	2.20111265395741e-34	1.98774673379154e-32	0.849629262057795	0.000300862271231173	0.000747947720727883
HES6	ENSG00000144485	0.282716751009204	0.226025642384363	0.333698336596891	2.00415851077229	5.53876638368298e-34	4.83045996608115e-32	1.35029358479646	2.24247574946613e-18	2.9473290425495e-17
ESPNL	ENSG00000144488	0.663475008062135	0.0348842393750789	0.0721631775146187	0.761502770210368	0.0016315564396641	0.00424690121138044	1.44872080471419	2.28573903511468e-10	1.31583928208998e-09
CPNE9	ENSG00000144550	0.0205052281211242	0.959370110535749	0.973347089640426	0.508068312562273	0.198089850837056	0.281784825923952	0.283480652277406	0.466099868039019	0.544003410562509
CNTN4	ENSG00000144619	-0.0931258155700231	0.68900922412193	0.775866346055808	0.784333569062184	2.12201150866629e-06	9.65632512761912e-06	0.359281208030002	0.0203247245000386	0.0352731177471068
RBMS3	ENSG00000144642	-0.596823973489637	0.00679931108959038	0.0180252570031328	-0.702915382934822	6.20437058755918e-06	2.61268583933091e-05	-0.120977679261048	0.405286709613708	0.48487185622375
GADL1	ENSG00000144644	-1.1676422948737	0.00375581944845801	0.0108184139787614	-1.59923211017047	7.06760597040668e-05	0.000244570616985828	-0.968517403813837	0.0144368369725704	0.0258744718980224
STAC	ENSG00000144681	1.27616095660438	1.46754808844402e-05	8.09856273132077e-05	0.864601595467169	9.29697115169076e-05	0.000314904667140451	-1.45563870147948	3.54252697453305e-12	2.50373750699451e-11
TMEM108	ENSG00000144868	0.797712203809806	0.00241540277150662	0.00737556725439876	0.318644051521191	0.0965872193478599	0.154098091163352	1.17805468108114	5.47148206323748e-11	3.38058133657765e-10
AGTR1	ENSG00000144891	-0.258546219606152	0.264778159740994	0.377839972573612	-1.19885250240654	3.84417491969797e-13	4.36228929375536e-12	-0.184837976658081	0.230598407744574	0.3007922106425
ALDH1L1	ENSG00000144908	-0.711961924846925	0.017960100983274	0.0412869951573949	-0.0892048777222778	0.694444642141103	0.766146906669564	0.548115964607918	0.0105064500711945	0.0194362036438968
STXBP5L	ENSG00000145087	0.890123609946612	0.000135281079758636	0.000586888862210291	0.380473899112648	0.0218601621881469	0.042959219745334	-0.210677164441418	0.175097235743508	0.237492592763542
SLIT2	ENSG00000145147	-2.89245897841941	4.91946275413633e-37	2.33424338647536e-34	-0.120644573959145	0.453786532215299	0.552769731501492	-0.532578907793439	0.000407664338589701	0.000989214107551243
VWA5B2	ENSG00000145198	-0.129605933717432	0.728065537552887	0.806544842855173	0.55233973417624	0.0788511328371261	0.129780555222256	0.688325798615973	0.0221100378036514	0.038038993873723
OCIAD2	ENSG00000145247	-0.462216883014551	0.00533501698163339	0.0146281880901887	-0.899355086080672	3.03112874401821e-15	4.37404377261804e-14	0.390315070337148	0.00020710035714016	0.000528801030475993
SLC10A4	ENSG00000145248	1.71269831714099	2.31766117138129e-07	1.88997741021903e-06	2.08370560933661	1.12805672997041e-15	1.69784667502804e-14	2.12504690677246	7.63189423831088e-18	9.57235121870578e-17
SNCA	ENSG00000145335	-0.166819578054661	0.4099097716481	0.529284814228521	-1.2128525084819	9.72557090930551e-18	1.82118633850172e-16	-0.644837197686894	1.00859537379672e-06	3.65415135103394e-06
SFRP2	ENSG00000145423	-1.78506950746196	5.40689679001044e-08	5.07769458692863e-07	0.364027483368674	0.157075163411123	0.232146510384035	0.559192705975351	0.0221153951600944	0.0380458727651228
RNF175	ENSG00000145428	0.927557162237585	0.0185318844460978	0.042416818336073	2.02288781292036	2.43841737248045e-08	1.47660597755982e-07	3.46569423380673	8.17981488685277e-23	1.58144970826964e-21
GLRA3	ENSG00000145451	-1.46746798931372	1.01292818897131e-05	5.77769450901626e-05	-0.0952695004650123	0.715619837633408	0.78413434227341	-0.279953544742765	0.260273680151	0.333991642639679
NKD2	ENSG00000145506	-0.849453071199408	0.0118151083299563	0.0289154609403905	2.96478320139592	1.38139983847185e-32	1.01769180205314e-30	-0.475845311374877	0.0504906582661087	0.0795075924265785
ADAMTS16	ENSG00000145536	-1.47628245377856	2.66648256969179e-05	0.000138007357253691	0.174795593835171	0.542337763335073	0.63412043956753	-2.07934456537223	3.59541635924521e-14	3.15429899646097e-13
MYO10	ENSG00000145555	-0.106386543935781	0.520477931570456	0.632997025822316	0.183793601017195	0.105050378609995	0.165487893151021	-0.39367853887106	0.000192073087912422	0.000493187039041927
HAPLN1	ENSG00000145681	1.92845428639956	1.91785997218257e-06	1.29125757386366e-05	4.69566220130484	2.46860946713447e-30	1.44578916385836e-28	2.97858175019348	2.257707952594e-13	1.82329609885288e-12
BHMT	ENSG00000145692	-1.08638003278083	0.000333878318701992	0.0013052539494571	0.813595331911686	0.000217365641040853	0.000683187506560983	0.466845363034016	0.0249591642604711	0.0424322465216426
IQGAP2	ENSG00000145703	-0.395964940761747	0.00276509159765103	0.00830565872062667	-0.284982831367036	0.00145333898337286	0.00382281545048607	-0.411637438063865	7.38560654955341e-07	2.73275251592318e-06
CRHBP	ENSG00000145708	-0.664809631604869	0.00676039226905558	0.0179322703782652	-2.82795004968815	2.27583342424532e-56	9.65332677450725e-54	-2.69362123214514	1.90659566063435e-58	5.18205296305423e-56
TSLP	ENSG00000145777	-0.625184078679123	0.011736445223939	0.02875814302356	-1.06822361780079	3.16105454474932e-09	2.18126009317864e-08	-1.70908868692126	4.7643372988647e-23	9.40603827092507e-22
MEGF10	ENSG00000145794	-1.49726780226548	2.89026368076879e-06	1.87558951653042e-05	-0.123692692603702	0.617653376843401	0.70013387394141	-1.73282376146277	1.76787198020761e-13	1.44080279726091e-12
ADAMTS19	ENSG00000145808	2.44295961156628	7.57072071011058e-24	7.52923584173795e-22	0.548450446344807	0.00160071669579036	0.00417399999055989	1.07430227001037	4.17971785616363e-11	2.61720204136591e-10
CXCL14	ENSG00000145824	-1.29254943815946	0.000305115165017091	0.00120526302309207	1.7229567508737	5.83365689699067e-09	3.86174568056878e-08	0.471428275102453	0.0962894056333137	0.140726802960304
SLC25A48	ENSG00000145832	-0.963487035639935	0.0107010516353912	0.0265992054025762	-0.382256818485822	0.373120954748792	0.473376286059659	-1.11766843691475	0.0104320557664107	0.0193100635533368
GABRB2	ENSG00000145864	0.417072389446053	0.146677947651961	0.236222121872902	1.16312409769537	5.18585583586135e-08	2.98720234824976e-07	0.372474941591293	0.0650396018357495	0.0995888887705413
N4BP3	ENSG00000145911	-0.682908815919126	0.000438152046868775	0.00166522760685465	0.287066615688427	0.0303465467832207	0.0571396002956864	0.519503661531513	2.46838177319953e-05	7.3070051539305e-05
PSD2	ENSG00000146005	1.20624144062285	0.000539473596762834	0.00199728335205596	1.53532473491117	5.37164433663587e-08	3.09040655988741e-07	1.47841593286856	4.10622822044537e-08	1.78833010316378e-07
GFRA3	ENSG00000146013	-3.95151904492003	2.63957136972164e-24	2.8312184097838e-22	-4.3348934014311	1.18368694366009e-32	8.93189110182322e-31	-3.94482892743567	1.54141731980559e-29	5.04111890980811e-28
PLA2G7	ENSG00000146070	0.199840771755119	0.563267150723802	0.67074859942974	0.0214228032801909	0.938902861730407	0.956533557048755	-0.564044268112156	0.0346861210838895	0.0569623957144064
HMGCLL1	ENSG00000146151	-1.50053087382421	7.87337230369832e-08	7.1401055277627e-07	-1.91404623591795	2.45309208934995e-20	5.98208301753935e-19	-1.59117163187348	2.76873655483027e-16	2.96181810670514e-15
SCUBE3	ENSG00000146197	-0.577475630800687	0.0592949835817297	0.112471242317943	-0.641133937850239	0.00593919085810095	0.0135584806387129	1.37502912588784	4.01291854417099e-10	2.23788156661488e-09
CRIP3	ENSG00000146215	-0.381994280022506	0.0741989319306659	0.135234316367122	0.70369606182284	9.26903822940585e-07	4.45088722525243e-06	0.266741433883125	0.0478812625960892	0.0759195710453963
TCTE1	ENSG00000146221	-0.0826756674704577	0.797990959777213	0.86004838956547	0.0420597294344584	0.866340812174953	0.902310764419726	0.688085854673056	0.00333801303264423	0.00684849211058082
FAXC	ENSG00000146267	-2.24527204475581	5.48474969619449e-32	1.55096533075722e-29	0.172269099025128	0.186549611913026	0.268131906748396	0.284405891573575	0.0192768026777999	0.0336212130686567
CLVS2	ENSG00000146352	1.12735060603001	0.000634666182738291	0.00230536911713487	1.26603861166566	1.08281505844493e-06	5.14309595540646e-06	2.05543420580761	8.07208009238151e-17	9.11201137847663e-16
RSPO3	ENSG00000146374	1.02434990319355	4.23690053021914e-07	3.27025173265742e-06	0.766851706473127	5.75843287905989e-08	3.30072335072239e-07	0.687312911968456	1.87606616497341e-07	7.51365841036205e-07
TMEM181	ENSG00000146433	-0.323107818208325	8.38387875499212e-05	0.000382445308368917	-0.203253460087706	0.000211698542243651	0.000666798007438233	-0.343378506128076	1.46380352748198e-11	9.61726818865481e-11
SLC22A3	ENSG00000146477	0.230734806654239	0.333337283809381	0.452384005247413	0.740016813283423	1.38957036761578e-05	5.50849935448936e-05	-0.315056713040907	0.0482541529548632	0.0764458724447623
VWDE	ENSG00000146530	-1.29717581822742	0.000342930208109607	0.00133634899443603	-1.59998428111354	1.30401249251421e-07	7.13422507874446e-07	-0.719679594690143	0.0130988440343347	0.0237424499023114
IGFBP1	ENSG00000146678	-1.17332576798282	0.00370699481986117	0.0106964873203477	-1.46016227595581	0.000369436267159199	0.00110824375807376	-1.38062049866549	0.000670150326158951	0.00156810919264626
NOM1	ENSG00000146909	-0.0542374038619288	0.332534474499928	0.451491469694238	0.150106712616475	5.17999156185755e-05	0.000184027745906348	0.00552125775598232	0.872371153364868	0.902845859906792
CNPY1	ENSG00000146910	1.31826571417342	0.00117397198541684	0.00393502702726825	0.214465803151924	0.599500176293539	0.684851639600787	1.36211078769085	0.000704545643571413	0.00164173092157331
DOCK5	ENSG00000147459	-1.92290876393446	8.41489700051211e-37	3.73928637348153e-34	-0.865665618481877	4.71738352122358e-17	8.21799325928152e-16	-1.55450116189629	5.5297068854417e-59	1.62951730797832e-56
SYBU	ENSG00000147642	-0.766313005571775	0.000112411905795336	0.000498411672907894	-1.96781955497946	1.16588429387861e-45	2.54991646930717e-43	-1.48444698671567	1.34835064323195e-30	4.84558103431046e-29
DPYS	ENSG00000147647	1.82923657500568	5.83917290458104e-09	6.6531398235143e-08	1.16850117746911	1.54246192082328e-06	7.17296037764912e-06	2.09850780587442	4.20229463221083e-20	6.49603745051033e-19
RSPO2	ENSG00000147655	2.26787850207703	2.26266605936756e-08	2.28264275070252e-07	2.24187633289929	4.56917388793686e-08	2.65326743399279e-07	2.95613637450385	3.18849683359316e-13	2.53729303173509e-12
FAM135B	ENSG00000147724	0.727397187683448	0.0485827319963199	0.095257341889413	1.33909638445821	1.79354012823739e-05	6.95720602605039e-05	-0.334291213961331	0.27184843278817	0.346604585139355
CDKN2B	ENSG00000147883	-0.486798876321884	0.0802275079046739	0.144311752879278	-0.611742871515087	0.00290736514705989	0.00714275447932792	-1.23409278099968	1.81349890260571e-10	1.05592557775472e-09
CDKN2A	ENSG00000147889	2.07780323813035	4.78881994720039e-14	1.26474541907429e-12	2.4134598684329	1.22416390080699e-32	9.18779313755807e-31	2.08389726774896	9.25537104842182e-28	2.65747807692891e-26
NTRK2	ENSG00000148053	-0.329641136272123	0.110075853678954	0.187380459977122	-0.240855270886667	0.0949318527943731	0.151933296305653	-0.612077969877692	5.49863312940445e-06	1.79389621789625e-05
SHC3	ENSG00000148082	0.445870353412653	0.0699357541495315	0.128992715602592	1.57567642494188	3.70687751754586e-19	8.01343908136651e-18	-0.661641739736258	6.79435666761374e-05	0.000187896883245922
NR6A1	ENSG00000148200	0.971853144147669	1.03163390985513e-05	5.87601043873738e-05	0.872953632266525	1.94672526500897e-08	1.19750766411615e-07	0.609935682964287	2.72638351058565e-05	8.02408603646397e-05
CRB2	ENSG00000148204	-0.362655852132291	0.225886519041336	0.333580898906062	0.0551857973761035	0.806948176334059	0.857259949775045	-2.38766582712265	9.85585712379685e-29	3.01216943428704e-27
PROSER2	ENSG00000148426	-1.6398331913091	2.666144665771e-15	8.53013941922963e-14	-1.19903368421319	3.95182669021559e-17	6.94048859426509e-16	-1.96923799813157	1.39375919920658e-48	2.00093788624555e-46
ST8SIA6	ENSG00000148488	-1.04246214876029	7.55031850011344e-05	0.000348394867991884	-1.23368608649858	1.27835368530517e-10	1.06700988133925e-09	-0.881010998700069	9.42857355980617e-07	3.43331057240861e-06
HTR7	ENSG00000148680	0.0680402922680346	0.72849073309546	0.806824309570258	0.573028615166888	2.17130479377454e-05	8.29310172598555e-05	0.207038615997452	0.101097640412031	0.146872259643737
NPFFR1	ENSG00000148734	-0.888347009765364	0.0279869109243042	0.0599597131189941	-0.933510692984858	0.0276590695086907	0.0527068035461028	-0.134641885660496	0.749877142564096	0.800244371824873
MKI67	ENSG00000148773	0.558804696110753	0.0801852249550339	0.14425714109737	0.98193853693463	7.18733990951198e-05	0.000248498926474976	1.04465739845443	8.38069815719068e-06	2.65314536820709e-05
INA	ENSG00000148798	1.43871681915795	0.000301711016793533	0.00119333143757205	2.17499874966329	5.54233403791913e-09	3.68020971042567e-08	0.893339699259812	0.0148430153134859	0.0265446667753315
FUOM	ENSG00000148803	-1.37314537199277	7.72927558226825e-14	1.99613533141697e-12	0.32886090748531	0.00419135631495723	0.0099127329591305	-0.971053253538782	9.61086228695069e-19	1.30609752292808e-17
ADAM12	ENSG00000148848	1.85643168529265	2.15395130350827e-10	3.15211012763795e-09	4.51090296549116	2.86247813170295e-94	1.60270150594048e-90	1.69616747680168	2.27718167836545e-16	2.46232912652919e-15
LRRC4C	ENSG00000148948	0.662259144393313	0.00204842685630752	0.00639804862683576	1.30651255514089	4.37669087857749e-18	8.4851427386272e-17	2.39391551559862	5.13950693390314e-65	2.35869666581341e-62
KLHL35	ENSG00000149243	-0.586031571454945	0.0414190203451552	0.0833951002993829	0.975607129409809	1.31632526786003e-06	6.19024456135422e-06	0.398001042912082	0.0365491898777288	0.0596441020476256
TENM4	ENSG00000149256	-1.59762094485489	5.19154259335575e-13	1.17302045924935e-11	1.07252547035299	5.34045622094601e-12	5.27358278325868e-11	0.051418059226417	0.723691945571834	0.7789517480981
DRD2	ENSG00000149295	0.229885661445266	0.464485107347057	0.581775426783545	2.84658179026648	2.27750741420003e-32	1.63904421749434e-30	1.83291360783829	8.43251038561419e-16	8.65669703869708e-15
GRIK4	ENSG00000149403	0.191070351600556	0.556745014063462	0.665048500968878	1.38510724497964	2.95202524739059e-08	1.76736413175149e-07	1.82678534006227	1.01905455035666e-14	9.3751009323808e-14
ST14	ENSG00000149418	-1.72773023421139	2.63255699045312e-09	3.17255415186117e-08	-1.40943795049599	4.68045540299445e-11	4.1292926117447e-10	-1.27337700893495	2.43625249729705e-10	1.39702762519113e-09
KIRREL3	ENSG00000149571	-1.79195585302043	6.92597855151984e-07	5.1186053207444e-06	-0.201314171383127	0.487259134055633	0.584639956192673	-0.587870358940416	0.0342298443315394	0.0562956463436404
MPZL2	ENSG00000149573	-0.727203585558081	0.000169193812267427	0.00071517148941969	-1.09942511488869	2.66511873541064e-16	4.31521104672185e-15	-1.57614401918925	2.74070283504579e-36	1.61528370246541e-34
SCN2B	ENSG00000149575	0.898364252986413	0.000189629954273989	0.000790468050439014	1.14980411624466	2.35394817498396e-11	2.15355487446653e-10	-0.0249757549858085	0.877029512821509	0.906856658601329
JPH2	ENSG00000149596	-0.141776195737843	0.41949825836018	0.53896197871511	0.41805673105242	0.000541713800365824	0.00156957957371572	0.484396770045612	1.67498178822731e-05	5.08414996871121e-05
DUSP15	ENSG00000149599	-0.552090296958242	0.0230088928614568	0.0509801310373157	0.980989725413456	3.43811884637447e-09	2.36138707321524e-08	0.670496364724267	1.5912221681994e-05	4.84672664549473e-05
KIAA1755	ENSG00000149633	-1.98011164305151	5.5528563056313e-27	8.05451877078489e-25	-0.588369631856207	3.27225222328519e-06	1.44626935571312e-05	-0.983885752970414	6.99997235670295e-17	7.95955426993904e-16
TM7SF2	ENSG00000149809	0.0888405950324782	0.597685646205458	0.700063163278599	0.417711513789011	0.00026062791827449	0.000805151023184102	0.652925235453681	6.61049607382548e-10	3.59481036493288e-09
DOC2A	ENSG00000149927	-0.52399907536354	0.0190248189382893	0.0433501388716759	0.304289545619121	0.0447882372081815	0.0798526748594472	-0.340395783600863	0.0176957139869568	0.031121467085366
HMGA2	ENSG00000149948	1.47574295353711	1.78435206033679e-05	9.65087633870336e-05	1.92180708668454	3.77175635869158e-12	3.78731417724429e-11	8.13233738092708	1.39748958130575e-209	3.91227208286546e-205
CNTN5	ENSG00000149972	-0.534326486413243	0.103215937519039	0.177718812402085	0.921449335811398	0.000328561776685657	0.000994861740747401	-0.475437963881591	0.0516496246746862	0.0811545851023091
MKX	ENSG00000150051	-2.66840582386691	3.04245663537616e-17	1.25255255157876e-15	-0.944120140083974	9.99897205747487e-05	0.000336160949620522	0.31030474135151	0.176521271358809	0.239082863151178
CDH8	ENSG00000150394	0.448565764453383	0.121842669064449	0.203470468110623	2.88638943921483	4.3506603936595e-41	7.08120568142429e-39	2.88647401836865	5.35851574562787e-46	6.52224557821097e-44
FAM124A	ENSG00000150510	-0.235578929640892	0.263831107019901	0.376776607714235	0.378296837570545	0.0103231385281596	0.0221946289145094	-0.424300303463821	0.00211009218264362	0.00450381447492437
LYPD1	ENSG00000150551	0.234117756315973	0.481414424768432	0.597314046066226	1.86832983556126	4.4665529378388e-13	5.02779049034167e-12	2.51893623555992	6.14920230272913e-25	1.41801415539458e-23
ADRA2A	ENSG00000150594	-0.845216893606302	4.99585725182003e-05	0.000241385957481363	-0.360045584544443	0.0133057165865611	0.0277980250627446	-0.757309255914953	2.51222528803571e-08	1.12419672216368e-07
FREM2	ENSG00000150893	-1.87965743172918	1.15763246812323e-07	1.01243114480193e-06	-0.82547026531496	0.00460487255593432	0.0107922484054735	-0.714056944533758	0.0103877003961385	0.0192366338277093
GPR158	ENSG00000151025	-1.48470896156806	6.18155877286287e-05	0.000291151772379281	-1.0663741972208	0.000719254014786697	0.00202978993386629	0.425985152473447	0.157800689733528	0.216688591214506
KCNA6	ENSG00000151079	-1.28864064811534	6.07604371267658e-08	5.6486701063365e-07	1.47945842233873	2.27691250241772e-19	5.05088474684501e-18	-0.757648953337969	1.23913662801604e-06	4.43828427601191e-06
MAT1A	ENSG00000151224	-0.136276208113736	0.729269707910947	0.807431499820722	-0.489382992156499	0.18076779199937	0.261165006813355	-0.359473094475252	0.312226872667914	0.389961951372764
KCTD14	ENSG00000151364	-1.10409332294026	7.79456593367768e-06	4.58422002759048e-05	-0.872477312334525	7.5048722946092e-07	3.65834755158601e-06	-0.0877888358833019	0.591720039580036	0.661840365497747
CCDC3	ENSG00000151468	-1.04229127985512	1.40805649891701e-06	9.78613249433511e-06	-0.832279722610293	4.2823269701639e-08	2.49861908148683e-07	-1.49372471609049	7.18151698055676e-26	1.77917316699723e-24
PTPRO	ENSG00000151490	0.239753040717012	0.249004527103747	0.360177830746584	0.268262708934501	0.0653475637807417	0.110464648755623	-0.099965845314516	0.462130321404094	0.540181141866707
DPYSL4	ENSG00000151640	2.32022231948454	1.59477896069491e-15	5.24627931899577e-14	1.89467282852727	3.45563123182478e-18	6.78403901367003e-17	1.03690514981378	4.60766844577079e-07	1.75337088418839e-06
VENTX	ENSG00000151650	-0.419893428779986	0.0112676791616326	0.027787057622437	-0.103743611364563	0.351545353918259	0.450928393261932	-0.35124978926885	0.000693357081256899	0.00161754429081557
ADAM8	ENSG00000151651	-0.508402639698702	0.00197888558333106	0.00620535794993714	0.0606806402247775	0.577372234563664	0.665494619991593	-0.0594955453475465	0.555228060335651	0.628761358727258
FLI1	ENSG00000151702	-0.19819708876497	0.0920080900552199	0.161621790870043	-0.644018051270778	4.57642915322061e-16	7.23416906518413e-15	-0.715986214567643	2.25144684401543e-22	4.20475346218893e-21
GABRA2	ENSG00000151834	3.59518707646137	5.43786212614809e-22	4.15937022463158e-20	3.83498355184203	4.63412338917864e-33	3.70663669371588e-31	2.91631657319662	3.1931141397034e-21	5.42093573929634e-20
CCDC175	ENSG00000151838	1.32713059469663	0.00111690964629059	0.00377768340557027	0.544989050615942	0.191818245813368	0.274371833104148	1.52748815794438	0.000222394345340514	0.00056479319056111
PABPC3	ENSG00000151846	0.392409369976276	0.0456463970050404	0.0905135914546046	0.179831420888287	0.212007659492548	0.298218994447487	-0.0136935910739056	0.920591897545962	0.940033928063876
GFRA1	ENSG00000151892	-1.79172908220863	1.27114590441465e-10	1.95204221580297e-09	-1.35165937098931	5.02890914151531e-11	4.42161782087692e-10	-0.259418389590456	0.18017779568676	0.243346072474471
GLT1D1	ENSG00000151948	-0.525159109621323	0.0337676645829439	0.0702217924527941	0.916831650345086	2.12445437642301e-07	1.12961254070204e-06	0.599594206317385	0.000297194029447508	0.000739156614639568
CCDC74B	ENSG00000152076	-0.26853663540366	0.131736857786436	0.216863067960207	0.757037109643014	5.03422266534351e-10	3.8931785501738e-09	0.502524097256928	9.39784617553267e-06	2.955433651809e-05
TMEM163	ENSG00000152128	0.105727276644641	0.700928803504178	0.785151322587206	3.04058541880824	6.20419110060625e-53	2.09260638387316e-50	1.62009445510784	5.46619232720759e-18	6.95256947751825e-17
GRID2	ENSG00000152208	-1.1327006475314	0.00146256531598632	0.00476375986283154	-0.027272031798255	0.925483865711637	0.94675585838622	-2.39920585712836	3.1744905530406e-17	3.76407721441642e-16
PDE3B	ENSG00000152270	0.569642417863648	0.0181893068606176	0.0417316542831494	0.792353908169969	4.37990709359518e-06	1.89075557571622e-05	1.31885118334432	3.23879717656801e-16	3.4449136382227e-15
KCNK13	ENSG00000152315	-1.17375036732856	0.000400215187352636	0.00153479783149823	-0.503757436079682	0.048015912543405	0.0847437568813909	-0.953172026572746	8.84688533384017e-05	0.000240268291541381
SPOCK1	ENSG00000152377	0.736980229584411	0.00416613224986325	0.0118131137784788	0.727263625254632	9.51962187531476e-05	0.000321667850814045	-0.434798992460737	0.0129388557982197	0.0234798255053583
ZSCAN1	ENSG00000152467	0.38062608002188	0.292478870656115	0.408172780858323	1.36930242084793	2.15321589320028e-06	9.78718605782461e-06	1.94796190163421	6.13864136508047e-13	4.73549917375111e-12
TRIM36	ENSG00000152503	-0.348397276249721	0.13987201655703	0.227565357326324	1.08003000994819	9.38308963497943e-11	7.96964788626362e-10	-0.324933216706552	0.0389986200256411	0.0631845805670364
IGSF10	ENSG00000152580	-3.26596828554737	1.99120556413401e-27	3.06284614109515e-25	0.318701862830277	0.160041800235021	0.235610548884067	-1.49170845465998	3.51739951688009e-12	2.48660604734995e-11
CCNO	ENSG00000152669	0.161314986957139	0.689768912540901	0.776448876051844	-0.228821216536622	0.589065302845014	0.675606667751492	-0.857268560185722	0.0425500541308247	0.0682981919266347
PRDM8	ENSG00000152784	-1.01569479939035	1.37213829674042e-07	1.18084880471097e-06	1.28072270575626	5.87396130444858e-22	1.67455750222035e-20	1.04887246602695	2.68884612141558e-17	3.20998921829549e-16
BMP3	ENSG00000152785	-1.36528538757043	0.000657588934924932	0.00237783547316242	-0.37142599284523	0.33853090815176	0.437340690987934	0.758725036496529	0.0461190148993118	0.0733705644204258
HHEX	ENSG00000152804	6.66945031646903e-05	0.999695014617634	0.999766439260553	-0.51884352541675	1.60015438208997e-05	6.2750540690534e-05	-0.170980601942665	0.125850801593914	0.177705699113368
RAB3C	ENSG00000152932	-0.524378367267639	0.147243726613315	0.237064276572154	2.26866914053417	5.68563919326743e-14	7.13444505672442e-13	2.54085411642297	1.66146055359867e-18	2.21181349252339e-17
JAKMIP1	ENSG00000152969	0.188085395735472	0.585259697664704	0.68946074886902	-0.0929486748794074	0.738346165964255	0.80299914207565	0.335088648454839	0.204485534869961	0.271525520499196
BANK1	ENSG00000153064	-1.05546112663811	4.38489813713398e-05	0.000215095888118216	-1.09397026094951	4.57728149984083e-09	3.08253537618581e-08	-1.00479816707239	8.62215485053973e-09	4.0890602243073e-08
BCL2L11	ENSG00000153094	0.0505527081282949	0.807052719833054	0.866512268609586	-0.302144543050845	0.0369785754644574	0.0676257656210794	0.125089360369045	0.354696825840249	0.433612997353614
CLGN	ENSG00000153132	-0.38588722522784	0.268946429283734	0.382637357717037	0.122062508218501	0.66675823886355	0.743276267151877	0.893977232309452	0.000938529777907633	0.00214115729219495
SYCP2L	ENSG00000153157	0.5236696054254	0.0052028608194867	0.0143191200001504	-0.00707232080775116	0.956678375701493	0.969182120462122	0.765656396229151	2.35051945821514e-10	1.35035485804911e-09
BMP6	ENSG00000153162	-0.810674337772966	1.71665135865566e-05	9.32434124671426e-05	-0.510220980569666	9.07360778154492e-05	0.000307972417367059	-0.825285913751419	1.13281289925662e-11	7.53459185428582e-11
CD8A	ENSG00000153563	-1.66949705511505	2.92894158737642e-12	5.80391555199922e-11	-1.41942668364239	6.19708195277033e-17	1.06303498325861e-15	-1.40097591973658	1.0665405529098e-18	1.44380090806141e-17
PID1	ENSG00000153823	-0.496625147529661	0.0101426000858465	0.0254155110457638	0.201212557720529	0.133336799953338	0.202581336952876	-0.547911536802122	1.17958854630734e-05	3.65617596920659e-05
MCOLN2	ENSG00000153898	0.824701201795755	0.00057796148226276	0.00212447895167358	-0.424518168663052	0.0141848591163399	0.0293738539064972	-0.399065056143827	0.0137246616650078	0.0247469987963347
HS3ST3A1	ENSG00000153976	-1.22348888278641	0.000171263169982722	0.000722391508763945	-0.310312448773283	0.216646977356075	0.30367675400978	0.45347609357402	0.0557790067843738	0.0868837999500821
SEMA3D	ENSG00000153993	-2.34462286955293	6.54272206261436e-22	4.95036497683484e-20	-1.69769450207298	2.22700145878939e-22	6.62145897713382e-21	-1.70471938507414	1.85594969568832e-25	4.41813875261857e-24
AK5	ENSG00000154027	-1.01201457773847	2.95626170452306e-05	0.000151416116685379	0.223915743738185	0.190990734397508	0.2733949792636	-1.12604619827043	3.89347056396855e-12	2.73932416281225e-11
THY1	ENSG00000154096	-1.54449744649747	2.35636532704693e-09	2.86437027054619e-08	0.1175585543135	0.530859253802017	0.62400100867511	-0.846993218519946	1.51452780409313e-06	5.35275923186304e-06
JPH3	ENSG00000154118	-0.535553454718485	0.135059893798436	0.22136018730915	1.82170638640639	4.58914076321892e-10	3.56374467867722e-09	-0.360177690147252	0.202417097881747	0.26905971488531
ROBO3	ENSG00000154134	0.622953803229647	0.000147273042981695	0.000632833282927484	-0.280437423157567	0.0129141349350271	0.0270931660301321	-0.4341324907195	3.51862581017105e-05	0.000101833898021026
UCHL1	ENSG00000154277	0.773306785773879	0.00174286351851514	0.00555268740193826	1.08147801483136	1.0952315511198e-09	8.02014315291624e-09	0.305465876821393	0.0664685665685587	0.101527036288018
FAM167A	ENSG00000154319	-0.197351406934459	0.555593489954608	0.664145165441526	0.111252777621295	0.670967526931036	0.74680883891676	-0.256322646138481	0.305405247431169	0.382968420421876
WNT3A	ENSG00000154342	1.21954174553608	0.00222542742510647	0.00686737662762958	0.987229918510545	0.0237588774240196	0.0462024016036002	1.74206086610141	7.51991610655443e-05	0.000206574478856826
BUB3	ENSG00000154473	0.0399081276253318	0.416252303897547	0.535725288774794	-0.0567949318715278	0.0818383672862501	0.134003924207672	-0.0150868194817397	0.617596692452943	0.684981554027975
CXADR	ENSG00000154639	-1.60446936317417	1.24441305860373e-08	1.31909668972402e-07	-1.24850150805348	2.22138344492345e-09	1.56525621798721e-08	-1.2091666094141	7.72734596653966e-10	4.17378063540957e-09
CHODL	ENSG00000154645	1.26302744240016	0.000219067337179832	0.000898314062450475	2.2145695910294	6.16011601174536e-16	9.58601710665989e-15	2.48875725480284	1.47190327491253e-21	2.56894839034765e-20
L3MBTL4	ENSG00000154655	0.355618773071346	0.109052844043744	0.186109142221691	-0.481091168882619	0.00216019882156368	0.00547927570985551	-1.02728676477014	2.57853775783235e-12	1.85187697615486e-11
PDE1C	ENSG00000154678	0.961931598329992	0.000847801768595607	0.00297048942576145	-0.102747392542954	0.632886056045251	0.713874255166881	-0.137271212837548	0.4984739487242	0.575193858230657
WNT7A	ENSG00000154764	-1.65398267617206	1.88222261646536e-05	0.000101196124731991	-1.90803759767092	1.12843008601397e-05	4.5486537448468e-05	-1.93841417145347	1.10318813268569e-05	3.43343543908125e-05
PIEZO2	ENSG00000154864	-0.10903598585883	0.570841901334378	0.677150749305622	-0.304659505949135	0.0224876583626089	0.0440485583446149	-0.360632407090751	0.0037626423575823	0.00764184364484304
USP43	ENSG00000154914	-2.24451463662583	8.64745157584365e-10	1.14623772190219e-08	-1.38509944819865	5.67779951129527e-06	2.40468982327853e-05	-0.641843521770587	0.0275002274929227	0.0462605978046131
EPHB1	ENSG00000154928	1.46120816252226	1.08241202688339e-07	9.52597443967326e-07	1.86301446630698	3.52538028141827e-20	8.45698551656421e-19	2.36262730790321	2.40565966191411e-35	1.30769790748127e-33
CA10	ENSG00000154975	0.831310847576618	0.0378053483053078	0.077162490945399	1.93453731206334	4.71887530550188e-07	2.37257388968256e-06	1.18918913996937	0.00159903634242309	0.00349453726823843
DKK2	ENSG00000155011	3.18838177583261	1.03433996001962e-27	1.6641578839511e-25	2.43526948857166	1.01200629972122e-28	5.23680524227277e-27	1.51976982481469	1.94504637636569e-13	1.57922196364146e-12
PTPRN2	ENSG00000155093	-0.20839649560131	0.286570699154616	0.401589163679906	-0.0382747735495154	0.77780059195269	0.834656837308938	0.669720291020759	1.12052894151509e-07	4.60905197145386e-07
GOLGA7B	ENSG00000155265	0.615657800149507	0.0914160643632313	0.160733119071012	-0.700979901683719	0.0241823312844412	0.0469118123697548	-1.68100116027638	3.8594018065888e-08	1.68713231691839e-07
GRIA1	ENSG00000155511	-0.014056139323434	0.962941464219692	0.975943483523036	0.283237811773739	0.216414559714245	0.303396544604151	-0.698693029625956	0.00128201767156647	0.00285090831007255
PIK3AP1	ENSG00000155629	-0.111748341384119	0.45206234454112	0.570169640269808	0.0635590280600299	0.529419870419201	0.622761850177972	-0.228773424551294	0.0149293929991868	0.0266855035763143
SPAG17	ENSG00000155761	-0.381697956247678	0.320587387922003	0.438910598830031	1.75977002992366	2.38249989602941e-07	1.25513896479758e-06	1.49113420028651	6.11771348447239e-06	1.98246775087168e-05
FMN2	ENSG00000155816	-0.574194542251149	0.0518012376200609	0.10053907703644	0.992409050304037	7.43523501730347e-06	3.08735396483849e-05	-1.605176291239	2.23690378487773e-14	1.994970419167e-13
ELMO1	ENSG00000155849	-0.499981956634588	6.54845447966889e-05	0.000306613117843001	-0.598615047843781	1.45202660892443e-12	1.53568133422136e-11	-0.836367238845156	1.7619729068411e-26	4.57149504420915e-25
SLC24A2	ENSG00000155886	1.31535032321541	0.000243129512842138	0.000985436616767868	1.28471772939045	1.53377109056102e-05	6.03484493046464e-05	0.811669755542038	0.0043458192997705	0.00870625528102727
ADCY8	ENSG00000155897	2.64642362518955	6.68995863820565e-11	1.07883290366686e-09	0.744993047736548	0.076643872915639	0.126683900470763	-0.124253111260207	0.766769079969478	0.814606671236216
GRIP1	ENSG00000155974	0.907262628559602	6.91220122230614e-07	5.10977220011778e-06	0.839721584293282	2.93632303349082e-11	2.65340101105796e-10	0.843834755651617	7.38791351091783e-13	5.63862155774659e-12
KIF5A	ENSG00000155980	-1.73366669073049	6.32438235126768e-10	8.56560638237729e-09	1.50353568501403	2.46825014097245e-13	2.86359978021234e-12	-2.79470185349536	1.68127952731361e-45	1.95300499448732e-43
WIF1	ENSG00000156076	1.1906373042875	0.00252383215640747	0.00766070489196869	3.06145900094753	5.12303193930546e-17	8.8694668609064e-16	4.09333056496888	1.27484885491253e-30	4.61103277690909e-29
ADAMTSL3	ENSG00000156218	-2.43709235109319	8.97244404704678e-21	5.68288622391572e-19	-0.352061851546293	0.0627892929184414	0.106771928278671	0.0260559803361184	0.883395175580816	0.911728956327555
TIAM1	ENSG00000156299	-0.0975075421926534	0.539006588191243	0.649597031142703	-0.707436937981985	7.01686351757589e-11	6.04235909487964e-10	-0.712844378376354	1.62017571534332e-12	1.18828449439445e-11
SORCS3	ENSG00000156395	-0.477453293203842	0.184785820673453	0.284219496167975	2.66436274113435	4.4790017697149e-19	9.60104552397922e-18	0.215257295806702	0.452381975776114	0.530803194260124
PCDH1	ENSG00000156453	-0.140778317538791	0.390651535715967	0.510040562557993	-0.513280705137804	4.87710043267849e-06	2.08800163041496e-05	-0.625397986486842	2.16427490551954e-09	1.11070350100861e-08
GDF6	ENSG00000156466	-0.0471577059233269	0.880190047925197	0.919128665435707	1.13445416518284	2.27746840277474e-06	1.03001175986557e-05	-0.680616489515437	0.00278572641904713	0.00579910849949617
RPL30	ENSG00000156482	0.0827744660216761	0.423269748850606	0.542432438501841	-0.274226185490276	7.7559021621827e-05	0.000266347498810482	-0.344333781108397	8.82192949981211e-08	3.68210128044117e-07
KCNS2	ENSG00000156486	-3.12012969722581	8.01673786647804e-20	4.56155643439132e-18	0.0920947665736121	0.731726520857442	0.797690185023523	-3.05037165579399	1.42761943016008e-31	5.61323117237802e-30
LRFN2	ENSG00000156564	1.14301412267649	0.00448347901029186	0.0125741329285835	1.82815078562904	2.8753297765973e-06	1.28237784125922e-05	1.61575982843045	2.55290768249108e-05	7.54445799338519e-05
UNC5D	ENSG00000156687	3.04905650057217	2.23865623234417e-21	1.54362515331219e-19	4.43490294633949	9.99865199934757e-71	1.03671208415457e-67	3.22578324696752	2.53116626948438e-42	2.3778523394032e-40
MAPK13	ENSG00000156711	-0.328113519038139	0.163421330428995	0.257701805067297	-0.542401935805302	0.00126218198901523	0.00336682084635362	0.962572928533134	4.72567963427071e-10	2.61608466208045e-09
B3GNT7	ENSG00000156966	-1.19117366152257	9.12940519161864e-09	9.96015971704458e-08	-0.313052778627971	0.0279508643410065	0.0532012814268749	-1.26353518664599	3.75321565132977e-21	6.30679904915828e-20
NMNAT2	ENSG00000157064	-1.35515335058485	4.48228304860177e-08	4.26953092703663e-07	-0.0577782649959365	0.743840932801094	0.807218936844076	-0.502430943886473	0.00246689692949501	0.00518863858311141
SLC6A1	ENSG00000157103	-0.36973730611156	0.0738799568352695	0.134767015807869	-0.0410116312105695	0.775973411574382	0.833239064747222	-0.664598188247696	8.75135936420435e-07	3.20337742417496e-06
KLHL40	ENSG00000157119	1.66862984573303	3.84060490810404e-05	0.000191142638937551	3.81126682809912	2.02493150898561e-20	5.00777010548164e-19	3.27137996398936	1.00789461857815e-15	1.02903026429961e-14
NRG1	ENSG00000157168	-0.117585067212727	0.701415113993558	0.78549999916665	1.86552796384276	1.09741094228034e-15	1.65438984001821e-14	1.22541745046751	2.62754094989215e-08	1.17317398552202e-07
CACNA1D	ENSG00000157388	-0.402594573034389	0.173387524529545	0.270356675348368	1.65834631585367	8.31770126905788e-14	1.02128967994419e-12	1.01689507190692	1.24117635958273e-06	4.44445282508551e-06
CACNA2D3	ENSG00000157445	-0.774354959172654	3.40866230961307e-05	0.000172092878913648	0.0465983457663216	0.715622372235876	0.78413434227341	-0.118943566337635	0.319022535683228	0.396952570623226
KCNJ6	ENSG00000157542	0.78487642904704	0.0476733516884565	0.0938944336934248	2.23993284076475	1.19619398206597e-09	8.70934994224627e-09	0.399286255772313	0.270891115552847	0.345541385150679
ERG	ENSG00000157554	-0.429075086794784	0.00143760880077374	0.00469421091414417	-0.712575147610461	5.5807092799784e-15	7.83510312402183e-14	-0.913069254884276	4.48464030204332e-27	1.22724834072046e-25
DGKI	ENSG00000157680	2.21428637064888	1.08249844352205e-14	3.13003362305098e-13	1.72120658537935	7.17024068951057e-16	1.10656498402893e-14	1.14052490857647	1.4193441437995e-08	6.54174173619808e-08
SVOPL	ENSG00000157703	-0.63789478271837	0.0661877880986261	0.123167184779383	-1.34244432063634	2.87313602105809e-06	1.28160361551181e-05	0.295139087765964	0.260352727128758	0.334068548901874
SNX22	ENSG00000157734	-0.527145320875432	0.0295472759728601	0.0627551772141884	0.0459496973625386	0.784016174369355	0.839653129359988	-0.121378762889643	0.439144054283736	0.518114785157513
SLC34A2	ENSG00000157765	-1.78909299741547	NA	NA	-1.92307977113324	NA	NA	-1.99857744800865	NA	NA
ACAN	ENSG00000157766	0.169587956721586	0.559168533528651	0.667231707776078	1.27310815671012	4.2019940870137e-09	2.84416887006645e-08	-0.369496290484999	0.0713350761382268	0.108105096978816
CABP1	ENSG00000157782	1.45289445913478	8.085062246599e-13	1.75594505503133e-11	0.553166926674864	9.82595664428478e-05	0.000330980214482917	1.72645974201985	4.4769212241304e-39	3.28953831153623e-37
DPYSL5	ENSG00000157851	1.38161691445114	0.00059280797809695	0.00217050213795764	2.08850340836904	1.59338031516767e-06	7.39991405493014e-06	1.42099825593796	0.00113796554060336	0.00255492383584819
DRC1	ENSG00000157856	-0.188588872994379	0.636738565376417	0.732835723471172	0.524955754294318	0.169923988523235	0.247938892408704	1.17454688910884	0.0016972021821088	0.00369177739612556
PANK4	ENSG00000157881	-0.00948630891379796	0.916788150171138	0.944452042834995	0.0316247397457475	0.601308647992842	0.686360531230389	0.0945787030583321	0.0909633347986798	0.133844137374595
MEGF11	ENSG00000157890	2.17750628116795	3.86233643831065e-08	3.71950837944639e-07	1.75930509653624	1.69046958830151e-06	7.81322372866119e-06	0.579388352693838	0.109145641323525	0.156911222146155
SLC30A2	ENSG00000158014	-1.21065141482173	0.00104243189121961	0.00356062479193423	0.0386279446959287	0.900822719653924	0.928004858756637	-1.08408035947861	0.000295676881169122	0.00073557933780588
GRHL3	ENSG00000158055	0.331596362088561	0.391181479405025	0.51058958951621	1.02986733189158	0.00277114688627402	0.00684957240696109	1.61759586005459	1.07499913566384e-06	3.880670638673e-06
GALNT14	ENSG00000158089	0.42865935744976	0.192870876770172	0.294230297813796	1.90451887805972	1.20733409766585e-13	1.45123735784265e-12	0.670855956683213	0.00620732205869287	0.0120617742092807
LRRC43	ENSG00000158113	-0.90709220720918	0.00236147667882541	0.00724249995877709	-0.0278589271838315	0.898963143791752	0.926430083211857	1.24128010223502	1.20355580501888e-09	6.36087309071239e-09
FANCC	ENSG00000158169	-0.20877814052539	0.0449603120400253	0.0894064452024797	0.341236723732937	8.5943710265218e-07	4.15112865575359e-06	0.211401991298084	0.00101794896089159	0.00230730152701482
ESYT3	ENSG00000158220	0.880212398577091	0.00527104539186549	0.0144768876430172	1.34772036438452	2.95578484439117e-08	1.76923662002845e-07	0.976247793478156	2.24844684915961e-05	6.69274529954526e-05
COLEC12	ENSG00000158270	0.519161685932839	0.0108577161942888	0.0269111788277217	0.988810485096846	3.70188779205318e-12	3.72383574338947e-11	1.36833554496959	6.89202510881598e-25	1.58019854972402e-23
RNF207	ENSG00000158286	-1.3939327999921	2.09820647775051e-15	6.8143028242025e-14	0.47641635724016	6.12932617845669e-05	0.000214864120167662	0.332342234694739	0.00266717715576898	0.00557304257917246
KCNB1	ENSG00000158445	0.224756305753525	0.223642381074497	0.331052689201594	0.237906741441891	0.0624165615881232	0.106228441951457	0.293401406363903	0.0136592381555502	0.0246382776628731
HTR6	ENSG00000158748	1.33494141669472	0.000987056658676677	0.00339342394199356	2.27943344634417	1.62572913228295e-08	1.01138415685025e-07	2.13747652752379	7.78701034461804e-08	3.26979682912227e-07
F11R	ENSG00000158769	-0.596545120772876	2.51177840470157e-05	0.000131066610325481	-1.02919050833725	9.88538353554819e-27	4.37190066473415e-25	-0.992788072805415	1.07645878274995e-28	3.28273024216609e-27
NPM2	ENSG00000158806	-0.348787496191058	0.226344628162967	0.334010746161101	-0.39861170102925	0.0635469899716458	0.107844203701275	-0.963966238206842	2.22732830175011e-06	7.68948770594331e-06
CDA	ENSG00000158825	-0.0820279674564046	0.678054245109915	0.766459201802958	-0.37937426458327	0.00600058334778538	0.0136818969556322	-0.0309148220639132	0.809098291375441	0.850698815708535
WNT9B	ENSG00000158955	-2.05850878650571	5.24583344870398e-09	6.03357055860592e-08	-1.08716935901893	9.71945387148623e-05	0.000327629272886523	-1.81411778655064	1.60462722190762e-11	1.05005935197064e-10
LAD1	ENSG00000159166	-1.72074766353132	NA	NA	-1.55314347771205	NA	NA	-1.26878043728488	NA	NA
STC1	ENSG00000159167	-0.244474376736354	0.344818195326655	0.463917021249986	-0.252595363148053	0.178488768243776	0.258405805811889	-0.428165730384082	0.0151363521574904	0.0270312693703078
CLIC6	ENSG00000159212	-0.337022086796128	0.331918145504109	0.450955269484838	1.25881998099647	6.3180591318078e-06	2.65696357811266e-05	0.177673369408235	0.506067380484863	0.582475245995443
RUNX1	ENSG00000159216	-0.212619407556099	0.209425685749246	0.314363113809659	1.36845053190356	3.76320860905254e-32	2.64701067865392e-30	-0.0386293654039734	0.72093178540553	0.776667641515732
IGF2BP1	ENSG00000159217	-0.564262233179789	0.154983715589786	0.246998128084713	-0.459576962578968	0.226757668143135	0.315041236708042	-0.104643894960552	0.776919486841219	0.823110090603994
GJD2	ENSG00000159248	1.78789223428363	3.06474445961508e-06	1.98009511070677e-05	2.18606846269475	4.43353207607304e-07	2.24118328764292e-06	3.28718547353874	8.13879594015201e-14	6.88147364374979e-13
ACTC1	ENSG00000159251	0.0337794228535972	0.921911619072743	0.948055533039762	4.00131148268097	4.48356990899991e-47	1.07279948378165e-44	3.18385184227882	2.76486923187523e-33	1.26474696317561e-31
SIM2	ENSG00000159263	1.68651922541447	2.77731896689296e-05	0.000143214301857006	2.39581683413118	3.40606187484871e-08	2.02146920047466e-07	3.63500977438793	6.72712043399298e-17	7.66174680836588e-16
SCUBE1	ENSG00000159307	-0.833837632480618	0.0207381947786095	0.0466622087749897	0.627154104497704	0.0356837137588443	0.0656436829201502	-1.69601523767855	4.04329331344236e-09	2.00021198639016e-08
M1AP	ENSG00000159374	-0.218182670709499	0.450750449821594	0.568899456415649	-0.461817011523913	0.0332023985157946	0.0617116682014122	-0.328836974850433	0.106565085579971	0.153714425536443
IRX6	ENSG00000159387	-0.329874212930516	0.385498060876892	0.504803731437649	-2.13512781190199	2.47594928758639e-10	1.9958019091846e-09	-2.29598827475649	1.84642213855746e-12	1.34575859851382e-11
HK2	ENSG00000159399	0.971891964346862	3.92628366115886e-06	2.47559259221041e-05	0.292758140297845	0.0479149727448714	0.0845976073406076	-0.324096106173579	0.0193177227509486	0.0336841886273937
CELF3	ENSG00000159409	0.355535327788159	0.378624413357179	0.497960652632446	0.526716042622309	0.195463873690497	0.278700781499718	0.846207936805715	0.0351700776337269	0.0576793393881772
ACE	ENSG00000159640	-0.00352180243663667	0.986414601314666	0.99132861361696	-0.369938587119636	0.0105545217835144	0.0226226044965535	-0.73356770892286	5.62370226565383e-08	2.40948186297795e-07
SPON2	ENSG00000159674	-0.0538652911833313	0.778050905312451	0.844773164032815	0.808809243614311	1.01376146146166e-09	7.46455868322443e-09	-0.00822286820079048	0.946913116660015	0.960481900430475
ANKRD18CP	ENSG00000159712	0.481280643610439	0.0620910504249529	0.116856400446827	-0.043093066366361	0.818621499167728	0.866111446303876	0.580692605453239	0.000938085557812808	0.00214049272075716
ZFYVE28	ENSG00000159733	0.0311439992390293	0.838198380259678	0.888772201173005	-0.0752951873609517	0.467586047360437	0.566093035443982	0.356545013683594	0.000200520116388389	0.000512888136892915
FAM131B	ENSG00000159784	0.591814127278658	0.00181049686755437	0.00574137514807257	0.874012780310561	2.90766282654698e-11	2.62919963918549e-10	-0.164895850486689	0.178839281918264	0.241818281361177
TNFRSF13C	ENSG00000159958	0.754249739716578	0.0582336487160956	0.110788541283396	0.745512759379131	0.0487238294842626	0.0857498966751701	1.1390396548519	0.00195848275887482	0.00421006871187135
CPAMD8	ENSG00000160111	-1.20303347847798	3.090474407027e-09	3.68069457511385e-08	0.291107048968998	0.0375415580768472	0.068561283734186	-0.218188681951194	0.0952038918274292	0.139307597308639
ANKLE1	ENSG00000160117	0.389442277493053	0.0625896734412403	0.117604893112028	1.01448689419571	1.00293041339934e-12	1.08405547965693e-11	1.21894853087776	2.17314027642992e-20	3.43906512372276e-19
CILP2	ENSG00000160161	2.57527638992474	1.82182326113874e-12	3.74738737660389e-11	4.25157323381796	2.1903997886417e-44	4.3800172916446e-42	3.06495445884366	9.53763216577632e-26	2.32583634565251e-24
ABCG1	ENSG00000160179	-0.653870904637196	0.00236977642665723	0.00726318054130383	-0.161899315540953	0.283538376887173	0.378831521068888	-0.161694985325227	0.25147722858789	0.324159914095127
AIRE	ENSG00000160224	-1.38830121315249	0.000393702414784232	0.00151251531520304	-0.406467462155816	0.260982395973413	0.353332148915548	-0.967051248148386	0.00638002583519581	0.0123656067056429
LRRC3	ENSG00000160233	-0.241035971894389	0.217764970397145	0.324014368656289	0.0596637619363419	0.658893174167681	0.736150154081663	-0.62780079802666	7.86470076467826e-07	2.89776648996009e-06
ITGB2	ENSG00000160255	-0.382995110078058	0.0142006686219834	0.0338338483465893	-0.206711129648868	0.0521003949831984	0.0908131845809502	-0.315793503349225	0.00141446009816302	0.00312039483436357
RDH13	ENSG00000160439	-0.299860894845198	0.00957915201513187	0.0242116613094634	-0.461231623541649	3.03734363397336e-09	2.10263192465589e-08	-0.412080303633901	1.05395816440039e-08	4.94396092700885e-08
BRSK1	ENSG00000160469	0.448838964827117	0.00434162517388803	0.0122330619534161	1.11098746558937	2.34839750013844e-25	9.22067153104849e-24	0.551400867679203	2.93769548951178e-08	1.30375372905647e-07
COX6B2	ENSG00000160471	0.479997566982729	0.23326525121732	0.34205964631653	2.51152880148805	2.40824910498245e-10	1.94346882946047e-09	-0.356329230377097	0.370824513822901	0.450417921922601
MPZL3	ENSG00000160588	-0.63263837089955	2.91976002803018e-05	0.000149704545759533	-1.02982170176667	2.41377260941239e-23	7.93116950710091e-22	-0.949521412207424	4.61996061285131e-23	9.13388399412235e-22
CHRNB2	ENSG00000160716	0.639856097004932	0.0688138668432417	0.127284056972352	1.24682984024555	1.13859621505917e-05	4.58039963221462e-05	2.3504278804563	1.90317067334226e-18	2.5203057237567e-17
LRRC71	ENSG00000160838	-1.62516838548064	3.66531247526641e-05	0.00018342942929046	-1.37455267178608	0.000218780160266525	0.000687093402138362	-1.26206855935797	0.000487320786899177	0.00116667477812177
FGFR4	ENSG00000160867	-0.970758241211646	0.000932578239431212	0.0032247440480332	-1.15436988483301	1.26401098423284e-07	6.92891864178547e-07	-0.395224121895212	0.0499130528668742	0.0787175885870172
LY6K	ENSG00000160886	-0.682542242118371	0.0589698067459636	0.11196064698903	-0.238679005583458	0.425576306785358	0.525216395188507	0.060813361205647	0.831646274490429	0.869345336408632
PTGER1	ENSG00000160951	-0.438146372360571	0.247919285451472	0.358904767618882	0.296049876157058	0.374700607283572	0.474885395486604	0.664709880021961	0.0317194426466178	0.0525839874987899
PPP1R16A	ENSG00000160972	0.139953210740127	0.321004311619829	0.439416933342971	-0.0407537920828211	0.668149398315421	0.744192377992897	0.439090241624842	5.50445719771344e-07	2.07287166061323e-06
SCGB3A1	ENSG00000161055	-0.448245369388517	0.218581218788106	0.324973333805115	-0.830179251761099	0.00696315978526311	0.0156309564740952	-0.210680248390053	0.457724428397334	0.535993448487195
CELF5	ENSG00000161082	1.15653123969402	0.00391793867889661	0.0112195881051259	3.87336286011249	7.43989164259347e-24	2.53562333028021e-22	0.791529671191583	0.036974047134991	0.0602417654367982
FBXO27	ENSG00000161243	-0.736405476596849	8.17908111097205e-06	4.79123391793336e-05	0.816356005406756	1.00194552370905e-13	1.21689652651778e-12	0.449604771902681	1.12843656422882e-05	3.50694733743182e-05
DMKN	ENSG00000161249	-2.68378556071155	3.58265850594941e-18	1.68000879186019e-16	-0.965578849695233	3.66577359286359e-05	0.000133885625221417	-1.87946332294808	2.4618992777899e-17	2.95290789553249e-16
BDH1	ENSG00000161267	0.109726036144037	0.589603045207942	0.693293735324106	0.216625542726005	0.126891810262615	0.194116733786989	-0.696914028171096	1.62227005405839e-07	6.54967553552993e-07
LRRC56	ENSG00000161328	0.856373700821649	0.00208525841503869	0.00649218051749398	0.318558295714858	0.119480146467004	0.184502548422074	2.32308577106187	1.49516093855159e-35	8.28852088608944e-34
IKZF3	ENSG00000161405	-1.28861815296069	2.00432269850916e-10	2.95944166375337e-09	-1.57606834421563	1.09175765755144e-28	5.61833743072656e-27	-1.09367797169056	8.29283294680373e-17	9.34612956303424e-16
GRIN2C	ENSG00000161509	0.165194064755834	0.573185033613518	0.679192543362275	0.292871472113161	0.176511524231427	0.256046685267068	-0.387286553651612	0.0612090171334223	0.0943738742441019
CYGB	ENSG00000161544	-1.54246526806549	7.62162217140594e-16	2.60204039864036e-14	-0.647457429928217	7.88216857132796e-07	3.83225615064825e-06	-1.5865456413066	3.55778924040982e-38	2.39423821599214e-36
CD300LG	ENSG00000161649	0.522622209949708	0.0733700377212628	0.133967793243331	-2.64169179479473	1.26267924729911e-32	9.42632147417028e-31	-1.04267201849672	4.68761341901356e-07	1.78204423771435e-06
NAGS	ENSG00000161653	0.359877401849595	0.0318797707474045	0.0668920838010484	0.750671475416526	2.08711290537777e-11	1.91884156932843e-10	0.368581526548538	0.000428205129437262	0.00103528824584128
SHANK1	ENSG00000161681	0.167500958490174	0.53405271829944	0.64519846376009	1.90809752655997	7.99412499242219e-23	2.48661699069844e-21	2.35824768840212	1.95821282554677e-38	1.3739390489018e-36
AQP5	ENSG00000161798	0.226329936128313	0.498333223344989	0.613035048009095	1.03881752851102	6.84645176762373e-05	0.000237593178671906	2.56035068670566	2.09680467756362e-25	4.96616302439878e-24
ALOX15	ENSG00000161905	-0.00763349872595467	0.984404705457958	0.990098790303066	-0.150929861286698	0.67237238890591	0.748045345444539	0.330098721565389	0.338449935950044	0.417415126521939
BCL6B	ENSG00000161940	-0.638032357489263	0.000121715689833499	0.000535002470857091	-0.450614922890719	7.35486002210562e-05	0.000253704708038867	-0.686910947486014	8.40685120960508e-11	5.0809542230763e-10
FGF11	ENSG00000161958	-0.167260966508527	0.583173052151825	0.687861110045811	-0.821457523819793	0.00039795905616699	0.00118620781275499	-0.785799679081956	0.000335684199236507	0.000827898789324818
CCDC78	ENSG00000162004	-0.0530591940343577	0.871007175243777	0.912671552605065	0.622914444232708	0.0127082771334435	0.0267058863595415	-0.883855670662771	0.000280611659255042	0.000700216008632222
NTN3	ENSG00000162068	-0.671122191937036	0.0635396277540923	0.11911021018989	1.02232676560313	0.000266155518494671	0.000820958984162442	2.38401757081398	4.98384874395829e-20	7.64508742943082e-19
PAQR4	ENSG00000162073	-0.107308016308307	0.655428260011913	0.747943732589352	0.665278866802243	8.91898469618225e-05	0.00030327581266807	-0.191275382422957	0.230912548478266	0.301128895931253
ASRGL1	ENSG00000162174	-1.20084721422645	9.61142108331273e-06	5.5175709721384e-05	-1.22090043030527	8.11289626556318e-10	6.05379048790604e-09	-1.53332943595515	2.42474908670295e-16	2.60879518379128e-15
FGF19	ENSG00000162344	0.363956613443291	0.312507875672369	0.430078555670434	1.06241440966491	0.0101786118139784	0.0219158773828891	0.263182779010462	0.532545906465739	0.607548092893286
TAL1	ENSG00000162367	-0.594537197620083	5.47353015058874e-05	0.000261397947058567	-1.11866853280867	7.80018903451211e-29	4.06641139704221e-27	-0.979186082371398	8.21373137958394e-26	2.01704745588993e-24
ELAVL4	ENSG00000162374	0.616042076247889	0.0373233444441382	0.0763345286173034	1.32905341072341	1.49546955451885e-09	1.07458085674423e-08	0.323483024843766	0.128904306024597	0.181386079274118
RBP7	ENSG00000162444	0.12726531973245	0.559704113723621	0.667529359847176	-0.89702568459077	5.80973043172634e-09	3.84681654295598e-08	-0.286705097852115	0.0459787427587028	0.073180675622826
FBLIM1	ENSG00000162458	-0.42195348572773	0.0425699600232807	0.0853808590666101	0.426379185262996	0.00339887904917305	0.00822470559094128	0.0893023232523388	0.511177518207401	0.587431329675145
DRAXIN	ENSG00000162490	-0.0161951713798281	0.962650196160982	0.975790869777924	1.31588149274574	1.70588708066326e-06	7.88057901372409e-06	0.218572257115602	0.407795680017239	0.487207240614656
PDPN	ENSG00000162493	-0.408277112992512	0.0522643381132436	0.10127155277831	0.101956065600327	0.489028667735591	0.586157129656773	-0.138468219574432	0.314434188267689	0.392341999489836
LRRC38	ENSG00000162494	-0.767423786553066	0.0555779709552117	0.106546962739927	-0.0302297225853164	0.93870989163784	0.956452992267872	-0.814509399307055	0.0359980839047627	0.0588682959818817
UBXN10	ENSG00000162543	-3.63986300923541	2.93253881758291e-39	1.6097338078085e-36	-1.4240712861635	2.42174689922368e-12	2.4952817240989e-11	0.172177577496445	0.367185067748603	0.44663680085258
CAMK2N1	ENSG00000162545	-0.463447519012457	0.00217650621536401	0.00673422761926564	0.33873686195021	0.00097519943145891	0.00267156356626795	-0.0121035184175722	0.899228154998246	0.924117770976686
WNT4	ENSG00000162552	-1.21219421646001	9.74597839199919e-05	0.000438083919531178	1.46376841964916	6.23819495208957e-10	4.73274438167337e-09	-2.20810134929655	1.83229731132921e-22	3.43571086608582e-21
MEGF6	ENSG00000162591	-1.99244329402926	3.2670472794906e-18	1.54234382106812e-16	-0.826652570643049	2.24633272638581e-07	1.18877946842643e-06	-1.44579829357075	3.96193435703935e-22	7.2351175685138e-21
NTNG1	ENSG00000162631	0.804137617889624	0.0154110174146559	0.0362425598557873	3.08685089556431	4.15424097276329e-32	2.91473624141625e-30	3.15011210341652	9.89508364425583e-37	6.0089558919944e-35
BRINP3	ENSG00000162670	-2.60363667577144	4.5292266576951e-11	7.4894093492129e-10	-2.48392212642894	1.94281823803524e-11	1.79324749666325e-10	-2.9613359389198	2.84139105864486e-16	3.03605888117415e-15
GFI1	ENSG00000162676	-1.14517263243076	8.69299661650009e-08	7.82509454273055e-07	-1.28109271307527	1.56553805613057e-17	2.88147520587609e-16	-0.879716785939093	2.54325688489e-10	1.4533267297917e-09
CADM3	ENSG00000162706	-2.79461043829578	7.31538123932857e-24	7.3402902435485e-22	-0.790130286003063	9.17327313551584e-05	0.000311166583580233	-2.44122533422298	2.67443490230921e-37	1.68249000202576e-35
NLRP3	ENSG00000162711	-1.02786822145579	1.56186001862535e-09	1.97400773008653e-08	-0.864275797584241	1.29016207248444e-13	1.54615099397268e-12	-0.951117923213448	2.02217679330179e-18	2.67032260983414e-17
TRIM58	ENSG00000162722	-0.178356726261862	0.494395644073782	0.609369350409261	0.225494045647263	0.228894736195106	0.317443185365203	-0.004259524627921	0.980743086490254	0.986238827051785
VANGL2	ENSG00000162738	0.206443077493785	0.219955034052064	0.326734648110343	1.20978738345623	6.54653341542559e-26	2.69911933674285e-24	1.24907405890241	1.61940466328508e-31	6.33173652914326e-30
LMX1A	ENSG00000162761	-0.955688545432594	0.00797855967300969	0.0206967918871299	2.5038538130024	1.25420725065243e-17	2.32680795109442e-16	1.68483830132194	1.97384118789274e-09	1.0180118654211e-08
ATF3	ENSG00000162772	-2.42420122040106	1.02867927302637e-16	3.92341638261216e-15	-3.30624416049862	1.36724580707337e-51	4.20615894165043e-49	-1.9300902513796	8.35455347671707e-21	1.36456082019075e-19
TDRD5	ENSG00000162782	0.194908477492589	0.619961594407666	0.719382609443862	0.214654533255391	0.623450942542316	0.705135307711382	0.33758624627839	0.445269475617905	0.524039137761099
C1orf115	ENSG00000162817	-0.118740225164211	0.37666988020146	0.495925941599957	-1.35894213199349	3.37328080464325e-50	1.00462761836157e-47	-1.01505412614397	3.64384543104384e-33	1.64797177450844e-31
TRIM17	ENSG00000162931	-1.69917393907309	8.49572730317633e-09	9.34897350048826e-08	-0.228826497902996	0.287847528244455	0.383381300404563	-1.96519140943757	3.94125643242663e-21	6.60296073164474e-20
LRRTM1	ENSG00000162951	1.06018224761505	0.00337157417590969	0.00986282330768984	4.41634717652498	6.63827755399105e-49	1.83998594182158e-46	3.6174699067029	3.59512905798796e-36	2.10997144608748e-34
KCNF1	ENSG00000162975	1.03012625525449	0.0106354659538722	0.026456359461405	3.30271353530742	9.64566784443986e-17	1.62473207764798e-15	3.35848251257283	9.25326347022833e-18	1.15387577215609e-16
KCNJ3	ENSG00000162989	-0.924517051432867	0.011098287923427	0.0274297316514822	2.15926959615879	1.34468395742677e-12	1.42938466393435e-11	0.35654450132122	0.223007219901739	0.292292877238345
FBXO41	ENSG00000163013	-0.698091543708602	0.000261876815262981	0.0010512247552749	1.08302384711929	3.44282331071802e-17	6.10784781898294e-16	0.0206547422916725	0.864183017518287	0.89649461111037
VSNL1	ENSG00000163032	2.57977833601802	9.22191278705714e-14	2.34911236099786e-12	2.51484601009161	2.66111478214904e-19	5.8429732020598e-18	1.04795866656959	9.11840818647951e-05	0.000247186827907905
EN1	ENSG00000163064	-0.9037135622461	0.0244359604726837	0.0535780633954245	-0.309659585512907	0.464497444865503	0.563219246751981	-0.375452832339444	0.373394256943693	0.452910408281572
SPATA18	ENSG00000163071	1.5931003797095	2.50389593277573e-13	5.92992826168112e-12	1.49937036591384	1.35975793213621e-22	4.13316214008178e-21	0.74424672193808	2.08367246962779e-07	8.29410078021186e-07
SGPP2	ENSG00000163082	-3.44674805490119	7.06158810495041e-20	4.05100735651817e-18	-3.06062764683539	1.18622069677136e-20	3.02167865387756e-19	-3.52959968197303	1.16868043929396e-28	3.54850421887575e-27
INHBB	ENSG00000163083	-0.196288808719829	0.427488655509977	0.546513147821801	-0.833741385996703	2.8230276953487e-06	1.26126173525833e-05	-0.243006697827011	0.144628120894883	0.200697147043335
MSX1	ENSG00000163132	-1.6441456600975	1.94790949846669e-09	2.41504545657994e-08	-1.63582604393837	4.45637357451662e-16	7.05235603270733e-15	-0.703988144439346	0.000197420116439819	0.000505559473082029
TGFA	ENSG00000163235	-0.0350360212166368	0.826113161889684	0.880191739946782	-0.221375199773054	0.0424378636739911	0.0763330759157916	-0.381923318182519	0.000170065535848761	0.000440098417090596
TDRD10	ENSG00000163239	-0.644967724578316	7.47705335299698e-05	0.000345640866276668	-1.23483212116862	4.10373530773079e-28	2.00846276118748e-26	-1.28884209753244	4.60774559010976e-35	2.45235433070575e-33
NPPC	ENSG00000163273	-0.947702695939116	0.0186928489657965	0.0427153952165107	-0.698673253391963	0.0944331846931838	0.151287485917154	0.216736869533796	0.600834699311446	0.670107822421316
GABRG1	ENSG00000163285	0.471794498578513	0.171024424144526	0.267327121938917	0.18305354996733	0.510971435303613	0.605718382932107	-1.0221158341946	0.000148920743145788	0.000389302101444236
GABRB1	ENSG00000163288	3.73987423206856	5.45937329982073e-25	6.26373588231481e-23	2.06507344207395	9.36847331878938e-12	9.01582710758022e-11	1.4454622316718	6.64096893612669e-07	2.4712737653445e-06
NIPAL1	ENSG00000163293	0.970780316419022	0.0006341594590848	0.00230382741462224	3.27881323111003	6.19312711254193e-55	2.34292693940015e-52	0.025934258337039	0.89704465112911	0.92282236461836
SLC22A15	ENSG00000163393	0.0509035823225821	0.744461475310696	0.819155521860331	0.151699266829745	0.154437373717682	0.228876351361911	0.647476769429252	5.55454579965179e-11	3.42887562648846e-10
PROK2	ENSG00000163421	-0.515643449693708	0.191513939076022	0.292415201768924	-0.942386594776336	0.0108189576565078	0.0231238906393293	-0.828961115695751	0.0214071276131694	0.0369773886302634
KRTCAP2	ENSG00000163463	0.118064494233788	0.21650872324069	0.322625310433977	-0.0379059203972007	0.553975570221499	0.644417272847622	-0.182655984883186	0.00211343377371741	0.00451060291951047
ADORA1	ENSG00000163485	1.87791477357776	2.30157123849486e-11	3.99953363262964e-10	2.14786257095543	4.50081386472989e-25	1.73077313383397e-23	1.53292237889807	4.94227854597104e-15	4.70289217860161e-14
FEV	ENSG00000163497	0.69846470184493	0.0726487456709154	0.132850064344979	0.942510924779274	0.0308693665658361	0.057958761898972	0.224656651894546	0.610984267294746	0.679100510696645
IHH	ENSG00000163501	-2.58009908465464	1.38445618140077e-10	2.11214445767382e-09	-2.79361392232296	3.73115597094352e-11	3.33079436883176e-10	-2.91814222693278	4.10927736710096e-12	2.88391125324621e-11
EOMES	ENSG00000163508	-1.15266716090808	2.0000587270711e-06	1.33951301589367e-05	-1.39232283233294	1.1942930566155e-15	1.79175959913992e-14	-0.834220606105874	2.26096684683293e-07	8.95399163631175e-07
FBLN2	ENSG00000163520	-2.12177411651409	3.61116135241354e-21	2.41275565777606e-19	-0.9575779705328	1.56151950181423e-09	1.11888247896825e-08	-1.6221724929449	7.82521724775414e-28	2.26777388044386e-26
CADPS	ENSG00000163618	-1.19156962631627	3.95188609660709e-06	2.48949260293689e-05	-0.2351719224267	0.206963058610178	0.292194806888494	-0.0944910616656681	0.588808326647403	0.658925851634716
NKX6-1	ENSG00000163623	1.62447302687081	5.32741094626852e-05	0.00025511609551965	2.78711822249134	1.70443508303467e-10	1.40134097355523e-09	1.30189825800441	0.00297527454979142	0.00616116658195213
CDS1	ENSG00000163624	-0.374506573316956	0.210480811336189	0.315490191859324	-0.257545073684892	0.253699012959292	0.34532522330896	0.240279585766451	0.25894831745145	0.332519524198584
PRICKLE2	ENSG00000163637	0.433227290493972	0.00114392075929381	0.00385321401232465	0.392878038669291	1.31886820257452e-05	5.25426431351555e-05	0.61294480190879	2.50348773918856e-13	2.0098978852476e-12
RBM47	ENSG00000163694	-0.618573386943193	0.000212179776853416	0.000873525419560499	-0.293860610298631	0.0100442693962149	0.021659938510787	-0.535703599799667	4.63832357336508e-07	1.76426451679831e-06
PCOLCE2	ENSG00000163710	-1.97154033859543	1.12428159724636e-12	2.38441388749333e-11	-1.53910656074923	4.81462233988154e-14	6.09612629601916e-13	-2.19263006098466	4.18497889067234e-30	1.44818892514675e-28
CXCL5	ENSG00000163735	-1.01696224658958	0.0102596941507826	0.0256675852855213	-1.05249301227767	0.01573398260773	0.0321841913709924	-0.659108765300406	0.133791181828587	0.187461668432997
PF4	ENSG00000163737	-1.6794471229163	2.49707864680989e-05	0.000130479184232512	-1.78592864838485	3.33894759617203e-05	0.000122800990579047	-2.02493486440191	2.71354251736115e-06	9.24943659728787e-06
CXCL1	ENSG00000163739	-1.45507612360399	0.00019645865807825	0.000815518999540422	-1.2412226939651	0.000518269992888494	0.00150726869425653	0.323398162175338	0.349874260525518	0.428822289891506
TCF23	ENSG00000163792	1.07871411796057	1.29942375305205e-05	7.26385143104876e-05	-0.448838998523288	0.0116397974441865	0.0246972964567227	0.131009216182338	0.432059301922769	0.511071854071244
UCN	ENSG00000163794	1.07775697373605	1.08409013461486e-06	7.73225562255875e-06	0.817095775463629	1.01826162571388e-07	5.65836570765731e-07	1.48186810124331	1.52012612124906e-26	3.97718979106237e-25
CDCP1	ENSG00000163814	-1.78867433269363	4.73468998453038e-14	1.25281329033013e-12	-0.724779520640674	1.70501164354635e-05	6.64603187984962e-05	-1.52791110172675	4.54230029283631e-22	8.24654323592429e-21
SLC6A20	ENSG00000163817	-1.80054434213091	2.97011003617085e-08	2.91850580774317e-07	-0.466697838690392	0.0628645980843353	0.106867526315944	-1.02808430282028	1.63316940348412e-05	4.96800798115159e-05
NMNAT3	ENSG00000163864	-1.67735709150848	3.08732232103978e-15	9.78255189543858e-14	-0.600223285965282	4.97733437357749e-05	0.000177458578436452	-1.46113697573329	6.39695090259821e-26	1.59468068137344e-24
GRIK3	ENSG00000163873	-1.16223156326372	0.000308526294610376	0.00121650614332641	1.16614151340445	2.44717594718554e-06	1.10160300114904e-05	0.492301546461318	0.0361254299501437	0.0590386112933026
KLF15	ENSG00000163884	-1.862723970082	3.28106431697902e-14	8.8747242080993e-13	-1.76170124258528	1.4597636680894e-23	4.8941417830135e-22	-2.00527567809996	5.81339340738148e-34	2.79152570222375e-32
CAMK2N2	ENSG00000163888	1.61037942347535	2.01773311317851e-06	1.35038103044304e-05	2.42311129421694	1.38519107558783e-19	3.1399533733669e-18	-0.221938199564674	0.407022279133756	0.486515480261393
HEYL	ENSG00000163909	-0.970183621032789	8.08525128795068e-07	5.90212802623675e-06	-0.320667625772071	0.0189366622699358	0.0378503398719729	-1.56843949352074	1.0453793566998e-34	5.35016363634571e-33
SPRY1	ENSG00000164056	-0.660438488616204	0.000820499213704224	0.00288820262638624	-0.555771552050146	5.18220875964984e-05	0.000184083154709298	-0.817083332420282	1.79715340705851e-10	1.04719118109127e-09
GRM2	ENSG00000164082	-1.09524499271841	4.13109927603344e-05	0.000204364948281598	-0.264391596623716	0.151075515149786	0.224739606851388	-0.683690214838808	9.26448517076212e-05	0.000250879534102811
ETNPPL	ENSG00000164089	1.15456494870825	0.00351020050847293	0.0102102852805449	-0.0118608430688557	0.978364292970108	0.984801825891636	-0.325080598235737	0.461833094643979	0.539899256363899
PRSS12	ENSG00000164099	-1.61522934485895	2.2978328245791e-06	1.51609309271958e-05	1.05050086148064	0.00011641259934493	0.000386317060059425	0.346067077889151	0.183003082954745	0.246531509904147
NDST3	ENSG00000164100	-1.79493452842676	1.09671389106101e-06	7.80836861145803e-06	-0.40944057086072	0.186882127645249	0.268474632494932	-0.93343990764109	0.00177509942800706	0.00384977857479549
HAND2	ENSG00000164107	-0.0139779603545218	0.933391651160638	0.955788407558508	0.427547772606517	0.000192096481552727	0.000610482574760881	0.395482598665313	0.000210022857410693	0.000535774548315323
MAP9	ENSG00000164114	-2.15057309957736	1.32743986708988e-59	2.65440564851294e-56	0.0253571875907555	0.775371306054196	0.832816133862309	0.12792886965679	0.121081458271958	0.1718640888467
NPY1R	ENSG00000164128	-1.01515331221942	1.50770100393556e-05	8.29398498824443e-05	0.976227744344636	4.93526223213131e-09	3.30532694230899e-08	-0.76331610430079	1.04450230936358e-06	3.77642285298119e-06
NPY5R	ENSG00000164129	-1.77608231420141	8.96859431814647e-13	1.93283909112017e-11	-0.574570203042323	0.00108632111252905	0.00294144110119459	-2.59751546490472	6.02975057705627e-53	1.18875258735697e-50
HHIP	ENSG00000164161	-2.41209249443095	9.8966565412227e-11	1.54177462365904e-09	-2.08699263918409	6.55759458102323e-11	5.66779439011254e-10	-1.84199312861652	2.01716982929412e-09	1.03901875567781e-08
EDIL3	ENSG00000164176	-1.95789369467798	1.85685581801244e-17	7.91212764463596e-16	-0.564165657696727	0.000555885087209916	0.00160731285028316	-1.07829132735364	1.77651315244256e-12	1.29818547905585e-11
ELOVL7	ENSG00000164181	-1.1163646747188	1.21079825911409e-05	6.80238757051956e-05	-1.77278778994655	8.32071993546421e-22	2.32938554593321e-20	-1.69563122327724	1.32961187196004e-22	2.53214179289261e-21
ANKRD33B	ENSG00000164236	-1.29832279298916	6.69191819156971e-07	4.96265562312567e-06	-0.918436920863783	9.71178975996622e-07	4.64675362041112e-06	-1.31040321437553	9.63164624703815e-14	8.07540990373864e-13
F2RL1	ENSG00000164251	-0.164135282437904	0.593669305869609	0.696582933811966	0.157075674648444	0.502076625667757	0.59770518521725	-0.87888598780164	7.7016228786672e-05	0.000211172313896463
HTR4	ENSG00000164270	-2.40302163775379	3.237489174464e-11	5.50294532113659e-10	-0.591601123134617	0.0485209398986186	0.0854895658922416	-1.713041353322	2.82054955184922e-09	1.42349530744581e-08
EGFLAM	ENSG00000164318	0.5375595015747	0.00433084227906551	0.0122084311350759	1.2339027423736	2.88069974899376e-21	7.79934134169054e-20	0.866402185101397	1.00911240586628e-12	7.58935073516456e-12
FOXQ1	ENSG00000164379	-0.913204956945856	0.0227397697359557	0.0504917396698985	-0.986149430507892	0.0222266393587725	0.0435891256636662	-1.41521255436241	0.00106126336483047	0.00239810056489056
DACT2	ENSG00000164488	-1.83811945223933	2.21761226912618e-07	1.8147341559248e-06	2.22734704126856	9.0244463451808e-15	1.2402522112584e-13	0.676675212656184	0.0138573868746677	0.0249429399830465
HCN1	ENSG00000164588	1.55248604416654	7.80418247258827e-05	0.000358748913497715	1.80247610207125	6.32687683656919e-07	3.12327485522402e-06	2.43857815339014	4.3265441866071e-12	3.02879731192962e-11
BMPER	ENSG00000164619	2.31991204855321	4.36853681943147e-21	2.89118648368757e-19	0.710938782615695	5.9645695084207e-05	0.000209613511659851	1.80768172417195	1.11703399502462e-27	3.18770302657637e-26
KCNK5	ENSG00000164626	0.259656909453312	0.295649462905879	0.411489843594018	-0.579202314787552	0.00119481952121047	0.00320423148733472	-0.451840606477755	0.00695765278782921	0.013380469176017
SLC29A4	ENSG00000164638	0.640255309753864	0.00862250105626964	0.0221394952829743	1.28092535597679	1.63156146466602e-13	1.93376643536517e-12	1.14553076794167	1.83174334278645e-12	1.33540767920069e-11
HEY1	ENSG00000164683	0.63486851015838	0.000163621211331883	0.000694552814440645	0.0942579781970446	0.415678277768531	0.515523562934923	0.338128675911171	0.00168536835608293	0.00366831652375537
FABP5	ENSG00000164687	-1.24373880435946	8.95615511953621e-07	6.4989000148112e-06	0.349798026775857	0.0551023231617949	0.095292163140255	-0.25463692258975	0.136927463675663	0.191272109455626
SHH	ENSG00000164690	-0.545489113596118	0.073463586489388	0.134103619181691	-0.645326978902018	0.0657027259490895	0.110984602241282	-0.703334100593564	0.0508609897539207	0.0800322302378174
FNDC1	ENSG00000164694	0.470276832397488	0.073763319324835	0.134580560772859	2.27371622655695	1.30927601962991e-32	9.74818674721788e-31	0.519468760587003	0.00386196225892031	0.00782312832405745
CHMP4C	ENSG00000164695	-1.08243381392631	0.00107624951763823	0.00366208561145002	-1.20666024576748	3.75206988659848e-06	1.63944430272084e-05	-1.46632220023203	3.65346538989286e-09	1.81699704370316e-08
PGAM2	ENSG00000164708	-0.981360986252264	0.000890301153844123	0.00309922666026688	-1.1797704068106	6.873824159624e-08	3.90092656291656e-07	-0.833981798726869	3.88589263459495e-05	0.000111700959344374
SOX17	ENSG00000164736	-1.19470308562324	1.72410829880621e-07	1.45307859187676e-06	-1.7109098306023	4.98633856193789e-26	2.07727006014065e-24	-1.53492469593036	4.23532010055955e-24	9.08565411610457e-23
ADCY1	ENSG00000164742	-0.759882341698957	0.0001085693112495	0.000482904014685375	0.617525082596566	5.66296135059119e-06	2.39949452111095e-05	-0.581565255615022	4.78557765198201e-06	1.57558798503159e-05
C7orf57	ENSG00000164746	-0.787463440742069	0.0483974088176601	0.0949644010010636	-0.239463248837378	0.531778206262119	0.624671306092352	0.10794262609057	0.773233486005079	0.819949675784552
TNFRSF11B	ENSG00000164761	-1.27271655227999	7.08698510743307e-06	4.21500208376012e-05	-1.46766216271055	3.06678996414685e-12	3.11406547139249e-11	-1.52333487144765	1.54078616121921e-14	1.39638422089128e-13
SBSPON	ENSG00000164764	-1.77842496135183	2.53844675453894e-09	3.06838587622269e-08	0.880928957163923	8.98857896015104e-05	0.000305271464259891	-0.404415822791254	0.0569890761074681	0.0884863663687503
EN2	ENSG00000164778	-0.616206239238918	0.103239665873646	0.177733717952422	-0.637280905415362	0.137432019868816	0.207788366614144	-0.889702992262671	0.0415047445139295	0.0668003519988189
CSMD3	ENSG00000164796	-1.35367357473015	0.000191513202866996	0.000797473168862347	1.37492106865292	5.60551104789049e-06	2.37731073755028e-05	1.84632028735372	2.02696470904906e-10	1.17314196877876e-09
OSR2	ENSG00000164920	-0.0497746980362909	0.782782395442671	0.848130395557612	0.181125616287922	0.145788726611692	0.218289319222031	-0.00563573236723055	0.961252115433878	0.970998519577521
BAALC	ENSG00000164929	1.98487647502217	2.64815821914354e-13	6.23508741336614e-12	1.28446705944131	1.1701998983331e-10	9.80537149171957e-10	-0.0403889106474201	0.829842515781426	0.867783841817677
CTHRC1	ENSG00000164932	-0.563671412444308	0.0224059631125587	0.0498692111095628	1.18424719622967	2.27131927581244e-11	2.07931926508729e-10	0.133061910304746	0.423072559850391	0.502520951801591
DIRAS2	ENSG00000165023	2.92860709358428	3.32807781620758e-17	1.3542084079176e-15	2.49346773722246	7.8362082963554e-19	1.63712426310798e-17	1.75358713806343	6.69636747879264e-11	4.0966959695979e-10
SYK	ENSG00000165025	-0.312928630640566	0.0191941253652436	0.0436932460237432	-0.323936492785577	0.000340309072400257	0.00102694324478228	-0.360777776687477	1.7341464985073e-05	5.24950597163839e-05
ZMAT4	ENSG00000165061	2.18174307066976	7.59297307047706e-10	1.01560096086004e-08	3.70513813909487	3.3689385880412e-37	3.80296111984731e-35	3.15278104439388	9.32486401902465e-30	3.10744446035655e-28
C8orf34	ENSG00000165084	-1.81343139853324	2.14053860365912e-07	1.75782863624045e-06	-0.478432798089363	0.0887842602627244	0.143605001505372	-0.790789642081956	0.00328032227333965	0.00674149332272379
RASEF	ENSG00000165105	1.06710452190199	0.000461429456937898	0.00174210622346277	0.787373902544319	0.000674337511381848	0.00191597266123362	0.221108486767498	0.312898132271082	0.390634285271537
FBP1	ENSG00000165140	-0.739094113313241	0.000292086252186388	0.00115968722591943	-0.993189729635465	3.71045747070762e-12	3.72977583096803e-11	-0.643578810362559	9.98738705136382e-07	3.62219070479246e-06
CLDN3	ENSG00000165215	-2.15457636884405	5.77815235263451e-08	5.39917807449944e-07	-2.43128494822722	2.41315076117315e-08	1.46291401069875e-07	-2.45374842666359	2.27315577861969e-08	1.02228106060174e-07
SLITRK5	ENSG00000165300	-0.848698240429211	0.0337922275909489	0.0702624340024223	1.26217217242207	0.0010077451578099	0.00275311409579976	0.356190380289567	0.344626454521708	0.423651587157389
ARMC3	ENSG00000165309	-2.11696843647372	1.53405203414881e-07	1.30296682936881e-06	-1.98374908899825	2.53217680215625e-06	1.13858479884941e-05	-1.77968209617352	2.22329435518815e-05	6.62562544959467e-05
FAT3	ENSG00000165323	2.1669597819232	3.65160624230623e-16	1.29564913502361e-14	0.381838660908934	0.0491839958491795	0.0864510556788963	1.81410333497641	2.62928684563376e-23	5.28405493492585e-22
LRFN5	ENSG00000165379	0.806622999167718	0.00936524396275691	0.0237848140013952	0.513017111589689	0.0308706232782844	0.057958761898972	1.33216397764474	3.1415651659154e-09	1.57669624990681e-08
TSHR	ENSG00000165409	-0.387761392748044	0.196274346809866	0.298417339852871	-0.67619396107248	0.0029801090129332	0.0073067220018449	-0.63879380170028	0.00289039430771143	0.00599737538129125
PHYHIPL	ENSG00000165443	0.0807813481590885	0.832359870174647	0.884680955169715	-0.115454245077674	0.731628908133183	0.797614832477451	2.45406296887852	3.8806176872722e-14	3.38963782075461e-13
GJB2	ENSG00000165474	2.33066395061069	3.16633582271872e-12	6.22046114786039e-11	2.46522685749718	1.34169093050197e-20	3.39915272392783e-19	1.31340596357167	1.92782893958672e-07	7.70883747517929e-07
TMEM63C	ENSG00000165548	-0.475776298024687	0.211685176704391	0.316922109302071	1.65083845868273	4.33404696719921e-07	2.19525320873425e-06	-0.336811320130063	0.296610593571371	0.373263218872181
AMER2	ENSG00000165566	0.774987558568286	0.0295352059964735	0.062734301355939	2.8510760279453	9.06938429820953e-23	2.80549628097653e-21	2.36704976440773	1.62549714347474e-17	1.98628513887278e-16
OXGR1	ENSG00000165621	-0.580802673259175	0.0113956300409269	0.0280556382900141	-1.02652170010807	4.07415805265932e-10	3.18770415551139e-09	-0.863895209432397	1.63493520440707e-08	7.47875997506143e-08
TAF3	ENSG00000165632	-0.435401713683776	2.27756373845581e-06	1.50476475919795e-05	-0.225205214144913	0.000250735150706197	0.000777958796734229	-0.258598624862712	5.76724697656626e-06	1.87562824243695e-05
RET	ENSG00000165731	-1.0902502938714	0.000110886237260326	0.000492114808513449	0.339232978284497	0.10026773797094	0.159054585476907	0.224366195726835	0.248271812901989	0.320529856216158
PPP1R36	ENSG00000165807	-1.24498042633976	2.69796517393609e-07	2.1766436612202e-06	-0.855779324275519	5.4098534356758e-07	2.69818006292079e-06	-0.991380302217823	5.86816971864893e-10	3.21297499068212e-09
VWA2	ENSG00000165816	0.181486828971986	0.606871275965306	0.708037564936392	-1.44453857966414	7.48923122726633e-07	3.65199491738932e-06	-0.485376809967544	0.0790044064375883	0.118135261094984
HSPA12A	ENSG00000165868	-0.603580803431864	4.79303033122116e-07	3.66014413863984e-06	0.000410519241490221	0.995942141743699	0.997304306580992	-0.275218597283095	0.000240540927036721	0.000607208589034537
TC2N	ENSG00000165929	-0.104147915474954	0.589042468262333	0.692806384420172	-0.000339577709502824	0.997975281920747	0.998403245447998	-0.431876273028155	0.000538956285591865	0.00128103932884567
PDZRN4	ENSG00000165966	-0.516832683094681	0.0759441795407452	0.13786766787129	-0.743535084793045	0.000649229339130004	0.00185234155615007	0.452523833547244	0.0275919249861145	0.0464009094723539
NELL1	ENSG00000165973	0.324251023021152	0.378842480210414	0.498200640430784	-0.28700055000321	0.359136240504612	0.458668752414535	-0.330409937461777	0.272105365276478	0.346868981417741
KCNC2	ENSG00000166006	0.245390215157952	0.520562713093142	0.632997025822316	0.924726542826559	0.0322849113479789	0.0602263006054954	-0.0525852796852955	0.904594440077505	0.928133456110308
GPR176	ENSG00000166073	-0.869445370487971	1.44215094641327e-06	9.99332072892068e-06	-0.221477105775846	0.0743097214440794	0.123379434898701	-0.937298226415623	5.84165396828122e-16	6.06141967539039e-15
GLB1L3	ENSG00000166105	-0.627928563865467	0.099036815560239	0.171865587131719	1.23146291800329	0.000231421624453865	0.000722902072817001	-0.606644229931839	0.0606446600714136	0.0936068400892773
ADAMTS15	ENSG00000166106	-2.22827736702854	1.56207588173317e-19	8.60832958840947e-18	-0.394557837602469	0.0251339625575999	0.0484887348546248	-0.51506888617533	0.00181317662398803	0.00392453066248221
AMN	ENSG00000166126	-0.392153119199614	0.32783758023267	0.446739342806347	-0.722949133137014	0.0728773874332283	0.121353941303428	-1.23808365828233	0.0018977347458789	0.00409331105716001
AVPR1A	ENSG00000166148	-1.79882722750309	3.11750242718104e-13	7.26077208393788e-12	0.024594321738635	0.889529138500121	0.919517326353699	-1.8700326962052	2.17117151051161e-29	7.02681461696791e-28
TPTE	ENSG00000166157	0.336921665293961	0.0754715282006978	0.137151926775627	-0.0433942877031705	0.759339436344626	0.820130878580786	-0.0397875562044214	0.759971446769562	0.808858329936277
ASPG	ENSG00000166183	-3.30044810472293	7.99246384722961e-22	5.91928638632786e-20	-0.432384404184114	0.10090557876686	0.159885197961186	-1.22720725837207	1.03996410943751e-06	3.76147225370842e-06
GABRB3	ENSG00000166206	1.37539431566968	1.04687009077006e-08	1.12806498041216e-07	0.895685349062984	1.90679547553123e-07	1.02066423207451e-06	-0.213726265578882	0.185398364737366	0.24935033489419
CLMP	ENSG00000166250	-1.05750952795876	1.9821019611446e-16	7.32044121401623e-15	-0.00903420382368866	0.917143481064069	0.940182055453829	-0.0980742292558165	0.223903928717849	0.293317289866925
CYYR1	ENSG00000166265	-0.0645246377503538	0.689803893419732	0.776448876051844	-0.902059232604384	3.59412359076763e-16	5.75614930912699e-15	-1.08801745384134	4.28334141119609e-26	1.08321718885668e-24
NETO1	ENSG00000166342	0.317369728896343	0.405650223840203	0.525068338099061	2.29059548190817	6.30493547997473e-12	6.17242616774336e-11	1.4782760479747	4.71365762686089e-06	1.55282237307567e-05
RIC3	ENSG00000166405	-0.566155730750255	0.00554080619274087	0.0151154618364627	-0.183569845870118	0.197623468915033	0.281221420844628	0.302756901684567	0.0227558853882376	0.0390397727321799
WDR72	ENSG00000166415	-1.41492502629776	0.000469808154346102	0.00176825481055648	0.895880186239964	0.0332737724586369	0.0618073956591826	-1.79501961719683	1.83537737519522e-05	5.53738437531956e-05
CRABP1	ENSG00000166426	2.2194445109519	3.80203542994371e-08	3.66774575676341e-07	4.13683257125567	1.23562568705049e-21	3.43168066557327e-20	4.47359168316078	5.97072133081671e-25	1.38020031582104e-23
TMEM130	ENSG00000166448	-0.717272423471718	0.00382811221340737	0.0110017453458926	1.7310301056359	3.09921661776241e-23	1.00072167490494e-21	-0.0467586522899808	0.776605994695052	0.822840240007871
CCDC68	ENSG00000166510	-0.847543713769408	3.10876770534432e-05	0.000158351440886307	-1.41964088437336	1.82105521415986e-23	6.06910008576253e-22	-1.72707153977564	1.22135209581387e-38	8.74469358626834e-37
BEAN1	ENSG00000166546	1.19637444567417	1.63754254012026e-05	8.94431485204885e-05	1.83395861069912	1.70969254119242e-19	3.83209308972633e-18	0.124117305456651	0.524227668879747	0.599802225515541
GALR1	ENSG00000166573	0.721631094615998	0.0570392776165192	0.108886094570369	0.807300696093273	0.0603739227367605	0.103153369973489	1.81818931376578	3.3244256581023e-05	9.65328247055014e-05
CENPV	ENSG00000166582	0.945083178238996	1.56501794494622e-10	2.35552028864351e-09	0.433354869267538	1.68432975297191e-05	6.57182040898237e-05	0.283559196607106	0.00246597355973026	0.00518708616760452
RRAD	ENSG00000166592	-0.119944529559507	0.595935824695221	0.698598191547369	-0.204015919620147	0.20014974964254	0.284310546034245	0.0131930060464224	0.929086632903939	0.946843112054815
TVP23A	ENSG00000166676	-2.54718648307639	1.64327899975067e-24	1.79002317502023e-22	1.86921805715586	2.19689559808496e-28	1.09609534191532e-26	1.58722166964549	1.28039322213846e-23	2.64145970919426e-22
MESP1	ENSG00000166823	-0.203430715017585	0.585900321780642	0.690041207751329	0.28414657950219	0.36781773150343	0.467856667428712	1.03175452298455	0.000509781050280119	0.00121675509443191
ANPEP	ENSG00000166825	-1.54687553384932	1.50599599602678e-09	1.90770850265926e-08	-0.152088659040479	0.404137249647911	0.504518274421105	-0.672468402597583	8.68634574405319e-05	0.000236343910102798
SCNN1G	ENSG00000166828	-2.62180904506893	7.80561094580918e-11	1.24228583529237e-09	-2.51589873624045	2.82386648635397e-09	1.96164124777865e-08	-2.74767198754674	7.7431874584532e-11	4.69505161142295e-10
NAV2	ENSG00000166833	1.56698395348785	8.21692095176659e-21	5.22801595556149e-19	1.8886105752225	9.17249775757371e-61	5.34966822340159e-58	1.47583848463489	2.34471505773963e-43	2.35269885453122e-41
CHP2	ENSG00000166869	-1.16797388113405	0.00351827052785966	0.0102299525786696	-0.761977438129066	0.0521682975675404	0.0909116088055771	-1.19939403485455	0.00198525396143315	0.00426238090730279
ELFN2	ENSG00000166897	1.35033322052123	0.000666568230331674	0.00240657436266897	2.65147395378731	8.19311068378703e-13	8.93866459830935e-12	3.72404610722532	5.66712445259171e-25	1.3111665210769e-23
C15orf48	ENSG00000166920	-0.435616885195463	0.211907952323968	0.31719613282872	-0.345100251960399	0.22221999810455	0.30979776141312	-0.685833432323173	0.0116088791600502	0.021267624637498
SCG5	ENSG00000166922	-1.61247330997973	1.69657129623721e-07	1.4323134329964e-06	1.93340767028152	5.52119132324015e-17	9.52933114020395e-16	1.5437836737599	1.54160403154912e-12	1.13154705986412e-11
MAPRE2	ENSG00000166974	0.812449348364773	2.42225084076387e-08	2.42441588441847e-07	0.0360696999509667	0.715914025508619	0.784300428274	-0.284577199546124	0.00201777814964213	0.00432392064446046
NKX3-1	ENSG00000167034	-1.90806544918876	2.76882551189586e-19	1.48607059229832e-17	-1.1079971076394	5.97832041973347e-14	7.47824308089537e-13	-1.44859401578695	1.07630171255992e-25	2.60770161083972e-24
SGSM1	ENSG00000167037	-1.19751860145463	4.17755411019858e-10	5.84168967607439e-09	-1.55439671374798	1.81626383104904e-31	1.21062633214804e-29	-1.25340072288809	3.39353733431067e-24	7.36270637647993e-23
GNGT2	ENSG00000167083	-0.226167080435577	0.14850675940108	0.238699326196387	-0.761752426332447	2.90673308562612e-12	2.96013069232824e-11	-0.962987558533764	4.03392026943884e-21	6.74609306708125e-20
SAMD14	ENSG00000167100	0.131403501746496	0.527194447599882	0.639020114329698	0.415653566265323	0.00406605969108112	0.00964655432642507	-0.367196467414513	0.00676117877552986	0.0130402480069554
PIP5KL1	ENSG00000167103	-0.0478335776350447	0.791305892524536	0.854982958750459	1.01599291433096	4.32530692676044e-18	8.40298177756132e-17	0.676796860482446	5.57902406355887e-10	3.06184627836366e-09
PRRX2	ENSG00000167157	-1.76331056179473	2.79037716812177e-11	4.79242998905331e-10	0.910054264348418	2.35137489716647e-07	1.23936269309229e-06	0.155341378753864	0.34799442155026	0.427023048623631
ISLR2	ENSG00000167178	-0.139467588212723	0.626305379257095	0.724606128297547	0.42837065289821	0.0423571380773906	0.0762074601848683	-0.430441011414867	0.0312888998166228	0.0519379039648001
SNX20	ENSG00000167208	-0.351264445352977	0.0370619528009717	0.0758719830832325	-0.433311008751182	0.000169138125832815	0.000544368026806101	-0.259255384787024	0.0151171873251978	0.0270004886543903
IGF2	ENSG00000167244	-0.23928493673642	0.488893534851533	0.604281810965071	1.92602438680033	5.25368679160962e-12	5.1933955413528e-11	1.6366937523987	8.03555663583071e-10	4.33273127927736e-09
MYO5B	ENSG00000167306	-2.4437716223431	1.75489477369521e-14	4.9474601399393e-13	0.430823398126305	0.0793747547576178	0.130488945882877	-1.69908351317778	3.20783129633955e-13	2.54977958946694e-12
CA4	ENSG00000167434	-0.624622733707839	0.0453360185664263	0.0900065129967451	-2.96147412338624	3.44592836406124e-34	3.05280900480678e-32	-2.93297096082557	2.45366795500613e-37	1.5505741399638e-35
CDT1	ENSG00000167513	1.36935834130338	1.26208541115791e-05	7.0679087092637e-05	1.91163128670449	6.92935905894939e-16	1.07293919720845e-14	1.65201380198691	1.46182649774597e-13	1.20222775571088e-12
CYP2S1	ENSG00000167600	-1.01405049831844	0.000689851259608884	0.00247880708673478	-0.434312456434407	0.0471348775171708	0.0834149374861368	-0.992325115377739	1.93975152941067e-06	6.74911062215407e-06
AXL	ENSG00000167601	-0.873654175693364	1.06593164085056e-12	2.26581292981104e-11	-0.831167037320045	9.81324595687776e-24	3.32190835021515e-22	-0.596041139248382	8.48633789820752e-15	7.8928581216053e-14
ANKRD33	ENSG00000167612	-0.454325385925283	0.259179114659469	0.371785322702539	-1.09720981032996	0.00721858257888571	0.0161473607108194	-0.472595231346756	0.23930751523198	0.310661437000662
TTYH1	ENSG00000167614	-0.25656331219661	0.299478473957119	0.415847422172984	-0.0820224370957392	0.639170424731151	0.719339740315521	-0.462249818473637	0.00488065611050745	0.0096862305269854
CDC42EP5	ENSG00000167617	0.656454971917959	0.000487428323219925	0.00182524824886862	-0.0803334471380183	0.537936246796321	0.630079294969374	1.36554500869498	6.56663179511769e-30	2.23098127553786e-28
TMEM145	ENSG00000167619	1.44551638669676	0.000252687899737183	0.00101842754868161	2.30893111641977	2.22327361905567e-10	1.80146295124351e-09	2.37963342093601	1.86322207178575e-11	1.20966841140171e-10
SPINT2	ENSG00000167642	-1.19336786987248	1.12881482304728e-06	8.01653246352324e-06	-0.407244606314334	0.0201564883978468	0.0399802247908262	0.470317060940923	0.00412703838047543	0.00830719294373093
DNAAF3	ENSG00000167646	-0.844726267380975	0.0126714882203436	0.0307318992227773	0.194735706181994	0.458186432534974	0.55686937478582	-0.423514658917776	0.0915700834601405	0.134607829716133
ATCAY	ENSG00000167654	2.74208595142827	4.48991697793373e-12	8.62107172820677e-11	5.60697607375608	5.04724021496651e-52	1.60565329338622e-49	3.91736294570786	1.7518285995602e-27	4.92888860750632e-26
PLIN4	ENSG00000167676	1.1689577079565	8.63669734979388e-09	9.49290703994816e-08	0.553593162253768	9.44397722247548e-05	0.00031949745298272	1.26941132866054	8.35911780967078e-22	1.4924330553682e-20
SEMA6B	ENSG00000167680	-0.194519525234984	0.300444962011841	0.416920626128754	-0.482433421129556	0.000199850954813132	0.00063332889744098	-0.48155937141327	6.54220603686101e-05	0.000181425515603689
TRPV3	ENSG00000167723	-0.537153973396093	0.0492339045491193	0.0963242125831711	-0.31900309077584	0.11102540159371	0.173513990823197	0.283062308591403	0.129560662902446	0.182163163977398
KLK1	ENSG00000167748	-0.988128141711309	0.0139959333483479	0.033437118457672	0.333908387443831	0.429239111640528	0.528943962073096	-0.982018456539814	0.0198427747702125	0.0345308932487162
KLK13	ENSG00000167759	0.241081656644861	0.54345271490641	0.653548638421107	1.67697004682786	5.92879574243305e-06	2.50304082053104e-05	1.74609821671221	1.33015343232453e-06	4.74062957834823e-06
ZNF232	ENSG00000167840	0.187935299811439	0.124882128879827	0.207617744402325	0.231545499953098	0.00502799490082419	0.0116773450513168	0.193320460319519	0.0116136822951934	0.0212750317925625
CD300A	ENSG00000167851	-0.19710128119232	0.24139468005874	0.351440224049323	-0.37743928286986	0.00106617156914208	0.00289238793279928	-0.378284045043111	0.00041663454374643	0.00100923111985648
TEKT1	ENSG00000167858	-1.36302315790101	0.00073489099361604	0.00262313825912037	-1.69493451245974	6.75909352095446e-05	0.000234852703387266	-0.194464438843299	0.64657253406238	0.711705189756471
HID1	ENSG00000167861	-0.782893882055694	8.78904336146812e-07	6.38260100919066e-06	-1.25497237343636	9.66479832407054e-31	5.8818701974425e-29	-1.13759010469688	2.22332512910264e-29	7.17900657315208e-28
EVPL	ENSG00000167880	-0.699259809943394	0.0199135568858584	0.0451108613869239	-2.07500821193225	1.5890362106348e-19	3.58172856012247e-18	0.321652928859575	0.131066809153759	0.184022033314584
SRP68	ENSG00000167881	-0.000326091798704344	0.996997822127474	0.998210150940905	-0.0142683838297821	0.805546184121184	0.85623231026416	0.0789711248180003	0.141352015910028	0.196696972134468
MGAT5B	ENSG00000167889	-0.288946884487983	0.335136055813957	0.454208650392706	0.325239578628151	0.145952423213776	0.218475996570937	0.136356131404003	0.518237064874768	0.59405645037954
TMC8	ENSG00000167895	-0.681171020209493	1.3078293688771e-05	7.30063473214647e-05	-0.962468831680246	1.68563793164352e-19	3.78120463913144e-18	-0.545930154391017	2.84076454157841e-08	1.26247536146196e-07
CASKIN1	ENSG00000167971	1.27245667420254	0.000384158410561169	0.00147983082124301	2.54952374568085	2.74867060804843e-18	5.43425379041779e-17	2.58621731589171	1.86481011449283e-20	2.97636027110758e-19
VWCE	ENSG00000167992	1.72340355632651	5.82876764399427e-12	1.10179844830263e-10	1.12761683089533	4.38787706304936e-10	3.41502970197572e-09	1.13737087672809	1.8663977851202e-11	1.21144924633526e-10
ENTPD3	ENSG00000168032	-1.48958949634385	1.27752379033129e-07	1.103495171562e-06	-0.644001179849225	0.00196547222860213	0.00502129905454615	-1.28446640258486	5.98061791807953e-11	3.68296081426829e-10
FADD	ENSG00000168040	0.360421363319686	0.000144410709169001	0.000622253009571523	0.110391622076318	0.0823390051763659	0.134729116249481	0.150074610254581	0.010749564300154	0.0198387535488702
CCDC88B	ENSG00000168071	-0.377031024301766	0.0232644532504309	0.0514718180038177	-0.197810104602679	0.079238226078973	0.130310411741811	-0.212383709212039	0.0421039258762004	0.0676752256361159
KCNJ4	ENSG00000168135	2.6384434412089	7.03149216586573e-11	1.1300035774019e-09	4.17964657869628	1.42542283711938e-25	5.66828300073253e-24	3.58177730364899	1.00463092506194e-19	1.5031877470395e-18
FAM83B	ENSG00000168143	-1.44710440550977	0.000235205855282861	0.000957758242711809	-0.64787640557192	0.138435448006781	0.209124776977652	-1.72848256437677	9.04886477859141e-05	0.00024546799367894
PTGDR	ENSG00000168229	-1.74322492305586	6.78624230335564e-17	2.63869885363022e-15	-1.92516278755831	1.40527752547106e-39	1.97692182540514e-37	-1.51575606127978	5.68689817186136e-29	1.76894127023621e-27
KIF5C	ENSG00000168280	1.07247875027346	9.3165172087576e-06	5.36327162778468e-05	3.57159921855573	1.16759561361297e-94	1.06172062639335e-90	1.5315093558149	3.70476520292276e-21	6.24412413340293e-20
DEGS2	ENSG00000168350	-1.05029721451735	0.000132060774075175	0.000575056987126227	-0.85768313192822	1.37350099473912e-05	5.45097254716782e-05	-1.32562833481833	1.00161287319646e-12	7.53564966007386e-12
KLHL30	ENSG00000168427	-1.34284413276939	5.01824462137139e-09	5.79083916633521e-08	0.902949481793296	7.53091674156363e-09	4.90183711183618e-08	-0.76573301590603	2.15495872711143e-07	8.56567791643967e-07
SCNN1B	ENSG00000168447	-2.67893534673858	8.29773180891366e-14	2.13702853717146e-12	-3.81929702856427	7.51750936430021e-36	7.79454350568831e-34	-2.8760036362209	9.00395250874824e-24	1.87548847085124e-22
HR	ENSG00000168453	-1.76238579725478	2.26413805446455e-11	3.94673380041936e-10	0.275163933784402	0.145782420284965	0.218289319222031	0.793407237077378	7.71231450096176e-06	2.45152996996054e-05
LGI3	ENSG00000168481	-0.862745371795	0.00682195187271237	0.0180715880655358	-0.349869505801852	0.152680209742225	0.226723985320435	1.51321270936725	4.37758331447604e-11	2.73428034111461e-10
SFTPC	ENSG00000168484	0.0927813363269763	0.817411582945741	0.874047487283374	0.323450243774424	0.445058886959242	0.544436248216036	1.58888444690652	0.000154986580116152	0.000403801704081125
BMP1	ENSG00000168487	0.156998515756183	0.232408260493052	0.341070940055724	0.340997536204028	0.000124926791031113	0.000412274609797949	0.66235090214686	9.94134477537573e-16	1.01605665263829e-14
SERINC2	ENSG00000168528	-0.382564773867055	0.253782991811101	0.365691520267231	0.211432726710191	0.423184961151871	0.523022644555862	-0.728731011808029	0.00383866051968282	0.00778257950923441
CHRM1	ENSG00000168539	1.96011743521906	1.30861614373758e-06	9.16784508106446e-06	2.20721441533515	3.63246451433011e-07	1.8617876982547e-06	3.69650292240557	1.76115559354524e-17	2.13991106082027e-16
GFRA2	ENSG00000168546	-0.648214192525641	0.00397901159405507	0.0113692420784326	-0.125494156876826	0.425889553608108	0.525510316169736	-0.471763420665125	0.00137471467676009	0.00304026488169683
GDNF	ENSG00000168621	-2.51239598707747	7.51518599510211e-17	2.90590651840999e-15	0.480649745127414	0.0310170905730995	0.0581752278302238	-1.00622450404226	1.97157832067903e-06	6.85303390705358e-06
KCTD19	ENSG00000168676	-0.879423326675648	0.00621145610729442	0.0166736708911408	0.38253503867356	0.121503141189624	0.187069264565996	0.353551481493027	0.130891672703093	0.183794571767222
LRP1B	ENSG00000168702	-1.02182822627786	0.00097124918006226	0.00334195191689319	-1.06286295969105	7.29574828051925e-06	3.03348393157785e-05	-0.501476119034643	0.025052424200115	0.042575281702314
NPNT	ENSG00000168743	1.78597537563403	1.10592499661606e-14	3.18850363339513e-13	-0.0433973776494368	0.791624534559554	0.84569848673897	0.796396461478607	2.19289429553667e-07	8.70904749660221e-07
SHOX2	ENSG00000168779	2.93745227766747	8.48509306530701e-16	2.8723117335341e-14	3.53256628374132	1.2425275326845e-30	7.46449748444264e-29	0.54972826547555	0.0628195538160937	0.096529375370117
NSG1	ENSG00000168824	1.21022749296499	4.7325192425414e-06	2.92400962690237e-05	0.812558094122431	2.51390766566658e-05	9.47198453571145e-05	-0.383884306009083	0.0343220171180974	0.0564339756385021
HTR1E	ENSG00000168830	-0.323634874393972	0.334951882048797	0.454002998835871	1.95374894884385	1.94702528734545e-13	2.28540766956964e-12	2.12726872376089	3.93777948949924e-17	4.61633738729192e-16
FSTL5	ENSG00000168843	2.1539380271199	1.15762833026825e-07	1.01243114480193e-06	3.1342567201918	6.04090624420884e-15	8.45153274895685e-14	4.14490866104733	1.07680052228281e-25	2.60770161083972e-24
CPLX1	ENSG00000168993	-0.934995279254476	4.57056408816168e-06	2.83583647269695e-05	-0.750287432903841	4.48496477922386e-08	2.60761347859547e-07	-0.344415435732827	0.00551042198828953	0.0108164537625975
COL4A3	ENSG00000169031	-3.14667861118958	2.84068246699415e-26	3.73356364617377e-24	-2.46364899074927	1.69807755876974e-28	8.62752835893989e-27	-3.36507067255507	2.14997521661115e-57	5.37397823116331e-55
PARM1	ENSG00000169116	-0.72099177667164	0.000269879731917015	0.00108071564797838	-0.290206079053101	0.0351424625768892	0.0647756939583891	0.544785386464897	2.23639478756152e-05	6.65996751243477e-05
PCSK9	ENSG00000169174	-0.611914059038313	0.108083056950747	0.184701817808337	1.97623941327524	2.10986046853908e-09	1.49343979309106e-08	-0.153245727472196	0.633718616442032	0.69995078778879
MN1	ENSG00000169184	-1.80917828523053	4.5067624867677e-16	1.57511630233535e-14	0.250070720406916	0.109015609106388	0.170830785162794	0.665919545816929	4.91508934663874e-06	1.61480960285355e-05
RAB3B	ENSG00000169213	0.408976972394772	0.259180652182988	0.371785322702539	1.37373212857982	5.43350845828743e-06	2.30996308716411e-05	1.14135802279145	8.1455770311192e-05	0.000222760154732989
RSPO1	ENSG00000169218	-1.93631568044136	7.14583551112326e-13	1.56654397129127e-11	-0.9678978942761	9.44668548247773e-07	4.53230437158464e-06	-1.45520635011881	4.55109943453626e-15	4.34543071861673e-14
ADRB2	ENSG00000169252	-0.637699611532785	1.66488366135179e-05	9.07330238307084e-05	-1.46576062584425	1.55541435723335e-47	3.92286711087818e-45	-0.624364174722617	2.54388088104329e-11	1.63004936587438e-10
GPRIN1	ENSG00000169258	1.33885459509762	3.02344538839714e-08	2.96155891001322e-07	1.3718878008619	2.01054501944607e-15	2.95770929161286e-14	0.695830391061754	1.81185282789807e-05	5.4723076833538e-05
SHE	ENSG00000169291	-0.329574060941471	0.0080568484318054	0.0208843955415178	-1.00227973377438	8.56504131223662e-33	6.55132053377225e-31	-1.18638723300375	3.32005003851823e-52	6.1963200552212e-50
KCNK9	ENSG00000169427	-0.0234066286125397	0.953748922942057	0.96959614759869	1.23958135939865	0.0020298130209984	0.00517434124229194	0.651060690804757	0.101096412692566	0.146872259643737
SCN9A	ENSG00000169432	-1.58918656286966	3.75394252984767e-13	8.62821191486745e-12	-0.984300047658979	1.52467648080529e-10	1.26021015884689e-09	-0.755465140330975	1.42707894824507e-07	5.79168964281251e-07
RASSF6	ENSG00000169435	-1.84575386750692	4.19870946264286e-06	2.6260695131074e-05	-1.96036608181801	5.84990879686435e-06	2.47100673057102e-05	-1.86078226864741	1.79762572319434e-05	5.43168182631685e-05
SLC38A11	ENSG00000169507	0.634117973259517	0.00448119023434569	0.0125689731099597	0.896608802591006	1.27203549662003e-08	8.01499746294798e-08	-0.17553904521992	0.234606729719709	0.305295188885942
CCDC8	ENSG00000169515	0.184771676179644	0.249696465613468	0.360880359052608	0.308880514787165	0.00485916954635301	0.0113204692009645	1.06358886223234	1.73013018190113e-25	4.13267870668278e-24
ZEB2	ENSG00000169554	-0.630604185657272	1.2079913207756e-08	1.28389206625334e-07	-0.737708689576659	3.66356171016406e-23	1.17481569388365e-21	-1.17744172602193	3.68030220361456e-65	1.71716766983649e-62
BNC1	ENSG00000169594	-1.26602318160357	0.000115699964667762	0.00051145120967535	-0.595421263305336	0.0191452615213419	0.0382154435857374	-0.85455800439872	0.00040754012276026	0.000988998416840627
RGPD8	ENSG00000169629	-0.197863322662953	0.0176454658679285	0.0406723776827214	-0.144530911370929	0.00948163338795159	0.0205638616900918	-0.0695960425816155	0.177647333602119	0.240427222827717
RAC3	ENSG00000169750	1.86442829909139	9.29454416263077e-15	2.71670968951193e-13	2.25184063866019	5.3966433862511e-40	8.07909259882885e-38	1.4186817072084	7.40465543016999e-19	1.0221564534892e-17
LINGO1	ENSG00000169783	0.00607319771004396	0.978656953457736	0.986190769280443	1.81255324993986	7.82740200203121e-31	4.84796723555008e-29	0.571456653246504	0.000109742995215594	0.000293686564483373
TACR3	ENSG00000169836	1.10931836860008	0.00367017904893737	0.0106055597104667	1.48003833885138	0.000612870093942958	0.0017571997419022	1.84466997863352	2.70171736886175e-05	7.95567242466442e-05
CTNND2	ENSG00000169862	-0.759455451092463	0.0444132388979259	0.0885008629046506	1.26535402067652	0.00010954919484207	0.000365708288767441	-0.264664194727628	0.403439574510942	0.483124889402282
WNT10B	ENSG00000169884	-0.565727400869075	0.121335930267499	0.202781885728532	-0.82047421755909	0.00765773003474216	0.017033064700668	0.374109690928276	0.199604066156842	0.265960958670392
MYRIP	ENSG00000170011	-0.30613522613375	0.0718407471508177	0.131701076911658	-1.07752873512247	3.11172679251033e-20	7.49679789641366e-19	-1.0852378654253	2.01398950296431e-23	4.08858855224697e-22
ALCAM	ENSG00000170017	-0.674126350113757	0.00352924130509743	0.0102554609026575	0.473828797752898	0.00388058449367231	0.0092531219378829	0.266362995668969	0.0828001204786785	0.123042060236775
ANKK1	ENSG00000170209	-0.0628602684497635	0.85238885157936	0.899187048758918	-0.0654897858373408	0.806096466422058	0.856615190460276	0.145493797918777	0.564219368472136	0.636856754309227
CDK1	ENSG00000170312	1.55184396502843	6.5223023713162e-12	1.22792101469399e-10	0.352287835687812	0.0279127508566833	0.0531359622081361	0.652436206842257	1.32890994683931e-05	4.08463262645657e-05
EMX2	ENSG00000170370	0.265672254947695	0.0273147349717858	0.0587485172053966	0.61628721413183	3.07846643724888e-14	3.99576317300522e-13	0.314651428862588	2.95721268316341e-05	8.65974571811293e-05
LRRN2	ENSG00000170382	-0.679601466846827	0.00034379456326506	0.00133915803514754	0.173577695702726	0.183687180219265	0.26459082121113	0.725278194058397	2.276852644405e-09	1.16506104514929e-08
ZNF804A	ENSG00000170396	-1.21357238782533	0.000373133452602735	0.00144180414156157	2.62762426861932	8.48102074061346e-23	2.63221924205625e-21	1.1113259082055	1.39755456332625e-05	4.28574214046647e-05
GPRC5C	ENSG00000170412	0.0207416985910087	0.897661342687325	0.931469885329485	-0.152744267264764	0.165508898978727	0.242524031767048	-0.397624754315686	0.000104045427277509	0.000279561544930787
VSTM2A	ENSG00000170419	0.472291629730939	0.232743948824635	0.341420396528277	2.2568718199666	2.69313936990228e-07	1.40635024548432e-06	0.317976336799306	0.471649790399024	0.549531705620156
ADORA2B	ENSG00000170425	0.785165086045033	0.00272052736708502	0.00818497191204138	-0.316871797582678	0.102922357146819	0.162730791162612	0.920354959481655	2.58262233153859e-07	1.01389022817869e-06
TMC7	ENSG00000170537	0.404686038217934	0.0115761978969102	0.0284251960463118	0.616626183558259	1.58867447519563e-08	9.88991370538174e-08	-0.266646388695578	0.00956045226565768	0.0178572765663922
SERPINB9	ENSG00000170542	-1.07399592292524	1.35650237693114e-12	2.83821255920682e-11	-0.864565487101433	4.92459281871281e-17	8.55766455368498e-16	-1.05238016498645	4.83536230896006e-28	1.41744468941714e-26
SMAGP	ENSG00000170545	-0.217624001963478	0.15967982202126	0.252998846425105	-0.695154362108703	5.6072192499582e-11	4.89168285766843e-10	-0.958635503183151	3.29921163500487e-22	6.05648719488271e-21
CDH2	ENSG00000170558	0.0958327410162404	0.706684023038327	0.789639148437693	2.44375816099773	2.72530447179096e-40	4.12537295578746e-38	1.65951510090268	6.89462475599001e-22	1.2388640567647e-20
IRX2	ENSG00000170561	-0.254966621477438	0.498405304685758	0.613096779360128	1.37351104707339	1.98216709141001e-05	7.62026472452942e-05	-0.293748175582134	0.351341790226279	0.430225364947637
EMB	ENSG00000170571	-0.672777738538307	1.43924425497991e-05	7.95648556835753e-05	-0.260194681901155	0.0138704728372963	0.0288208926801832	-0.332993291645978	0.000709764790489877	0.00165251707499701
SIX2	ENSG00000170577	-2.12969135321467	1.64869352916787e-08	1.70945093885387e-07	-1.04019163685931	0.0013850165284502	0.00365719088039647	-0.850925660807986	0.0065253420263176	0.0126219132195648
DLGAP1	ENSG00000170579	0.81202813858015	0.00476412754505925	0.0132497268650838	0.77949876492271	0.000279044864163531	0.00085656370309847	1.45558267342527	5.83700041312142e-13	4.51774472118701e-12
FOXA3	ENSG00000170608	-0.159258210169932	0.691240107175308	0.777596512110132	0.563308465069244	0.192268881610606	0.274879461584178	-0.76441495404776	0.0775922148086433	0.116328070131632
SLC26A5	ENSG00000170615	-2.02513163513504	6.27099489844576e-08	5.80543988697054e-07	-1.92744963658759	2.33119582897155e-09	1.63809807309384e-08	-0.776741401318421	0.0108470117117137	0.0200093629987761
ZNF296	ENSG00000170684	0.0534088289123991	0.881894223249896	0.920153135547718	-0.168543826454503	0.575471829840968	0.664030070334553	1.21331210540062	3.5380417177515e-06	1.18577131435955e-05
HOXB9	ENSG00000170689	-0.234376283134231	0.408525448431993	0.52779611492113	-0.782811216021126	0.000236786576434799	0.00073801382846718	-0.674520455336476	0.000736218009224381	0.00170799694355329
TTLL6	ENSG00000170703	-1.10766947030554	0.000314687311162486	0.00123766103905504	-2.45782671432812	7.44519513302494e-24	2.53562333028021e-22	-1.3217992716128	2.67818755134417e-09	1.35506706126658e-08
SYT9	ENSG00000170743	0.697658604796105	0.0368211034861037	0.0754451286023181	1.54866668867861	4.7831755968701e-09	3.21038122355258e-08	1.18005121932523	2.74796555802188e-06	9.36221197478673e-06
KCNS3	ENSG00000170745	-1.17227102353379	3.09886596403799e-09	3.68846737513791e-08	1.12968892969031	1.05066737006451e-16	1.7665725540514e-15	0.0775101107920741	0.54262311760429	0.616632197171995
GPR37	ENSG00000170775	-2.78699167424534	8.4729413672386e-22	6.24210509410117e-20	-0.762125466019125	0.000393786316754565	0.00117477066683121	-1.84776803353383	9.73507588504166e-20	1.46130535872247e-18
SDR16C5	ENSG00000170786	-1.06595796188492	0.00814602731505604	0.0210854105365059	0.432513244476869	0.292555140472646	0.388378962933511	-1.62393548392785	7.89041430863998e-05	0.000216094843054565
TRH	ENSG00000170893	-1.65383990332275	3.28555109457529e-05	0.000166477833289838	-1.71896956687894	8.12674251662768e-05	0.00027822937110553	-2.08427573437863	2.08014098885525e-06	7.212477951821e-06
HAS2	ENSG00000170961	-1.2926390439726	1.41558972932477e-07	1.21190931108401e-06	-0.26378961010746	0.133106069297644	0.202351583491042	-0.928777842700431	1.75918443355889e-08	8.00786475080995e-08
PDGFD	ENSG00000170962	-1.00637724974057	1.14496190199096e-06	8.11268247183927e-06	-0.40951997709006	0.004644953932852	0.0108725322199157	-0.860581785482092	1.87979184479664e-10	1.09248023033178e-09
S1PR1	ENSG00000170989	-0.666653901625705	7.4957984737443e-05	0.000346335828144036	-0.869628043254819	5.11105679835384e-14	6.45103855139386e-13	-0.797058703197707	1.21797528012402e-13	1.0102879397651e-12
LRRC8E	ENSG00000171017	0.76996918002495	0.0228790711711532	0.0507429581553291	0.398751702346999	0.139886154940594	0.210951998899048	0.341354483665763	0.184185876135897	0.247993632282822
PKIA	ENSG00000171033	-1.52652292001228	9.4530765514208e-08	8.43873973396127e-07	-0.159835448920984	0.451008820462569	0.55012818303558	-1.89676363805189	4.13287468794979e-21	6.90745235159131e-20
XKR6	ENSG00000171044	0.157952640868108	0.186748809061701	0.2867818381614	0.48411281222049	1.54653062916578e-09	1.10899397959775e-08	0.232304865068032	0.00183601352906658	0.00397027643644515
SOX7	ENSG00000171056	-1.08104986860581	2.21405069246594e-08	2.24005598610712e-07	-1.32799723330615	4.67497531272907e-23	1.4889184741735e-21	-1.42640568573831	4.55448534226146e-30	1.57023173838189e-28
ALK	ENSG00000171094	1.55819976649348	1.19771988064693e-05	6.73702392178237e-05	1.0471440275456	0.000362018703500806	0.00108764902387906	1.61463790383599	8.73323771776245e-09	4.13963748575617e-08
GIMAP8	ENSG00000171115	-0.470774869045171	0.00155311701683315	0.0050091602403507	-1.17926515817742	2.63920773342554e-31	1.71029214114e-29	-0.915966544168909	2.28903844300362e-22	4.27210874745908e-21
NRTN	ENSG00000171119	0.507717181482598	0.193902331382923	0.295513483904053	1.794667103945	3.80950741966678e-07	1.94540606007974e-06	1.10130837144438	0.00138033157382641	0.00305135679163536
KCNG3	ENSG00000171126	-0.108498329701668	0.72933672453971	0.807473764276247	1.68604691649503	1.6890749689044e-12	1.77033522105873e-11	-0.909067413182971	7.72379862679239e-05	0.000211718146046267
GRIK1	ENSG00000171189	-1.49055779948132	7.83676802094101e-06	4.60613732408658e-05	0.296319697307944	0.252699978181878	0.34426667425187	-1.10893959548838	8.22393691768768e-06	2.60528588899702e-05
NETO2	ENSG00000171208	0.538322758140013	0.0156427939758345	0.0367105388006946	1.50988780865158	5.9655547914803e-22	1.69893902733969e-20	1.44887835182255	4.92114576448013e-23	9.70193490680432e-22
CDC42BPG	ENSG00000171219	-1.60829413133302	9.87957312820798e-07	7.11364839825572e-06	0.302748719538266	0.208557224385123	0.294104347000882	0.171520126379213	0.450565541762447	0.529115413466995
LRG1	ENSG00000171236	-1.32734284519474	6.95859899571041e-06	4.14569012310945e-05	-2.29705346941876	1.85353877349131e-24	6.66964241181096e-23	-1.90822202026467	9.00711655996245e-20	1.35785798651669e-18
NPTX1	ENSG00000171246	-0.134296780998186	0.710586818516589	0.792576516370051	2.6508309122795	1.26098680092671e-18	2.58239396429725e-17	2.85392471778718	4.42057618858907e-23	8.75824702049194e-22
KCNK3	ENSG00000171303	0.290686846387319	0.351787980746864	0.470702519321847	1.07213493485589	7.3844634860551e-06	3.06718182925983e-05	2.60400979512188	1.17711138397327e-30	4.27964067458852e-29
KRT19	ENSG00000171345	-4.31525238666881	1.01513249952841e-36	4.3720975883535e-34	-2.44287951532158	2.42041508974238e-19	5.33959971925436e-18	-3.35449118879084	2.33091100234734e-38	1.6112062595238e-36
DLK2	ENSG00000171462	0.128681549888011	0.723664119089266	0.803226429859012	0.287012760229068	0.343828429396265	0.442871898272585	0.412370838230689	0.153846921011846	0.21189336582341
HOPX	ENSG00000171476	0.776791235337888	0.00152134549713224	0.00491802161572944	2.55195039287605	8.23455334982176e-48	2.11492037640606e-45	0.156746779561057	0.341555543731036	0.420430349854916
COL24A1	ENSG00000171502	3.22466928089261	6.93620051948985e-33	2.20657879026271e-30	1.71724649228772	4.09513196612989e-18	7.97240746813673e-17	1.10089099603649	3.3501555026475e-09	1.6726877705835e-08
PTGER4	ENSG00000171522	-0.785322787767182	3.35399796261629e-05	0.000169746238322219	-0.278810342372398	0.0331264761520692	0.0615950916496531	-0.0397702963664949	0.744204026993643	0.795798003654967
MAP6	ENSG00000171533	-0.387603594047157	0.00578582425669407	0.0156766401758622	-0.291330465869305	0.00222203951035678	0.00561831612106558	-0.240821335718944	0.00648545638505916	0.0125525685494836
ECEL1	ENSG00000171551	-0.966316310671535	0.00917828144625325	0.0233906225842385	2.10216067887276	2.53137312031506e-11	2.3060784413674e-10	0.58095785882151	0.0555045804082918	0.0865124841896402
NMUR1	ENSG00000171596	-1.23687541292198	7.48483677855094e-07	5.49535813311129e-06	-0.816294310394051	3.83619245913072e-06	1.67358902747958e-05	0.088697126309361	0.58603759122015	0.65656004346919
PIK3CD	ENSG00000171608	-0.762677752040204	3.02453306531842e-08	2.96158807847461e-07	-0.510864288283601	3.87401277839356e-08	2.27603332069523e-07	-0.926666845428532	8.40889784043265e-27	2.24410958096198e-25
PLEKHG5	ENSG00000171680	-0.188032361952993	0.150052970862138	0.240688301110729	0.167428821061263	0.0572274476291153	0.0984442912853068	0.133997916638834	0.101002011704307	0.14676379724188
TCEA2	ENSG00000171703	-0.0120134501119635	0.904360285181417	0.935608506417361	0.140902618779798	0.0346113226471903	0.0639102946710701	0.0847284562563015	0.170031760584949	0.231328140038667
VAT1L	ENSG00000171724	-0.688501315045927	0.0489934312788418	0.0959073567338771	0.803082360720784	0.00477874275484465	0.0111549156526204	-0.727409011438916	0.00748338525292296	0.0142933322068348
KNDC1	ENSG00000171798	-1.104603835969	2.23687759208235e-08	2.26069993466951e-07	-0.322985413233543	0.0173754392227491	0.0351285781065113	0.881084397386013	2.58816662829272e-12	1.85831558756232e-11
PCDHB1	ENSG00000171815	0.520280234554493	0.162284096727986	0.256240456170331	0.751364255360071	0.0174868987899393	0.0353250088851748	1.58822996713403	1.18448269315112e-07	4.85926040368781e-07
FAM90A1	ENSG00000171847	0.363240310469858	0.301993379550431	0.418698496841601	0.380745187867623	0.18268331010063	0.263443015827906	0.153928014770276	0.572986763506462	0.644625760981454
RRM2	ENSG00000171848	0.568814268682358	0.0768555268419785	0.139143146474888	1.01544820215971	4.63655144775195e-05	0.000166091180780314	1.33299187722432	1.6726673082896e-08	7.64261813213111e-08
ADRA1D	ENSG00000171873	0.631566473820773	0.0283846882722056	0.0606633596595463	1.30039854385812	1.3332910431604e-09	9.64732043248268e-09	1.85502607487413	3.95713196627448e-20	6.13739110226338e-19
FRMD5	ENSG00000171877	-0.650851291368798	0.0525427724266355	0.101738477941877	1.36086316369256	2.21575075973126e-07	1.17436468229225e-06	-0.196013184362563	0.437874785037836	0.516857300971211
MIR31HG	ENSG00000171889	0.381516528482953	0.343718015406333	0.462993111740379	1.04861837620783	0.0148321158204471	0.030569467893206	-0.0339738993981067	0.93714815014705	0.953150316561914
CYP4F22	ENSG00000171954	-0.736916874733029	0.0408755698684368	0.0824491374354701	-1.2400570145587	3.99285623479472e-05	0.000144886597917146	-0.595486543586187	0.0370177267570548	0.0602857045121436
ZNF556	ENSG00000172000	-0.176625855568187	0.605425426977796	0.706910444955097	0.996514115708237	0.000245125918068926	0.000761716070189765	2.18007247535222	2.72815539677295e-17	3.25275597668904e-16
MAL	ENSG00000172005	-3.33026501781116	9.24068592093082e-20	5.22612125972643e-18	-3.26540766316907	4.58192146783271e-26	1.91163772715316e-24	-3.77673438077849	9.39569758738682e-36	5.32454562669826e-34
GAP43	ENSG00000172020	3.56590553262646	1.96860285624999e-26	2.68834326637652e-24	2.05103745512886	1.47729217340733e-14	1.98926379964108e-13	1.64009769521672	1.1011386383524e-10	6.56998639826841e-10
EPHX4	ENSG00000172031	-0.613153525536233	0.0151161329159264	0.0356418884006873	0.334377371795526	0.0596467790982837	0.102048009586045	0.0313689062104645	0.851201292001199	0.885949368686975
CD8B	ENSG00000172116	-1.73645359484288	7.19471205613139e-10	9.65098054678477e-09	-1.17711639970675	9.97623789556203e-09	6.38365211168592e-08	-1.21703023578902	2.94872219605254e-10	1.67341329573264e-09
CALB2	ENSG00000172137	-0.729093034142945	0.0236285686380458	0.0521180096928847	-0.106702017257176	0.669250674790704	0.745223843155234	0.775114294857623	0.00103452799912597	0.0023407105257845
FRMD3	ENSG00000172159	0.867816140621685	9.20633658496763e-09	1.00362691859879e-07	-0.654937953533372	2.20361822279034e-10	1.78708841677333e-09	-0.62665262013658	6.47254422851501e-11	3.96496445683321e-10
SNTB1	ENSG00000172164	-1.06633514149503	7.24158488050544e-14	1.87885235152687e-12	0.0669774579348717	0.486762492840294	0.584176426616707	-0.676384502573244	4.68610331783356e-14	4.05177419023613e-13
C1QTNF4	ENSG00000172247	-0.199391253241282	0.457916342196352	0.57584080494955	1.34617020736979	3.0610533850025e-14	3.97652851569118e-13	1.30353712301874	1.70121149328769e-15	1.70151538958875e-14
ARNT2	ENSG00000172379	-0.541013036969575	0.000852762075355315	0.0029848805075734	1.10353116449947	1.84667552779219e-23	6.14716782408353e-22	0.631178966432214	8.6204385628142e-10	4.63292719458598e-09
PRSS30P	ENSG00000172460	0.0915949236333597	0.773718944378645	0.841273229808527	0.697523356937073	0.00431232805488887	0.010168133372626	0.958061783223782	3.34233124529343e-05	9.70125072182369e-05
FUT9	ENSG00000172461	-0.883610130237643	0.0288977647989743	0.0616140842000978	0.505880572467299	0.216997482291266	0.304046272109309	-0.0268822832930975	0.947176153779535	0.960672457486228
ACOT12	ENSG00000172497	0.935234444290014	0.0135713919098457	0.0325785556950893	0.513448945250669	0.120861605564452	0.186276186290291	-0.237407072978427	0.463715799799206	0.541672528389334
CARNS1	ENSG00000172508	-0.352995964707694	0.144805614389273	0.233852505037652	-1.47000338416481	1.45024485106e-16	2.41520550894853e-15	-1.07231188038898	5.42423918044577e-11	3.35287206572266e-10
NIPAL4	ENSG00000172548	1.45828109949566	4.59993095935245e-06	2.85107813089503e-05	2.40541648025917	1.37754130197973e-22	4.18267556929746e-21	2.5526771438572	6.67821261847125e-28	1.9454376925505e-26
SNTG2	ENSG00000172554	-1.29023082428677	6.19318265943882e-08	5.74289991888009e-07	-1.31960907366374	8.13310605379774e-15	1.12437680975836e-13	-1.63109767897666	1.32758703651464e-24	2.97564444253221e-23
RASGRP1	ENSG00000172575	-1.36518253558266	3.80432356476693e-10	5.34648786122742e-09	-0.932526227663811	9.79418947266479e-10	7.2307050181237e-09	-1.29708041782623	1.14278372503462e-19	1.69450372787839e-18
RND1	ENSG00000172602	-1.70439640306021	8.04074849317757e-08	7.27774827243796e-07	-1.7971110106734	2.30790163928924e-13	2.68871021189773e-12	-1.72124266541067	1.17895278598773e-13	9.80534261548621e-13
SLFN11	ENSG00000172716	-1.07554611629005	4.66038270503191e-16	1.62677573350833e-14	-0.618689942441976	4.95368474332931e-12	4.90723299325917e-11	-0.839219120904386	6.51418993853375e-24	1.37013333831144e-22
COL6A5	ENSG00000172752	0.268571433598824	0.502651854736812	0.616965041799239	1.18150624770644	0.00216534699206325	0.00549084139880531	0.113203019026006	0.765572456710931	0.813582390981381
HOXC5	ENSG00000172789	-1.13345586376845	0.00107281818275377	0.00365193884073344	-0.923720293386845	0.000894228561665585	0.00247126639524463	-2.3946739243844	3.71739765625164e-18	4.79357657239819e-17
RAB37	ENSG00000172794	-0.958028086857583	2.55223369428981e-05	0.000132806286750266	-2.00789660945199	1.02297003608158e-34	9.42040992108682e-33	-0.319330964893874	0.0330664887248934	0.0545682829434916
RPL38	ENSG00000172809	-0.0996996262404923	0.296703452393427	0.412690075508222	-0.155002443453207	0.0154617393841184	0.0317060792600641	-0.229250850849265	0.000112451475384261	0.000300417888480046
OVOL1	ENSG00000172818	-1.03181017542225	0.005472412112989	0.0149576663897238	-1.13553282619885	0.00730371255409033	0.0163208359635823	-1.26379110755479	0.00341509147046517	0.00699156235027612
HPSE2	ENSG00000172987	-3.42063818006152	2.72904287095524e-26	3.60375260247132e-24	-0.147520952518042	0.552673741987907	0.643277124852464	-0.61723823691772	0.00882280802859364	0.0165957475482416
HPSE	ENSG00000173083	-0.329936918427188	0.146534348780107	0.236058757860461	0.475455035875424	0.00307086573340075	0.00750623297009988	-0.867750533285342	8.74581935899383e-09	4.14419791731605e-08
ADAMTS20	ENSG00000173157	2.02607435467188	4.77231874677337e-07	3.64532232785595e-06	3.88090338221755	2.2228021279373e-23	7.34679404623434e-22	3.84255199576299	9.74439370339376e-24	2.02069853130747e-22
DMRT2	ENSG00000173253	-0.0334817624718436	0.931537765994235	0.954588372890977	1.36092475160129	0.000113834777231279	0.000378570276620296	1.58935123653024	3.39752668315139e-06	1.14237039988978e-05
SLC2A14	ENSG00000173262	-1.20601154521506	0.000925942451879407	0.00320417292217108	-1.08366743933638	0.000390500679290953	0.00116583838293166	-1.04111263756503	0.000381387556583947	0.000930047443080802
NDNF	ENSG00000173376	-0.56301669137064	0.0358106479479333	0.0737525998162577	-0.157506258506253	0.421694474943319	0.52146017165238	0.209728199424908	0.25478828220177	0.327869361537052
DAB1	ENSG00000173406	-2.06764709368384	2.58853999074044e-12	5.19098689403858e-11	0.0953037652012027	0.665778213088078	0.742509006270446	1.12134223662707	6.90641148809849e-08	2.92017806387732e-07
TMEM196	ENSG00000173452	1.31803319255625	0.000991314198315943	0.00340555172191125	1.1368306381309	0.00314840842592314	0.00767901149013055	1.22243155672806	0.00120564255189918	0.0026934772356889
TNFRSF10C	ENSG00000173535	0.308972865756597	0.109797967838061	0.187083942701819	-0.450890490001815	0.000847264126071197	0.00235449267514028	0.0622841017014857	0.616388025411615	0.683966180641252
CSPG4	ENSG00000173546	0.179948077445253	0.378922893112945	0.498236174566572	0.6656903819014	3.1574749630847e-06	1.39730495718552e-05	0.351288240344283	0.00841957036566138	0.0158992156753248
SUSD5	ENSG00000173705	0.0234905294327559	0.904472431762629	0.935655373852442	1.09612558162361	7.3176990591865e-16	1.1268371021008e-14	0.672595418516033	1.13083475468066e-07	4.64939329670805e-07
WFIKKN2	ENSG00000173714	-1.7240347291715	5.5277106435988e-06	3.36995338561734e-05	-0.744655721902661	0.0236096135896917	0.0459665345785022	-0.378638284481202	0.230673432475565	0.300876053774097
HAP1	ENSG00000173805	0.332502267926698	0.280254187528689	0.394693428909631	-0.511821317429131	0.0298158038344593	0.0562651451530629	-1.27306924144583	1.24467962203133e-08	5.78049204027326e-08
TIGD3	ENSG00000173825	0.942494571124719	0.00476709578320047	0.0132553482767876	0.200979069278397	0.452863844144125	0.551947186621141	0.23921099979071	0.344230442029707	0.423239106883115
PHOSPHO1	ENSG00000173868	-0.738407242715165	0.027948407116016	0.059900142184418	-1.26432263987274	2.1078344760689e-06	9.59649148764821e-06	-1.38568414358979	3.9362900379263e-08	1.71832901312563e-07
GPR160	ENSG00000173890	-0.0164658448007257	0.942687823871542	0.962175354720863	-0.0483817694782075	0.765784919640548	0.825054036759109	-0.109432583094429	0.471577171684419	0.54950272305121
CBX2	ENSG00000173894	1.46890371923343	1.14927944149064e-13	2.88815780651082e-12	2.8047540295189	5.55449077624739e-93	2.59163282135076e-89	2.09294835634074	4.19370546895501e-60	1.30447538448217e-57
HOXB2	ENSG00000173917	-0.380609488939959	0.0453278733640957	0.090003107655001	-0.645133956728566	9.97893198775978e-07	4.76479960766391e-06	-0.764199139627869	5.06166925970288e-10	2.79159635392794e-09
C1QTNF1	ENSG00000173918	-1.20375953707463	1.00529968016184e-08	1.0891394948193e-07	-0.914260808877374	4.83315733713517e-10	3.74803987958723e-09	-1.38061484731218	8.22233048261807e-24	1.72035980464046e-22
SLCO4C1	ENSG00000173930	-0.931626983875732	0.00421822655714606	0.0119386041548545	-0.889223087665566	0.000437843517305137	0.00129406981281222	-1.20147939348323	6.8241075494447e-07	2.53571662923685e-06
RBM4	ENSG00000173933	0.225742328160856	0.0023010430185279	0.00707886805535038	0.192325814766683	9.90618980183762e-05	0.000333401999882717	0.332674617181024	3.58012587675765e-13	2.83203232325037e-12
RAX2	ENSG00000173976	-0.381351605265859	0.338515057548942	0.457547751838675	-0.336002501978667	0.381693642831224	0.48195902444906	2.18398640044748	4.43901960911593e-09	2.18362948439994e-08
NRROS	ENSG00000174004	-0.220304084329485	0.134482620908333	0.220630624257429	-0.743610796251252	1.17162529881544e-13	1.41195222730686e-12	-0.542919549471018	4.35053897298365e-09	2.14424891811051e-08
CD34	ENSG00000174059	-0.605971012219749	1.91756995748311e-05	0.000102859495994903	-0.776599372270429	7.21483238914861e-16	1.11222044457167e-14	-1.03301552469248	7.94914514254074e-31	2.92042412421821e-29
SNX31	ENSG00000174226	-0.872543063045514	0.0123760067969799	0.0301275052418653	-0.406053802099156	0.150770461771727	0.224404225493088	-1.02691027142408	0.000147532153288767	0.000386032585411632
TNK1	ENSG00000174292	-1.07374106746635	1.21648847760706e-06	8.58039680791373e-06	0.267425662831268	0.0806771412056815	0.132342468537036	-0.803431670488957	2.61154840804992e-08	1.16621945578812e-07
SLC16A13	ENSG00000174327	-0.112253104324092	0.555536662998761	0.664115162723133	0.60101639907333	2.00200648276259e-06	9.14144046402525e-06	-0.568136485014755	5.34981502475242e-06	1.74778937586584e-05
CNTNAP2	ENSG00000174469	-0.0158107119560651	0.963833394053402	0.976568217915611	1.50236980342872	9.84805609766533e-08	5.48431132791209e-07	0.597485216666117	0.0266024057097543	0.0449122149224806
GALNTL6	ENSG00000174473	1.401197818133	0.000432101985358701	0.0016444754635468	1.78349574197696	2.01800618694817e-06	9.20848951974151e-06	-0.0838145078443975	0.820656254535451	0.860201881298486
IGDCC3	ENSG00000174498	2.66310312828501	2.20911644483843e-15	7.15789523995971e-14	1.65677505873898	6.08742875751334e-10	4.63217091781968e-09	3.68007489458861	8.92818858007319e-48	1.23734969950074e-45
NPAS4	ENSG00000174576	-0.729904538594315	0.00228961156518527	0.0070475729265928	0.163438842181035	0.336686446728194	0.435399901891897	0.164163250585292	0.302588487496907	0.379880923246599
UGT8	ENSG00000174607	-1.31034901989806	0.000132995345685679	0.000578137376160027	1.7396660551024	2.36152108577953e-10	1.90850989596991e-09	0.016561878451571	0.949596844233475	0.96248963266894
SLCO2A1	ENSG00000174640	-0.00652382373503929	0.975238941482191	0.983813706417568	-0.916853909407339	4.90660735724794e-10	3.79973645826158e-09	-1.6771850536509	3.82793190580516e-34	1.87020861610847e-32
SLC29A2	ENSG00000174669	-0.862444043578871	0.000527183392382072	0.00195762025066137	-0.848241451522574	1.74803872445958e-06	8.06067272133848e-06	-1.70799326370946	1.3260553563e-23	2.72767898596297e-22
BRSK2	ENSG00000174672	0.33941441341262	0.284560315578937	0.399431710521076	-0.468164934692481	0.0601724096759363	0.102853010677606	0.30397159240759	0.181117448073328	0.244438266345891
BTC	ENSG00000174808	-2.52802431296147	4.87974926238148e-21	3.21431954353811e-19	-1.72942729770943	9.66717467032508e-19	1.99876333010156e-17	-0.32259385856619	0.0780820386801165	0.116968464942737
DNAH12	ENSG00000174844	0.171866060723169	0.573061818087043	0.679091838695681	0.101627186628452	0.661228874281252	0.738288291608649	0.274579996716915	0.209981901168423	0.277691120185649
NLRP6	ENSG00000174885	-1.2037148990345	0.000926969363426956	0.00320693367883559	-0.103821679388007	0.723820848413884	0.790765449808651	-0.457272193319727	0.104207979537707	0.150836112032526
SEZ6L2	ENSG00000174938	-1.46933237788113	3.61511178222993e-07	2.82853701351389e-06	0.840200250395193	8.90729074440602e-05	0.000302914971318813	1.04224136406632	2.49645091363213e-07	9.81850847529244e-07
AMZ1	ENSG00000174945	1.39542141045351	9.33024298118612e-07	6.75095413405063e-06	1.8129137704455	9.48100565985243e-18	1.7777679400373e-16	1.70414041961735	1.11809764822554e-17	1.38317028997233e-16
DES	ENSG00000175084	-0.00813622455748037	0.972461840216339	0.981844385439522	-0.103474258940553	0.537844541690449	0.629998240360842	-0.238095543000913	0.129997324227734	0.182685361766749
SPSB4	ENSG00000175093	-1.36845491511066	7.97123093184395e-06	4.67829370937047e-05	0.754955423612212	0.000550984085073628	0.00159429451799858	-0.0101952947337373	0.960832656406763	0.970855057247792
CADM2	ENSG00000175161	-0.171360328112331	0.624964836630065	0.723478915000565	1.58627469951066	2.63380152815677e-08	1.58805241828018e-07	2.31441467334847	1.87854327256621e-17	2.2756304160749e-16
FAM182B	ENSG00000175170	0.125806184986751	0.408530595257223	0.52779611492113	-0.0285070424152242	0.784400250813815	0.839890724444867	0.204707183472683	0.0321235401883564	0.0531783163368836
PPM1E	ENSG00000175175	1.47589655581953	4.11592171559671e-10	5.75838223029135e-09	2.26899800416463	9.87735433961036e-42	1.68607643132556e-39	1.09764268560889	4.43842770596991e-12	3.1029684393684e-11
GAL3ST3	ENSG00000175229	-0.843544662915854	0.0150226433600544	0.0354513108711728	1.00691472726532	0.000311143972356959	0.000946893739116543	1.14527002315666	1.70314162539395e-05	5.16402575575692e-05
CST6	ENSG00000175315	-0.378878241285808	0.343337897807755	0.462636910335392	-0.521658160508981	0.227473551213365	0.315785087088077	-0.456228371921349	0.292779166387533	0.369022230562288
CHRNA7	ENSG00000175344	-0.345945971709434	0.183620698965195	0.282847004926303	1.25216705250351	1.95839054542221e-11	1.80642976339686e-10	0.270272423804209	0.124665460362915	0.176236406749473
NRIP3	ENSG00000175352	-1.35887234692011	8.47084582780792e-10	1.12336015608471e-08	-0.175085858105932	0.260084031278063	0.352286261642606	0.678663364067347	2.90723181646358e-06	9.87238654802255e-06
PCSK1	ENSG00000175426	1.72330124125756	8.72458002628431e-06	5.0683672512104e-05	1.95761186967481	2.01621643326616e-08	1.23645080064154e-07	3.28818528205582	2.46986480192373e-22	4.58817950430357e-21
TBC1D10C	ENSG00000175463	-0.859392281126879	5.14780691384202e-05	0.00024765914169618	-1.12234993074512	2.92507917232823e-14	3.80518547534055e-13	-0.783393117756562	7.60748498765605e-09	3.63308669787498e-08
MCTP1	ENSG00000175471	-0.590380456274661	0.000445783419431842	0.00169055903914853	-1.07979026554198	8.16589647776577e-21	2.12063331999121e-19	-0.872268258281448	4.51533323733285e-16	4.74499827248999e-15
LRRC25	ENSG00000175489	-0.480757777629041	0.00795689290837429	0.0206520690682309	-0.294291743526265	0.0178873622895882	0.0360256623954691	-0.365602623307897	0.00156757130866532	0.00343036939533933
DPP10	ENSG00000175497	1.52408939759749	0.000132587046016799	0.000576720688819186	4.0176930896203	2.76574839258651e-26	1.1857140314006e-24	2.76142600415171	9.60411884986367e-14	8.05715634407951e-13
P2RY2	ENSG00000175591	-1.25378642527518	8.81637441587338e-06	5.11002902220239e-05	-1.77726868216575	3.66471555515533e-17	6.47278939852199e-16	-2.40051383749691	3.67414721131087e-32	1.53204086003009e-30
FOSL1	ENSG00000175592	0.776751502408315	0.011565911549196	0.0284049209421653	-0.192511746238218	0.414137893601995	0.514159844400544	-0.894506191389536	6.60383991093543e-05	0.000183044057729344
RWDD4P2	ENSG00000175741	-0.252473577637192	0.243597699809562	0.354100701170803	0.302649103055977	0.0225860027932995	0.0442071696985542	0.171037306914603	0.158315968808298	0.217332199616943
ETV4	ENSG00000175832	1.21512231390745	4.18567459157543e-06	2.61940805752214e-05	1.5996403446002	7.57518580010689e-17	1.28994724132599e-15	0.798487996040603	1.00076693218712e-05	3.13418394301134e-05
CALCB	ENSG00000175868	0.688910636707495	0.0743883046553655	0.135530774791459	0.82715976893695	0.0166195560021892	0.0338005427011469	2.07688313457703	4.03947578473149e-10	2.25134629889624e-09
CREG2	ENSG00000175874	0.969191824792936	0.0170377239269237	0.0394484394453916	1.12819786379849	0.00537239561354957	0.0123939196704837	0.747499264874755	0.0624164421451086	0.0960503681756989
DOK7	ENSG00000175920	-1.54753421414512	5.53377910725665e-05	0.000263825180701039	-0.387657379964791	0.249918306017389	0.341124474741921	-1.07312961877608	0.0010678462632203	0.0024121968965426
PLEKHD1	ENSG00000175985	0.123082228076367	0.741198759739916	0.816730665154647	-0.0684234727754262	0.830276666510206	0.875135364418419	0.221252184894282	0.467357478448005	0.545289347718258
FOXG1	ENSG00000176165	0.850529396388981	0.0270481475797531	0.0582830119685335	0.65674005518738	0.129925690536734	0.198022087683791	0.992229433328186	0.0244650255381359	0.0416934552833819
SPHK1	ENSG00000176170	-1.11772868189485	1.93233066648483e-06	1.29912576868979e-05	-0.137225727502649	0.405811944292231	0.506090455924264	-1.29848752971898	6.49631779935814e-17	7.41395910285492e-16
CIDEA	ENSG00000176194	1.04370440762508	0.0100860145484609	0.0252963606239171	2.79144910842452	2.11636679464723e-11	1.9438217984301e-10	1.86565128239326	6.57234818546993e-06	2.11437471216078e-05
PRR18	ENSG00000176381	0.857617616800503	0.0345143722400388	0.0715566800607188	1.24298498221128	0.00252704093305611	0.00631140252662197	1.37696045346087	0.000718000442906275	0.00166974766565552
B3GNT4	ENSG00000176383	1.30336791485418	0.000132531656443482	0.000576658955880523	0.451107205140989	0.115858680985297	0.179792892138768	0.75503092499237	0.00471750415599214	0.00938039128112792
CLEC14A	ENSG00000176435	-0.078676715919824	0.597559771480294	0.699974300288332	-0.423669151268587	2.96993402709592e-05	0.000110460081159227	-0.620184152611337	4.86177216834996e-11	3.02389050995239e-10
DIRAS1	ENSG00000176490	1.70336673257621	4.06599821431333e-09	4.76864767531217e-08	0.771581652421202	0.000365287499981012	0.00109676357378469	1.15927136841645	1.32996767653273e-08	6.15412315777417e-08
PRR15	ENSG00000176532	-2.17205521241103	4.25392817301247e-10	5.9425508584573e-09	-1.74417256969549	3.9583734992592e-10	3.10405227203813e-09	-2.64073205853458	8.06070620417442e-23	1.55949875733146e-21
KBTBD11	ENSG00000176595	-1.73748964223528	2.96858619968025e-20	1.78338134463623e-18	0.0301342360848494	0.815694191986071	0.863799442504271	-0.768047265567522	2.01408216554799e-10	1.16616815355772e-09
FOXL1	ENSG00000176678	-2.03985008406252	6.28630950132052e-15	1.88825358894279e-13	-0.771994813697713	2.25301930240633e-05	8.5743985006614e-05	-1.59057109613127	4.84751517934698e-20	7.44819909142802e-19
BDNF	ENSG00000176697	-1.50613282053525	9.38053519438986e-06	5.39790509284572e-05	0.630153020291907	0.019775738744261	0.0393141461543521	-1.673041197308	1.00919241696731e-10	6.04586811748339e-10
IRX5	ENSG00000176842	-0.085434489560735	0.798359702806854	0.860160439287611	-0.419185621107408	0.113022332721073	0.176094178791542	-1.0418942998601	4.19696031253083e-05	0.000119928451515056
SOX11	ENSG00000176887	0.0737398618519912	0.84691302150704	0.895244197399542	1.74216215788273	1.71082691797746e-07	9.21581673441965e-07	3.76166699249473	8.78031974637941e-32	3.56239204782452e-30
TYMS	ENSG00000176890	2.97775780740405	1.45962188240573e-45	1.20182689993966e-42	2.11429046729396	2.22139251723196e-46	5.01515189676682e-44	2.13406135301998	6.75855622016141e-54	1.40152430654384e-51
FUT2	ENSG00000176920	-1.62880630610672	4.50616923988949e-05	0.000220272756889656	-1.50864867696473	0.000462909161135545	0.00136120971349342	-1.71983723089561	6.79943029600478e-05	0.000188000050505337
LY6H	ENSG00000176956	-0.0880434004243791	0.8032773816232	0.863750731651296	2.80183250194249	1.14845642568606e-22	3.51258323166033e-21	0.826186175107005	0.00257633120234267	0.00539530161651578
HCG4	ENSG00000176998	-0.537967743031051	0.0668262312833707	0.12416572889465	-1.0689328285294	1.56642631331455e-06	7.2819835007042e-06	-1.49656262004137	1.51748834584411e-12	1.11560100425173e-11
SCN4B	ENSG00000177098	0.0188196175382443	0.913368957349694	0.942132087086409	-0.546215503937588	4.43123233844413e-06	1.91114388098511e-05	-1.05304131464245	2.22016067072426e-21	3.83662950474849e-20
DSCAML1	ENSG00000177103	-0.312815338671743	0.231504168397491	0.340033251185566	0.779722960261784	3.89919788647984e-05	0.000141782107847777	0.25739437230879	0.148384695650562	0.205299473892334
ZDHHC22	ENSG00000177108	3.17877520942931	6.02590091340643e-15	1.81392576420229e-13	2.59320480609559	1.07816094995534e-09	7.90547820691452e-09	3.97525170805267	6.07747423360641e-21	1.00140606927494e-19
RIMKLA	ENSG00000177181	0.674143937443875	0.00820290064945662	0.0212133062777521	0.621594079322945	0.000749470626704631	0.00210720399664519	-0.142584387921136	0.410902010731739	0.490242496340019
KCNA3	ENSG00000177272	-0.943217012276162	4.05336760569596e-07	3.13810912946511e-06	-1.32382947659007	1.47233608689496e-24	5.35995432413842e-23	-1.60274982442999	5.57149685018595e-40	4.45640155202731e-38
GPR4	ENSG00000177464	0.145350675543463	0.504350428058289	0.618372103249323	0.110178509193541	0.470912332123133	0.569345313659559	-0.551672989798316	0.000120345957332539	0.000319890341390469
IRX3	ENSG00000177508	-0.411827213422404	0.146476428273903	0.235979030300277	-0.898163068282249	1.98132424221822e-05	7.61807061679701e-05	-1.4982941656512	5.68523662086209e-14	4.8746768514865e-13
RPRM	ENSG00000177519	-0.528271858610565	0.0387325411469741	0.0787556581444448	0.33954806701768	0.0654239525195287	0.110580423279853	1.5298740721066	7.80091630416832e-19	1.07262599182314e-17
SAMD12	ENSG00000177570	-0.63933554513236	0.0004658047010614	0.00175625624326113	-1.05527235137589	6.62311832754884e-17	1.13333861601302e-15	-1.48744233393195	1.87755278178515e-36	1.12072686835981e-34
PGBD5	ENSG00000177614	-0.588165303010544	0.0553555366063381	0.106185983780625	-1.32004932552305	1.70900205811899e-08	1.05965697933646e-07	-1.66903703417766	4.8369138458388e-14	4.17543642042113e-13
ANXA2R	ENSG00000177721	-0.327644779655117	0.00777970459207247	0.0202721966012952	-0.656919129464388	3.1343383413523e-15	4.51832141432325e-14	-0.516021158289887	1.72373185984817e-11	1.12405947860353e-10
GPR150	ENSG00000178015	-1.65615154584386	8.61477687809405e-06	5.00873683701439e-05	-1.39819495983759	9.6608066410381e-06	3.93102153947473e-05	-1.77618989501713	9.12759292245345e-09	4.31414762559656e-08
ALS2CL	ENSG00000178038	-1.22359411414448	3.97373388221744e-14	1.05846508118627e-12	-1.28348329425905	3.28192302462443e-31	2.08812352441729e-29	-1.56338187842829	3.13240864880188e-52	5.88535437068514e-50
TSSK6	ENSG00000178093	0.132158487437996	0.503398202261537	0.617537888923571	0.128220874638794	0.340929405808095	0.439810087811512	0.0173380381831768	0.889154879120715	0.916402904666626
ZNF114	ENSG00000178150	-0.487331095626032	0.0825095032273304	0.147679403033637	-0.393791652799069	0.0560893640671839	0.0967540666129037	-0.546203718478377	0.00488471227328039	0.00969153225304639
RNF212	ENSG00000178222	-0.368439578606329	0.194359113916308	0.296000619850237	0.688040577718266	0.00104575573261176	0.00284425645919228	0.945532756727844	1.69866261296332e-06	5.95702620880883e-06
TMEM151B	ENSG00000178233	1.12146274174112	0.00568788475819012	0.0154669581161275	3.0086236084455	2.09412001783691e-13	2.44984913912847e-12	2.42182405820226	2.35511919624457e-09	1.20291118224533e-08
SLITRK1	ENSG00000178235	1.01714141903019	0.0122504668283652	0.0298686482198296	1.66325772388304	6.19048969567135e-05	0.000216926723032069	3.70963951385162	1.83604375243472e-19	2.6756920796153e-18
KCNG2	ENSG00000178342	-0.243525927383677	0.501756375826585	0.616066564062325	1.74904891291968	2.71672773872819e-10	2.17797230944146e-09	0.0293883693582636	0.914170188508421	0.935387223219783
SHISA3	ENSG00000178343	0.488015254265203	0.087911831593084	0.155676622521879	0.760110509015555	0.000340472128619668	0.00102730573771439	-0.16122070798146	0.422666028385141	0.502165915403048
ZNF223	ENSG00000178386	0.0872811045510052	0.593048776938158	0.696059052087193	-0.113795835782979	0.309404954971096	0.406828787488414	0.0878985576664655	0.397802782569391	0.477545763410742
DNAJC22	ENSG00000178401	-0.342725834455667	0.327241738367792	0.446260989511904	1.60276518523174	1.43388423320869e-08	8.96417800551079e-08	0.36673397453077	0.175469602785118	0.237916962753397
GLDC	ENSG00000178445	-1.84956762328822	7.55719552941091e-07	5.54121762299262e-06	-1.37009614314727	1.92057754278943e-05	7.40586340363501e-05	-1.43668418457446	3.22388807768919e-06	1.08843158146296e-05
CA8	ENSG00000178538	-2.24213857610744	2.84734340520034e-18	1.35333410235286e-16	-0.986238371194943	9.24829058387103e-08	5.16572016950259e-07	-1.59666815395751	4.08210212558237e-20	6.31721663934098e-19
ERBB4	ENSG00000178568	-1.33345146630052	1.5400191378439e-05	8.45681360610827e-05	0.138889093781312	0.553343297892797	0.64394935253196	-0.35935614005166	0.105288723704101	0.152124164951296
RPP25	ENSG00000178718	-0.900959640802287	1.93906583606046e-06	1.30302803841845e-05	0.335165677810494	0.00954600759841079	0.0206922557272559	-0.517305167680237	1.90493222468381e-05	5.72625122195031e-05
THBD	ENSG00000178726	-1.46291650105538	6.51917073302975e-13	1.44272082744006e-11	-1.45367198929642	1.31880835857742e-24	4.81356453694589e-23	-2.06945353152127	6.92764551152306e-55	1.56402771044426e-52
GP5	ENSG00000178732	-0.310564171222794	0.319852835108383	0.438097760108576	-0.165244381831955	0.486242674915687	0.583795672010321	0.0152018108899036	0.945517724839759	0.959391622494683
CPNE7	ENSG00000178773	-0.411694909973759	0.261636662873012	0.374423572288887	0.795375266748183	0.00931672423526102	0.0202501315967494	-0.628621440890134	0.0344433804345464	0.0566102527602376
TMEM52	ENSG00000178821	-0.500407393312808	0.183588368061586	0.282812764204264	0.0420089210546942	0.895875823071118	0.924198152595848	-0.587440277738464	0.0597538986963373	0.0923637158322597
MSC	ENSG00000178860	-0.972549905685561	1.39071367655396e-05	7.71103770551163e-05	0.309603313866169	0.046670648665604	0.0827454446554213	-0.904692497760108	6.48905537275697e-10	3.53495047986635e-09
FOXE1	ENSG00000178919	1.37722333887079	0.00059614507929398	0.00218129414388119	2.86307961924428	5.71841940034143e-11	4.97783430076363e-10	1.7767923918688	5.14750848710035e-05	0.00014503270943677
C14orf39	ENSG00000179008	1.57819800581295	9.84592516374293e-05	0.000442008779600679	1.67304631331631	4.67130794397351e-05	0.000167186481579568	2.66902739951837	5.24344080584499e-11	3.24900675873463e-10
EXOC3L1	ENSG00000179044	0.347976162429871	0.0808366109059393	0.145223700334452	0.143928078554522	0.297868122037257	0.394009548121007	-0.267130903507055	0.0384261529763471	0.0623436773441227
C9orf50	ENSG00000179058	-1.17631785972077	0.00278694572573364	0.0083618249664134	0.661827667844142	0.0705610901275502	0.118011635812899	-0.526241871832589	0.146723269735319	0.203292152251435
C12orf42	ENSG00000179088	-0.382621027465239	0.16967204528376	0.265698161632835	-0.31592075597219	0.122924269649975	0.189018176911515	-0.44497715501477	0.0212231622497747	0.0366908685469627
HTR1F	ENSG00000179097	0.156279459226135	0.506782829767519	0.620349161317958	0.732808380320211	1.19801625393352e-05	4.80562616834346e-05	0.433013241522864	0.00577943622092082	0.0113032916728153
GGN	ENSG00000179168	-0.136393807953322	0.717676197024956	0.798352743213608	0.992421196424812	0.00164910694405123	0.00429059004634891	-0.19773387161823	0.523733202855164	0.599473015533989
TMEM151A	ENSG00000179292	1.12496618739005	0.00464228752427177	0.0129546550368631	0.676490472603292	0.122013010743134	0.187761336617966	0.178287843876669	0.686093500959728	0.745983464462267
NSUN7	ENSG00000179299	-1.0354110289786	1.89094903111593e-05	0.00010158725412798	-0.329338098524893	0.0562662069954811	0.0970352038956751	1.11173868177595	5.03416590838049e-12	3.49013062419791e-11
WSCD1	ENSG00000179314	-1.20593139608422	NA	NA	-1.01485620271364	NA	NA	-0.182590114748555	NA	NA
RAB39A	ENSG00000179331	0.243014384579512	0.154953088928538	0.246977438200548	-0.038911994221485	0.740891016456811	0.805047508372475	-0.177359883857813	0.105701854172889	0.152610799771533
HLA-DQB1	ENSG00000179344	-0.0648841445832622	0.84408918902256	0.89302282025194	-0.442786084519425	0.0880439399224601	0.142588805861927	-0.271673889864364	0.270725886568556	0.345409315216786
EGR3	ENSG00000179388	-2.48294850169411	1.00388859905551e-17	4.40499393895907e-16	-1.3359727694018	5.62606989096422e-10	4.30803683253675e-09	-2.11504124649117	2.61420945404471e-25	6.16033616717018e-24
GPC5	ENSG00000179399	-1.1093283713744	0.00235465690352587	0.00722475011115811	1.03425569723937	0.000612956624125734	0.00175726786404505	0.76544818755582	0.00821911366735135	0.0155605658428012
LBX2	ENSG00000179528	0.278443784706398	0.38035064349763	0.499644139867494	-0.142967249946983	0.558924356252542	0.649041287261071	0.0796227296359641	0.725322504709111	0.780076969624724
CIITA	ENSG00000179583	-0.331609257571429	0.0598483340079459	0.113367217711107	-0.606288508419149	5.80996734058844e-07	2.88642476840769e-06	-0.919845823740529	3.98236717252348e-16	4.20386006767703e-15
ZFPM1	ENSG00000179588	0.47013655334357	0.00194316746843929	0.00610949834669339	0.223400911562402	0.0283308913022751	0.0538294626039902	0.130858818265908	0.159827887918492	0.219149812522808
ALOX15B	ENSG00000179593	0.628933228663292	0.0874051578789457	0.154981010104225	-0.211022232136802	0.500331815481667	0.596153313997814	-0.147209589192774	0.624376232657553	0.691295733962753
GRM8	ENSG00000179603	1.14789132490431	0.00177957658810841	0.00565613607902984	3.32725103837416	1.85108772640124e-27	8.72410789572436e-26	2.13659160094148	5.01301380383726e-13	3.90699669928797e-12
RPRML	ENSG00000179673	0.918672259328017	0.0225795497661264	0.0501837484679825	0.421169156712874	0.322875802579814	0.421001774253465	1.33981094414498	0.00156469026255205	0.00342562789553019
CDH5	ENSG00000179776	-0.116484631187966	0.426136071582819	0.545257064946342	-0.397514662246127	6.5077473171398e-05	0.000226992756221441	-0.41710559370434	6.51906272449562e-06	2.09916219199741e-05
LRRC3B	ENSG00000179796	0.0491335932365146	0.872121087184313	0.913565194975673	-1.11699023706084	1.94230776257185e-06	8.88624053165533e-06	-1.06833425115209	1.45707893708445e-06	5.15818472985322e-06
NKPD1	ENSG00000179846	0.311926931697806	0.352563251113568	0.471447578391323	0.43043614566091	0.0963105977706337	0.153770684646338	0.41986065375842	0.0814921302597899	0.121375408949926
B3GNT3	ENSG00000179913	0.237394744498107	0.546414120711254	0.65617979192311	-0.171818905485323	0.638096006825199	0.718403849171325	-0.108021587436779	0.761024167695066	0.809763267754594
NRXN1	ENSG00000179915	-3.83627325307225	7.614117722617e-28	1.28407967255821e-25	-0.387438789950426	0.172284403365043	0.250772207778526	-1.89798323998069	2.78829303591643e-12	1.99535438498161e-11
C3orf80	ENSG00000180044	2.71172420153135	3.81192690375619e-24	3.98189901756173e-22	2.58159883577541	1.0497908869699e-39	1.49943346330216e-37	1.32099866032354	7.98146759468274e-13	6.06847325673936e-12
ANKRD18A	ENSG00000180071	-1.78716270322573	8.39413629119191e-06	4.8979179735122e-05	-0.433692731063733	0.267973844490643	0.361277523549991	-1.69364468627263	1.17976367216278e-05	3.65631396016793e-05
GPR139	ENSG00000180269	1.76244632131124	1.27524539441352e-05	7.1358174728376e-05	3.73786438414285	4.89544630298173e-18	9.4126386848883e-17	3.05970734925402	1.44771166180304e-12	1.06879451403418e-11
PLD5	ENSG00000180287	-2.7270074497854	1.67304107049528e-20	1.03164724159725e-18	-0.958608142655307	1.20255520751897e-05	4.8217606752354e-05	-0.764467746605648	0.000214596430073457	0.00054644597597839
ALX1	ENSG00000180318	-3.23364263335788	5.40721960119895e-17	2.14412340985219e-15	-1.57198492090271	5.03470443979414e-06	2.15218431504103e-05	-2.19795790249281	4.95230131466113e-11	3.07677930101949e-10
SERTM1	ENSG00000180440	-1.44059438051956	2.66125825406795e-08	2.64434674678778e-07	-1.85158413761495	6.7675893531825e-23	2.11922442888528e-21	-0.30671603423226	0.0820340132158394	0.122059112409111
RNF182	ENSG00000180537	-0.820049269753214	0.0133067810262025	0.0320387290553057	0.437815499282472	0.091658706429286	0.147461955432898	-0.32430062209823	0.189958188045747	0.254787340332614
SSTR2	ENSG00000180616	-1.58003167636195	9.69240507463542e-11	1.51416785750234e-09	-0.413867822932685	0.0168798610828636	0.0342627400677759	-1.20281786253819	1.53980882790955e-13	1.26191300167822e-12
SHISA2	ENSG00000180730	-0.375309161650027	0.182864853335846	0.282021520352269	3.14856757543161	1.06911027802444e-54	3.99063229777255e-52	0.572429976185325	0.00292416173281985	0.00606159997854807
S1PR5	ENSG00000180739	-0.0185473385113651	0.946156186864768	0.964765705746828	-0.157867404534109	0.433384402442271	0.532972954945149	0.164617692310081	0.379939546597393	0.459515600595932
CHST13	ENSG00000180767	-0.572404346852519	0.130591305232154	0.215399953124496	-0.251223074102961	0.444505220545217	0.543996662258507	-0.413059207085657	0.185766345270201	0.249773249884217
ANKRD30B	ENSG00000180777	-0.353612204352827	0.380377384414072	0.499655821915914	-0.190342559396236	0.654370192423853	0.73208293794684	-0.0646296631439595	0.878816664530873	0.908242488317402
HOXC9	ENSG00000180806	-1.42264080936942	2.38596622338318e-05	0.000125460414018805	-0.699792151567068	0.00779861243605058	0.0173010662609744	-1.57157115854655	4.76685662303704e-10	2.63679413479395e-09
HOXC10	ENSG00000180818	-1.73469165536225	8.54438909161185e-06	4.97297656173958e-05	-1.15964651477111	0.00105064361610334	0.00285505416742507	-2.45991836047568	1.2272382350706e-12	9.11797621836555e-12
BHLHE22	ENSG00000180828	1.79468858665629	2.73259433537715e-11	4.69606988452322e-10	0.190577700010915	0.337723366817628	0.436559341278086	-0.451475188983128	0.0162320149593544	0.0287859659690313
OXTR	ENSG00000180914	-1.85404830425787	6.38892064364505e-07	4.75938886159774e-06	-0.51670682827267	0.105529094079904	0.166157080340886	-3.01925698280141	9.37849404532637e-23	1.80695761045363e-21
FAM83H	ENSG00000180921	-1.27424999346281	0.000132236979231135	0.000575645192594563	-0.502240922448977	0.0514198147702339	0.0897442465394449	-1.39056001579196	1.75212792570075e-08	7.97963580282941e-08
TRAPPC5	ENSG00000181029	0.0522660655022708	0.861705597856113	0.905636828921496	0.832885129800944	0.000227167112110743	0.000710960682341	-0.34406464287538	0.107817034792923	0.155200426214926
RPH3AL	ENSG00000181031	-0.653941154045604	2.87348742695802e-06	1.86686657038036e-05	-0.932094715175835	5.66355631692669e-23	1.79356627932537e-21	-1.01571834293266	3.53447974693392e-31	1.3407555625395e-29
CHRM2	ENSG00000181072	-0.144654956515909	0.685644534801632	0.77285467675035	4.2933823498993	5.48982229576703e-48	1.44988278462262e-45	4.06792297932341	4.9168121731358e-47	6.43206340125873e-45
MAPK15	ENSG00000181085	-2.11695247456431	1.67667207547964e-10	2.51276417307562e-09	-0.739955601383053	0.003575319831764	0.00860110670191916	-2.51919951214073	1.89881067456776e-24	4.2054750660225e-23
F2R	ENSG00000181104	-1.09241488065214	3.43932389360236e-10	4.87266560735821e-09	0.669187942054375	2.18196122371998e-08	1.33080619734294e-07	-0.326077897511548	0.00341168350833381	0.00698530533283149
HLA-V	ENSG00000181126	-0.657830572295792	0.103122239248267	0.177579325075674	-0.371206933883456	0.366297536831703	0.466240772192577	-1.2752238382204	0.00185738738698301	0.00401370589722804
PENK	ENSG00000181195	-1.08657448139201	0.00623106695325606	0.0167166956738288	1.03436002010113	0.00576341632961104	0.013200265086105	-0.3800971421818	0.299567612293056	0.376562986428416
C4orf50	ENSG00000181215	0.89780699059509	0.0239432707714094	0.0526710565178066	1.2056847253959	0.00124004472628955	0.00331345348024014	1.1126558925363	0.00229780754817975	0.00486295149011884
TMEM132C	ENSG00000181234	1.09510594810477	2.87220846069355e-05	0.000147482530919141	0.665788777346446	0.000472489614884594	0.00138535261507061	0.416021719223393	0.0200291762786193	0.0348119941590579
TMEM102	ENSG00000181284	-0.52913425897438	0.00546171759161932	0.0149317171852913	0.677878250536811	6.87776631518456e-08	3.90237267923777e-07	-1.00711200691582	8.66951384028239e-17	9.73928731776507e-16
TMEM132E	ENSG00000181291	0.11467985773134	0.688835975260089	0.775729922475703	2.15515025963116	1.94171731994703e-26	8.37571284621217e-25	0.500899464901543	0.00969930779834167	0.0180912866822956
AATK	ENSG00000181409	-0.818949389387241	0.000149278448164004	0.00064036931602073	-0.540318394495337	0.000168897432725211	0.00054385594998186	-0.142728775655677	0.273540271971485	0.348301642583541
SOX2	ENSG00000181449	-0.956180775937664	0.0050468881373751	0.0139488235172096	0.213033699759752	0.41829379023614	0.518078779704497	-1.38333184253162	1.63836016855061e-07	6.60701424929044e-07
PHLDA2	ENSG00000181649	0.286785539032633	0.398255049267378	0.517698277500012	0.547438288477408	0.0377212499472046	0.0688580067991648	0.19768336630802	0.426253021538248	0.505633616015391
GPR88	ENSG00000181656	-1.18192593012981	0.000800278017687715	0.00282661911495932	1.52562705498109	7.31700342549719e-08	4.1356654733857e-07	0.113160350590912	0.677967675601072	0.739142654352053
PLAG1	ENSG00000181690	2.69378265317455	2.4588993169413e-18	1.18073561539917e-16	0.604585927874761	0.010292381203561	0.0221370015207199	3.72841970497486	7.42928564492488e-63	2.86247415635907e-60
CLDN7	ENSG00000181885	-1.70887623591564	4.8827987046529e-07	3.7226021170141e-06	-1.53423909643733	1.22283342303284e-08	7.72584556032594e-08	-1.205850371924	2.19922265345262e-06	7.60089360288966e-06
CHST15	ENSG00000182022	-0.92232875237879	1.36448650261532e-10	2.08394978945531e-09	0.827164535701243	1.69089763915382e-17	3.09795022304393e-16	-0.655999274653136	4.28781909639504e-13	3.37089288412185e-12
FAM181B	ENSG00000182103	-0.722538794590869	0.0043909883579298	0.0123518608400567	1.14677598409978	3.97008521449252e-11	3.52721471214593e-10	0.220590911065258	0.178631900714755	0.241572873798829
TMEM30B	ENSG00000182107	-2.46431511157888	7.87930649122878e-21	5.02462836496468e-19	-1.63776285314223	6.12152907865217e-18	1.16818136712248e-16	-2.31569103394532	2.67316097122424e-38	1.84323008348332e-36
TDRKH	ENSG00000182134	-0.526814962150987	3.35887718058714e-05	0.000169947165498892	-0.142522177950474	0.0943212646960328	0.151137531060926	-0.0782222830236555	0.32203022760714	0.400143640562001
ZAR1	ENSG00000182223	2.16562414245231	1.00520586505713e-07	8.92789917267586e-07	3.20312128101795	6.4245644749482e-16	9.98089247925499e-15	3.58332372511288	3.22033476813895e-20	5.01966992394488e-19
SYNM	ENSG00000182253	-1.14217665839625	2.70325542209141e-05	0.000139729755431036	0.695218263960541	0.000500756498820217	0.00146073545737959	-1.19847438794668	1.78831398142789e-10	1.0425624720965e-09
KCNA4	ENSG00000182255	0.491875472749772	0.124899929674273	0.207622678655143	0.642994974242738	0.00968693356871171	0.0209733724095966	-0.390728504436528	0.0982021597816	0.143193367523615
FIGN	ENSG00000182263	-1.68620158736134	3.17188292837828e-15	1.00109202457666e-13	-1.18399090585932	2.86682368256721e-15	4.15622625548779e-14	-1.99898426183663	5.68313044118545e-46	6.88741284419856e-44
IZUMO1	ENSG00000182264	-0.535388773920283	0.0869511415452442	0.154395357577008	-0.613246893520727	0.0103948200928667	0.0223230276541734	-0.976331009846604	1.8986398285534e-05	5.70856213085087e-05
B4GALNT4	ENSG00000182272	0.732286068893373	0.0033623915141976	0.00983904572383839	2.5006498948979	2.9028044039199e-44	5.76340491402395e-42	1.89383971540845	1.82476020420267e-29	5.94001882751786e-28
FBXL6	ENSG00000182325	0.278198221204891	0.022884799009838	0.0507464046948135	0.349232062467301	1.84413883479e-05	7.13174011326784e-05	0.352266039969535	2.89324585717636e-06	9.82846957549475e-06
ZNF804B	ENSG00000182348	2.18643614944055	8.47776383478071e-08	7.64363924491742e-07	4.83628381010424	7.45146526191353e-31	4.62536075404145e-29	2.94539770826265	1.46389617379458e-12	1.07988862675572e-11
NXPH4	ENSG00000182379	3.59134639255262	7.63848997295102e-21	4.90457630258633e-19	3.79153743578138	1.94571564328551e-29	1.07225018570429e-27	3.15931846282213	3.12247893044818e-22	5.74335070025603e-21
TSHZ2	ENSG00000182463	-1.90302919135442	2.24540573086733e-28	4.19067556237539e-26	0.0290430323041218	0.805948821787143	0.856490804613411	-1.03864286647108	4.01020517072934e-21	6.71044194587973e-20
HS3ST4	ENSG00000182601	2.0801462970418	3.45878004657945e-07	2.71837583952812e-06	3.63391047110631	1.25825471847183e-18	2.57868527405702e-17	1.52880996005798	0.000193396226673737	0.000496026327597918
NTM	ENSG00000182667	-1.09871989865563	3.34539413458587e-06	2.14262889036219e-05	1.91378289589864	2.67416073096655e-31	1.72495690468683e-29	0.555635350078775	0.000324754196227289	0.000802780902726973
KCNB2	ENSG00000182674	-0.262368730231135	0.516489510346318	0.629286845199337	1.08753620228312	0.00772287244068616	0.0171563028034145	0.373208978192628	0.356086914165464	0.43504639792538
RGS6	ENSG00000182732	-1.10444626109241	1.93046307170946e-05	0.00010341238747131	-1.72257222833641	5.16307637369016e-20	1.22181169130563e-18	-0.946179368850746	6.94730086502045e-08	2.93702337233838e-07
HOXB4	ENSG00000182742	-1.03941654818345	5.73744426667354e-07	4.31078240057771e-06	-1.73880251511683	1.17730372650435e-32	8.90773454688903e-31	-1.65105719199942	7.03380324967741e-34	3.34883200637277e-32
GRID1	ENSG00000182771	0.396293955993701	0.0590615126790176	0.112089149715212	1.00110698312933	9.69787058522794e-12	9.31361533562457e-11	1.13765600266054	1.12152368740252e-16	1.24839187390988e-15
CRIP2	ENSG00000182809	-1.28942972024774	1.68879174394355e-11	3.01132005552226e-10	-0.235133064693482	0.0751663378029593	0.124639082319128	-0.628226837525532	3.40537422962198e-07	1.31694227874385e-06
PLCXD3	ENSG00000182836	-1.37430996287622	1.04920188430533e-06	7.51609290619468e-06	-1.54303124780849	1.3825037083589e-13	1.65116003905749e-12	-2.06091533582983	1.02425551276601e-25	2.48906537151775e-24
VMO1	ENSG00000182853	0.428247668919999	0.0888008305230001	0.156992690274164	0.706774049016943	5.18900240447711e-05	0.000184301094028593	0.172584260236	0.292703306035681	0.368959838464986
LCK	ENSG00000182866	-1.07925551434278	5.28597944213637e-08	4.97247965331343e-07	-1.06590795203385	8.00349087972714e-15	1.10727612980148e-13	-0.839407814081415	4.2042021547011e-11	2.63068036032314e-10
GALNT9	ENSG00000182870	1.37519589676212	0.000341108160093279	0.00132998926766175	2.10676086608322	5.95529655615518e-10	4.53779333395657e-09	2.81163181602519	1.25197301315627e-17	1.54400812789911e-16
RGS7	ENSG00000182901	0.307021147226857	0.369331611072897	0.488654400112753	1.94525550026943	9.05040293586033e-13	9.82419659516905e-12	3.47130666781081	4.81249404847942e-41	4.17107649805515e-39
PYCR1	ENSG00000183010	-0.0833490910455234	0.724673138508838	0.804037414807682	1.49815821702232	4.87527453091834e-19	1.04026913485563e-17	0.956718193657847	1.20921393716598e-09	6.38957043619511e-09
SPNS2	ENSG00000183018	-0.640813286011911	0.000823420432238828	0.00289593655785503	-0.950406461208083	7.7890680155992e-13	8.54031108676004e-12	-1.11428887050579	1.99574936355338e-19	2.89937744850425e-18
OTOP2	ENSG00000183034	0.664969408090113	0.0947683632751873	0.165929096872154	1.12357869254426	0.00279709999788401	0.00690701371092553	0.446815489815515	0.225177924305719	0.294641551340902
WBP2NL	ENSG00000183066	-0.488152677549202	0.0214223572377772	0.0479833559081634	0.563901387537633	0.000134460599713	0.000441344177390718	0.546278711794454	7.43214714010129e-05	0.000204263655200408
FREM3	ENSG00000183090	-0.964186573156335	0.0167173286738293	0.0388125407384186	-1.3435501937007	0.001230760164904	0.00329247199786982	-0.970757618913643	0.018448120733058	0.0323026732500599
GPC6	ENSG00000183098	-0.407248789501705	0.0831393405662195	0.148607191875323	0.618925773288118	0.000216845326092163	0.000681705210999451	-0.131828119844086	0.400175884287485	0.479700431644607
FAM43B	ENSG00000183114	-0.420622593711872	0.118315744512571	0.198790617430646	0.153997398500917	0.429970639986943	0.529588986160169	-0.274784403389836	0.134272842723321	0.18806124835098
RIPPLY3	ENSG00000183145	0.388467507448034	0.330273334915358	0.449169347185361	0.491986935632387	0.194994780747359	0.278159433733621	0.391554860117466	0.292433120997497	0.368718876833082
GJD3	ENSG00000183153	-0.678232061303547	0.014622158474226	0.0346904513971151	-1.53599281699279	1.26776069402992e-12	1.35255185325333e-11	-1.89444364186642	3.10316075732759e-20	4.85866808732584e-19
TMEM119	ENSG00000183160	-0.333885583142322	0.148542093254728	0.238716182587032	0.412082853184541	0.0120066842912045	0.0253761982760783	0.0581483708651842	0.704876323898954	0.762657984368525
CALN1	ENSG00000183166	1.2632890380132	0.000920063387349818	0.00318579771538134	2.70188709194911	7.80956739785831e-16	1.19665484019181e-14	3.52204485742708	1.6564632726925e-27	4.66526049487187e-26
C2CD4C	ENSG00000183186	-0.457136638551842	0.139046957728734	0.22653899677681	2.5316309814803	1.25755124099651e-28	6.4478291193585e-27	1.81438834239681	3.82170373946269e-17	4.48589501829174e-16
CHST6	ENSG00000183196	-0.480398440086821	0.197372914588974	0.299795288803578	1.47696918314893	2.75831411196557e-06	1.23353040837821e-05	0.226083388261831	0.458113056779389	0.536403656553557
WT1-AS	ENSG00000183242	0.686992303594358	3.06034953410817e-07	2.43739644971147e-06	0.556095704182036	9.3996803178931e-10	6.96332496690705e-09	0.0836959587267953	0.321673237118923	0.399788780161787
CCDC60	ENSG00000183273	0.80233993976705	0.0470288763702306	0.0928013952198918	2.64810248105786	5.57392888443083e-11	4.86870948891236e-10	2.946768876075	1.51050312975844e-13	1.23971079207234e-12
CCBE1	ENSG00000183287	-3.92502343399566	1.91840612320386e-36	8.13723930592303e-34	0.534201215440999	0.0243106060533108	0.0471182093923037	0.316542652055388	0.158504937093355	0.217548939252266
SYNDIG1L	ENSG00000183379	0.762611960709165	0.00975751728464255	0.0245980816194118	0.315308173079859	0.156746841494729	0.231789522186145	-0.985881988587469	6.31863330393989e-06	2.040490706469e-05
RIPK4	ENSG00000183421	-2.45247671435682	9.60405473644777e-10	1.26109527367193e-08	-2.55152863751839	3.16406170988761e-09	2.18279713081083e-08	-2.96223132930122	6.76690421608643e-12	4.63290495302861e-11
TRIM61	ENSG00000183439	-1.44119271211324	1.51405959138208e-05	8.32732775260145e-05	-0.0450991038312976	0.860898255590128	0.89838023876116	0.427482164483816	0.0787147473661264	0.117770218291775
GRIN2A	ENSG00000183454	2.83466841605651	3.19495115197792e-25	3.75809485292529e-23	2.39247201016845	1.00557331379522e-32	7.64973503252638e-31	1.98976448535689	6.14029733047201e-26	1.53343107731101e-24
BMP8A	ENSG00000183682	-1.24353311628702	1.03936706595565e-06	7.44932949601342e-06	1.23496190986245	6.9828092427043e-12	6.81544058613713e-11	-0.935417209997465	3.94704651164809e-08	1.72275595718098e-07
NOG	ENSG00000183691	-1.02007485473826	0.0048927930418559	0.0135684736212735	-0.576294726322279	0.0547542605351019	0.0947839181103252	-0.440114880467845	0.124140654240067	0.17566611304792
OPCML	ENSG00000183715	-2.0743682431894	2.90165853317589e-10	4.17001697311392e-09	-2.01300348173998	6.34571572646374e-15	8.86468621568625e-14	-2.90074170414157	1.12228685056312e-31	4.4628438041924e-30
FIGLA	ENSG00000183733	-0.305187169406742	0.344800872771368	0.463916010632693	-1.4137911535507	4.96286999507329e-08	2.86642346837377e-07	-0.944172780256311	9.19599513824786e-05	0.000249145343941981
ASCL2	ENSG00000183734	-1.42346329718797	8.42493667180881e-07	6.1325039554677e-06	-0.0412819774324009	0.834197642319239	0.878408297477135	-0.866318938493033	4.02106005668476e-06	1.33899817160568e-05
AIFM3	ENSG00000183773	-0.61301584079748	0.00669330987844816	0.017781287725105	0.00543439377212849	0.971250495013321	0.9800020763344	-0.381125503668082	0.00700957429418624	0.0134707094155977
KCTD16	ENSG00000183775	-0.127976881002303	0.640756283432824	0.736521131377618	0.103134733973873	0.608649700848151	0.692651794426089	1.48629488214718	3.7140156579781e-15	3.58530580500334e-14
SLC35F3	ENSG00000183780	2.63134623628518	3.05593996526924e-20	1.83192803699598e-18	0.809319586543612	0.000148836325843171	0.000484665923226659	2.66555312422373	1.84012426303006e-40	1.52861361256755e-38
KCTD8	ENSG00000183783	-1.27188213402319	7.07819675183518e-05	0.000329050345512497	0.762585976208235	0.00194835905506105	0.00498303597171882	0.917026525373453	8.43934173312465e-05	0.000230227413582951
EMILIN3	ENSG00000183798	-1.2048051559654	3.46581253065608e-05	0.000174663225554846	1.21669584456628	1.81958745008607e-08	1.12448897715584e-07	0.852153095604967	2.91750611499723e-05	8.55062643313939e-05
FAM162B	ENSG00000183807	-0.822530197999241	4.22044334915675e-07	3.25844764367466e-06	-1.62267927173649	3.09043519219428e-47	7.536324712388e-45	-1.4387923224474	1.55256808009899e-43	1.57478780443374e-41
ANKRD45	ENSG00000183831	0.243792386516771	0.319286180067978	0.437535689999659	1.40218849130774	1.02375383536933e-15	1.54751558429614e-14	1.6272119936085	2.75256281771208e-23	5.52783329138089e-22
GPR39	ENSG00000183840	0.61809353023123	0.0537963899666855	0.103771097437977	-0.936940004045822	0.000244635502582363	0.000760445358071648	-0.118845640089783	0.616014355593602	0.68368703951962
IQGAP3	ENSG00000183856	0.976564257140907	0.00219979658948108	0.00679569058372055	1.3071668575735	1.16877010251958e-07	6.43835478552451e-07	1.38776401664745	2.93139435750707e-09	1.47571273221382e-08
SCN5A	ENSG00000183873	2.13513402595705	3.40376512064308e-19	1.79113542391735e-17	1.82984139074596	6.66074927687216e-27	2.99306061004874e-25	1.96180125416138	8.75521129369971e-35	4.53053863525182e-33
LRRC55	ENSG00000183908	-0.843887113093272	0.0144981087398169	0.0344399282283558	2.5885727757018	1.22202646801808e-20	3.110057361106e-19	0.995386122891977	0.00017439520943316	0.000450511570368306
SDR42E2	ENSG00000183921	-0.691864390321063	0.0778061444193486	0.140591429227371	-0.8801710585305	0.0150945344677885	0.0310463222706443	-0.614818660681107	0.0801637431253877	0.119664284355083
KCNH8	ENSG00000183960	-1.34592347992996	3.92840031733202e-05	0.000194992139864734	1.33071490471288	1.25545014663045e-07	6.88333859281617e-07	0.595394011596948	0.0129415239454557	0.0234831451162193
NPW	ENSG00000183971	-0.333436768883534	0.347088093067364	0.46596518334067	0.0329151921704882	0.906513020089772	0.932617605465242	0.296220004121573	0.243336047815841	0.314956431578181
NPB	ENSG00000183979	0.530946121037987	0.0102589104220253	0.0256675852855213	0.59532470491923	3.11628855611958e-05	0.000115428020810489	0.516045664615694	0.000103481501544873	0.000278099705841291
TMPRSS2	ENSG00000184012	-0.909506896921178	NA	NA	-1.0231441185412	NA	NA	-1.04884095007643	NA	NA
TBX1	ENSG00000184058	-2.42443353384796	9.61496447113807e-19	4.8066237565984e-17	-1.06348734262432	1.5643319132744e-08	9.75138541797302e-08	-0.726404887986234	3.10982547556274e-05	9.07153945903709e-05
ADAP2	ENSG00000184060	-0.0170452759655114	0.914230422651021	0.94275381914378	-0.0102813492594391	0.924204643105994	0.945585446376446	-0.16765617381175	0.0953590556854955	0.139487432236773
CLDN5	ENSG00000184113	-0.641059305658962	0.00212129015973038	0.00658741187150881	-0.619132250849768	2.08241800720934e-05	7.97394513251002e-05	-0.637635468834163	2.56012333022487e-06	8.7702707574211e-06
CNTN2	ENSG00000184144	-1.29431354805925	0.000320769501819524	0.00125875276190602	1.33905078828724	1.52386802404487e-06	7.09356257617829e-06	-1.03931503756286	0.000197107207193825	0.000504896721144765
KCNQ3	ENSG00000184156	-0.295938835172931	0.21154857479784	0.31679408944238	1.88798094511385	2.28016356146258e-29	1.23468431147282e-27	-0.212120620261535	0.179281899337163	0.242358239023801
KCNJ12	ENSG00000184185	1.61463657425096	2.61417460572304e-11	4.50361957459794e-10	-0.273342615289112	0.118124861693305	0.182752445598457	1.76601024567053	1.32610247212497e-27	3.75751403918405e-26
ALDH1A3	ENSG00000184254	-1.75528011935656	1.93886449935e-12	3.95904534349404e-11	0.338810992493475	0.058845359037539	0.100892689016163	-0.77452536294533	4.13076810017845e-06	1.3727546648207e-05
KCNK12	ENSG00000184261	-0.47950898894279	0.22446017648591	0.331999928183181	-0.494168638413716	0.181693245639758	0.262217878734149	-1.28142444839873	0.000417757238495956	0.00101160054421713
TACSTD2	ENSG00000184292	-2.64288132274045	1.72344848193523e-16	6.44164756365511e-15	-1.86412443353278	4.84118154796783e-14	6.12698360919346e-13	-2.92107644896457	2.62403214367704e-35	1.42363914461703e-33
SLIT3	ENSG00000184347	-0.323455732552112	0.0385390346779019	0.0784369520761807	-0.129083873274912	0.22637241602617	0.314599671696417	-0.19541578230182	0.0489281506143148	0.0773953879787401
EFNA5	ENSG00000184349	-1.84038394687665	5.26356980494607e-13	1.18604657115491e-11	0.934389803866641	2.64350341899502e-07	1.38223530472106e-06	0.252599195013574	0.138431703692371	0.193074708293539
PKP3	ENSG00000184363	-0.859840585442389	0.0251700485086571	0.0548610641544577	0.522853700926196	0.123646761890981	0.18994139137965	-0.184963616762403	0.574139033612097	0.64563254653427
KCND2	ENSG00000184408	0.273707679471644	0.245657723935577	0.35626894166907	0.42664465921105	0.0110970521239197	0.0236550654236756	0.105687188909288	0.501674953898788	0.578220195742788
NCMAP	ENSG00000184454	-1.83379825864024	5.5205798821843e-06	3.36633922460792e-05	-2.00489291427122	2.01194108314637e-06	9.18380737366422e-06	-1.85018466391895	1.06010898352722e-05	3.30745023892171e-05
KCNH7	ENSG00000184611	-1.21605863273934	0.00156162250605319	0.00503195465664813	-1.18941756719809	0.00605841148343921	0.0137968949384919	-1.29788600269089	0.0031779014015725	0.00654927486285499
NELL2	ENSG00000184613	-0.4817225052369	0.158575392181917	0.251604970762455	1.32574985864147	1.26492383277534e-06	5.95652526468388e-06	1.29988464971058	6.20596717564392e-07	2.31833534937485e-06
FAM110C	ENSG00000184731	-0.787767159638126	0.0092397697242184	0.0235109392319118	-0.496306168003203	0.0304719282689823	0.0573409714250292	-1.62848297582764	6.11769900436995e-14	5.23425989081103e-13
DRD1	ENSG00000184845	0.164199372667481	0.62905609390393	0.72680253193729	-0.6093487725964	0.0258225965401817	0.0496213223434061	-0.267469613409187	0.302964972647043	0.38023421542428
SDR42E1	ENSG00000184860	-3.15658478765071	6.00420888591584e-20	3.48007924971458e-18	-0.935136142906673	0.000717193694372655	0.00202438369368446	-1.47044914190066	2.49087394877018e-08	1.11517697418553e-07
CLCNKB	ENSG00000184908	-3.62442845331689	3.41647393859855e-32	1.01749136075602e-29	-0.776878745735117	0.000133598650786129	0.000438823680483125	-1.44752960889243	7.20886804475317e-14	6.12294480924955e-13
JAG2	ENSG00000184916	-0.234700241526089	0.164236356116733	0.258753829111821	-0.434186891974966	0.000167516860620083	0.000539720855456234	-0.496894855786578	3.50897171722112e-06	1.17659196578758e-05
WT1	ENSG00000184937	0.244183128885317	0.102174932552703	0.1761959881535	0.437036538044079	1.73091121455279e-05	6.73666890746635e-05	-0.13020892926797	0.168562409080102	0.229608049931756
SORCS2	ENSG00000184985	0.247206557891975	0.227665243984534	0.335499737082015	0.638311863036294	8.02886206262019e-06	3.31760875930704e-05	1.51509731868446	6.10203411395375e-30	2.08324932951385e-28
TMEM121	ENSG00000184986	-0.195115590271452	0.503050229661001	0.617264570649123	0.811655961303785	7.63790418901975e-05	0.000262778822381231	-0.0643276495901981	0.740349648723322	0.792372535688703
ROBO2	ENSG00000185008	-2.444978976747	3.73540502716383e-18	1.74004382946669e-16	0.398115130741229	0.0548327257782232	0.0948984879631559	0.474602510645028	0.0150468950149091	0.0268835168767874
SGCZ	ENSG00000185053	1.32822446669617	0.000347432115227614	0.00135219825744433	2.43806920734935	1.34927798848487e-14	1.82743286345592e-13	2.23365211234937	2.29968058497774e-13	1.85531867367296e-12
EFCAB10	ENSG00000185055	-1.71930293066068	1.50674186566004e-05	8.29033776123287e-05	-1.65623451852376	1.7711576076361e-05	6.87896187926922e-05	-1.12232018273078	0.00280610616198674	0.00583502503192592
FLRT2	ENSG00000185070	-1.90384599384522	7.66636847926229e-20	4.379999705652e-18	0.585770448693956	6.05708209485941e-05	0.000212571158638071	-1.07653584653953	3.01647590210501e-15	2.9403287910665e-14
MANEAL	ENSG00000185090	0.982126001155883	2.36956101900261e-09	2.87745333491704e-08	0.0327251591400978	0.774667357755511	0.83228355836687	-0.179815601428105	0.0915602247186027	0.134607829716133
MIXL1	ENSG00000185155	0.836571794667417	0.0365722013205341	0.075061493839322	2.53280162790067	1.70821614276336e-11	1.58611976506336e-10	2.06540379646538	2.15045850383056e-08	9.69750093665216e-08
MFSD6L	ENSG00000185156	-1.77877490099511	1.73593766706213e-06	1.17898047038827e-05	-1.86544937984395	6.09557999295032e-09	4.02656351823134e-08	-1.0144241499718	0.000698556858961244	0.00162831800721233
NOTUM	ENSG00000185269	-0.229746678022165	0.553473216411459	0.662182421295448	-0.337783771228978	0.437630236187724	0.537273975445132	-0.44111079955962	0.317562580167641	0.39548754089564
KLHL33	ENSG00000185271	-2.86429276028109	6.43350207749497e-20	3.71451705891785e-18	-2.13501519358347	5.68119023747664e-20	1.33426946894428e-18	-1.33395418232778	8.56850962565347e-10	4.60678753543631e-09
RBM11	ENSG00000185272	-0.824909134397612	0.00297887124002672	0.00886504734395111	0.148655242341476	0.466002662134477	0.56466185682355	-1.0852456795653	2.02824401418868e-08	9.17148944875013e-08
C12orf56	ENSG00000185306	0.380659555290148	0.336128176967272	0.455178654002747	0.418818439974054	0.25672553380948	0.348445230243207	1.84371450594357	2.33667097004416e-07	9.22769132548826e-07
HS6ST3	ENSG00000185352	-0.510612681090409	0.0815241726393161	0.146233690846265	-0.296493877664955	0.17584059516027	0.255192196034824	-0.602069099255478	0.00359221634177418	0.00732600688336622
IFNLR1	ENSG00000185436	-1.75909684889087	2.34782786968027e-08	2.35835813461425e-07	0.3872056357539	0.10101185854461	0.160009751190257	-0.941561189110756	3.04095935198287e-05	8.88268541931976e-05
FAM174B	ENSG00000185442	0.0697696295692604	0.656131479354848	0.748356111816621	0.0877175526182219	0.411692222867324	0.511940824375727	0.00281717339597436	0.977377917758321	0.983490701543589
SV2B	ENSG00000185518	-2.24656422147703	9.97110105320557e-21	6.28695887352455e-19	-0.91280445502381	6.56886162225897e-08	3.73770896575488e-07	-1.46501090593545	2.82521940933211e-20	4.43589553360922e-19
FAM131C	ENSG00000185519	1.33848738246292	0.000478998984963034	0.00179753037319573	0.0574393598614459	0.867279443793642	0.90312037007153	0.166030967686721	0.616101779065676	0.683739228185387
LSAMP	ENSG00000185565	-1.2345379773236	1.38008982204369e-06	9.61783918556547e-06	-0.0975149359906717	0.597986900895876	0.68365431823335	0.59953021319053	0.000549809993216144	0.00130484323161122
DBX2	ENSG00000185610	-1.00380249203571	0.0079006932563736	0.0205371228115918	0.801384851511156	0.0138837511674105	0.0288420609922572	0.181796001422608	0.563567718249307	0.636352126503019
NDUFA4L2	ENSG00000185633	0.178570807459303	0.406841763768778	0.526148435196883	0.0749318241883743	0.619638574102933	0.701678152575392	-0.17158589441026	0.223532605280768	0.292885672790186
NTF3	ENSG00000185652	-1.59913831637712	1.74034123565315e-11	3.09338748521333e-10	0.189443363221901	0.244699351279256	0.335555147639617	-0.888052533245614	9.40524277804987e-09	4.43713804468328e-08
SYN3	ENSG00000185666	-0.378909237635	0.152520676863915	0.243985982767283	0.592658288087356	0.00158720960310511	0.00414302404092566	-0.214083373677194	0.232208669039547	0.302568382115994
POU3F1	ENSG00000185668	1.34925515788746	0.000215024547891871	0.000883891348691796	0.441657803317977	0.155830905794433	0.230599757253152	-0.223305272682174	0.462693585176077	0.540726650678534
SNAI3	ENSG00000185669	-0.807781422888769	0.00160485884468327	0.00515288718395551	-0.535613918987881	0.00260948743474702	0.0064964518217646	-0.630269470183976	0.000136560972579389	0.000359408143965404
NRG3	ENSG00000185737	-0.723872061976969	0.023305261463461	0.0515307475451853	1.40729305803424	4.86541838450366e-09	3.26089029624563e-08	-0.505496298277735	0.0292209994209497	0.0488587396995453
SRL	ENSG00000185739	-0.632457994548833	0.008257718911169	0.0213300277651021	-0.536750765456312	0.0016941301264257	0.00439751255348053	1.63939684288378	9.77627801892194e-25	2.21608828453214e-23
C11orf87	ENSG00000185742	2.58616988581629	3.46938659243857e-11	5.86506507580422e-10	2.09907672986979	3.5178918995402e-09	2.41085394682076e-08	2.68844726148096	7.06918092862167e-15	6.62100100691749e-14
KCNQ5	ENSG00000185760	-1.30507515990496	4.69908401060116e-05	0.000228347260678319	1.21613592698387	5.15944720469382e-07	2.58202939748666e-06	2.77938211254939	4.95689812600373e-34	2.40083673075215e-32
ADAMTSL5	ENSG00000185761	0.00248187860345104	0.991034517593071	0.994351181322603	-0.186096792596133	0.232454556753357	0.321488257894983	1.10661122377505	2.63731335521457e-14	2.33718225322038e-13
IKZF1	ENSG00000185811	-0.84878556075141	3.8709341830417e-06	2.4445477657174e-05	-0.794395729175372	3.80353327823674e-10	2.98765191145448e-09	-0.651004515539828	3.56711787205662e-08	1.56547209324698e-07
NAT8L	ENSG00000185818	0.085837784926684	0.78203263729327	0.847523350160921	2.15737387617003	6.89723777392078e-21	1.80287741812243e-19	0.974615210317502	8.39408476797028e-06	2.6570541682522e-05
DNAH14	ENSG00000185842	0.563729741341248	0.00659487153969373	0.01755977066328	1.86753400923993	6.55294028415487e-38	7.80636439382619e-36	2.68920545428904	9.81717761252164e-88	2.1140914404811e-84
LINC00839	ENSG00000185904	0.0435836516978963	0.876126108572687	0.916243070505639	0.220826195181032	0.285101453950771	0.380484111329163	0.317166801064267	0.102764029127504	0.149030200757588
C16orf54	ENSG00000185905	-1.11243715558832	6.26736054136128e-09	7.09768439949066e-08	-1.30362546053303	6.99999603144297e-23	2.18466988740519e-21	-0.900722177053438	1.49585573607062e-13	1.22876999211552e-12
RTN4RL1	ENSG00000185924	0.296869257205737	0.154948087639553	0.246977438200548	0.442008873665359	0.00229147842368942	0.00577823261314947	-0.734735318549687	7.84571956240829e-08	3.29346107586775e-07
NKAIN3	ENSG00000185942	1.46395244117554	4.00277420669548e-05	0.000198297051701363	1.70125445024434	6.82272629676445e-09	4.4699794682406e-08	1.77724936539061	2.40791364562214e-10	1.3821927928889e-09
PLK5	ENSG00000185988	0.648716591506936	0.0615842106963032	0.116097641645994	-0.173802445506559	0.537210307940331	0.629439692411567	2.58070546942473	4.23621443437123e-22	7.72591681369529e-21
LEMD1	ENSG00000186007	2.87079268637004	3.39853831401681e-13	7.87141593742563e-12	2.77383692544951	2.33345862159711e-14	3.06979201652308e-13	3.66684657343092	3.43120630854418e-25	8.00471838397453e-24
AGBL4	ENSG00000186094	-0.317461198353856	0.344093073100902	0.463240355026667	0.621024441613117	0.0182360897355265	0.036630503849183	1.02769027851065	3.72665626842936e-05	0.000107465741898105
KIF18B	ENSG00000186185	1.03989546090578	0.00569230054643326	0.0154774624900349	1.43510779154359	9.90533845585179e-06	4.02584131927368e-05	1.80276220016629	7.92447545229159e-09	3.77160303105922e-08
FFAR4	ENSG00000186188	0.0946200703892466	0.797708961286387	0.859785656442645	1.08506198802186	0.000455968898026476	0.00134245616459971	0.0134304228032088	0.964398318394896	0.973263551675022
EDARADD	ENSG00000186197	-0.922175068664399	0.0012579301191469	0.0041759461265881	1.23322184378552	1.52574852306429e-09	1.09565653834065e-08	-0.385956121204606	0.0488693579368294	0.0773242341853581
SOWAHB	ENSG00000186212	-2.0043325363656	3.62673804979283e-07	2.83684078524589e-06	-1.03943496925699	0.00511641090694645	0.0118551500860756	-1.48014994449877	4.73582100651811e-05	0.000134189584086513
GABRA5	ENSG00000186297	1.25406903404198	0.00130451734860107	0.00430812353121234	1.80869936336159	3.52832044897005e-05	0.000129246614254258	1.85169993786967	2.92227027822879e-05	8.56190020293198e-05
RGS9BP	ENSG00000186326	0.749101213849081	0.00400605504233829	0.0114333276491243	1.46567015120563	2.23266084087397e-15	3.26900315064157e-14	0.391044696650594	0.0268606994727228	0.0452963846598925
CYP4X1	ENSG00000186377	-1.12725495304415	1.38923524754589e-08	1.46044463969385e-07	-1.96550779713734	3.51734979579997e-45	7.57447750257079e-43	-1.90436017346615	1.00754633298897e-48	1.46907602041804e-46
GLDN	ENSG00000186417	-1.56568002839296	1.60831341225024e-06	1.10219667015778e-05	0.427951751715587	0.0919082005128523	0.147812378546407	-1.581808665926	6.71115459208728e-11	4.10484537481939e-10
FAM228A	ENSG00000186453	-0.893132369455283	0.0092999136503514	0.0236424884345793	-1.09556853757724	7.50138666148161e-05	0.000258463162570065	-0.71826424767201	0.00606553583838136	0.0118141428926102
PCLO	ENSG00000186472	1.14744547740627	6.90025409961698e-05	0.000321641512265093	0.981452873153483	5.07023830275334e-06	2.16605098864001e-05	0.755335776923537	0.000196665520442141	0.000503818203133693
RGS7BP	ENSG00000186479	-1.18521631322321	5.40699310136222e-07	4.08459899699164e-06	-2.09720129074996	2.95748338740816e-35	2.90507885721023e-33	-2.27963922224023	8.43344669163853e-47	1.09302935246491e-44
ANKRD20A5P	ENSG00000186481	-1.19458620847137	4.69705041140194e-06	2.90273567918758e-05	-0.179147432827877	0.337742416373976	0.436563807664118	-1.02443786862763	7.84036764001515e-09	3.73538277879891e-08
ARHGAP30	ENSG00000186517	-0.50575206286742	0.000254001983481696	0.00102269315799943	-0.539345173738105	8.23150996226729e-09	5.3305834234021e-08	-0.489894214746655	1.68365757759997e-08	7.68781501955818e-08
FOXD2	ENSG00000186564	-1.01500848294673	0.000352594619288035	0.00137114687692298	0.0771550344350139	0.699513264394281	0.770251488228363	-0.510422891109331	0.00725592720393739	0.0138977614993314
PDE2A	ENSG00000186642	-0.665026969538682	4.48626622701278e-05	0.000219568222072068	-1.55782055398716	3.09400045740107e-44	6.09975653555936e-42	-1.43549598578644	1.818797864593e-43	1.83816773354805e-41
MPPED1	ENSG00000186732	2.80154200892114	1.05283582029969e-13	2.65772216314605e-12	3.89112763413734	9.49523394820329e-33	7.24302654986243e-31	3.00224104035046	1.57215570517369e-21	2.7405042942925e-20
FOXI2	ENSG00000186766	-0.697712921120783	0.0408969215057435	0.0824862620715627	-1.98654475351422	2.68969932116981e-12	2.75716340154334e-11	-0.702728352815802	0.00669389169707684	0.0129223673708653
ZNF732	ENSG00000186777	-0.0859781909778531	0.739111074461167	0.815103979891289	0.332765871337272	0.0736081700754677	0.122447009404166	0.716383822496913	3.8050097496399e-05	0.000109510895385184
TNFRSF4	ENSG00000186827	-0.261481361025264	0.380596521989459	0.499826412398316	1.22248061073263	1.08246326150251e-09	7.9349460606868e-09	0.837318145453151	7.6182720170619e-06	2.42438928177388e-05
QRFPR	ENSG00000186867	-0.200302622044153	0.619206496992601	0.718863974591849	-0.818631317199571	0.0573621391448025	0.0986387464090692	-0.937230236519283	0.0298331738725123	0.0497367617056326
MAPT	ENSG00000186868	1.70834237733324	1.35964087778139e-22	1.12947021879792e-20	-0.0899915984515461	0.459586443323447	0.558401218733558	0.0410948642775789	0.71616295466169	0.77257068767115
TNFRSF18	ENSG00000186891	0.242619087038096	0.512378286143189	0.625475520890358	-0.179406766000408	0.571307430475263	0.66024403550838	-0.318078509822069	0.290098763479286	0.366237424288731
C1QL4	ENSG00000186897	3.08528287371858	1.59543759087551e-14	4.52525586186016e-13	3.24594855128137	1.66982249529109e-17	3.06334736275715e-16	4.80022319069993	3.75933612805318e-38	2.51776590681457e-36
RTN4RL2	ENSG00000186907	-0.0145906516621507	0.963009922801941	0.975943483523036	0.76280942253819	0.00100145695764067	0.00273760253189636	-0.870941959443396	0.000157058051000171	0.000408590292514616
KANK3	ENSG00000186994	-0.628040527148607	0.00014523651506664	0.000625041697046979	-1.01220860042608	3.23437228035833e-19	7.04640093296744e-18	-1.13931982165852	1.79181995734466e-27	5.02122119177815e-26
CCK	ENSG00000187094	0.313305973440212	0.401658790453084	0.521157542444796	0.356566931003003	0.401345515606618	0.501502754392397	1.30274473528409	0.00267169860616101	0.00558165690145354
SLIT1	ENSG00000187122	-0.533582425694741	0.17864476321262	0.276919166452786	-0.0937561731016691	0.804311685227052	0.855335446455131	-0.00286071934349185	0.993813395256567	0.995662813592226
LYPD6	ENSG00000187123	-1.56110466238889	3.89347193427794e-09	4.57397174989974e-08	-0.167006703908424	0.386581580494348	0.487076436650581	-0.885720518275255	1.04074996172845e-06	3.76334218271609e-06
VSTM2B	ENSG00000187135	-1.49311200271844	0.000180722922994928	0.000757726258685487	0.12731237931227	0.740664651595752	0.804895264990608	-1.51958755487981	6.51338752311456e-05	0.000180680027456988
FOXD3	ENSG00000187140	-3.24838664509453	1.18626641103087e-16	4.50604181503518e-15	-3.2284217158134	1.73683821492551e-17	3.17588411671063e-16	-3.53266035196773	2.16554836819282e-21	3.74456618700174e-20
WDR86	ENSG00000187260	-1.75574264989969	7.87503628900728e-13	1.71432069137449e-11	0.85617261791811	5.95193837413321e-07	2.95276474896082e-06	0.0972836376809335	0.545161811120263	0.618970666833219
EPOR	ENSG00000187266	0.151377079373431	0.239745499814617	0.349530010796282	-0.416684254218007	2.13580926995736e-06	9.71437538788893e-06	-0.474306255922159	5.3885663868509e-09	2.61624897675843e-08
DCC	ENSG00000187323	-0.497835389804368	0.210602664582575	0.315639038224166	0.0678191264094624	0.85705322187898	0.895471729897717	0.409655267732882	0.264698821450563	0.338831436054344
LUZP2	ENSG00000187398	0.77035100854397	0.0261434976663531	0.0566695483677548	4.47935312516653	9.27328386590988e-58	4.6358139611812e-55	1.4303371765319	8.6544674892486e-08	3.61506740318583e-07
KCNJ11	ENSG00000187486	-1.56084015496631	6.71901187548295e-07	4.98010954339807e-06	-0.430833565831705	0.0613311724172392	0.104610136588108	-1.2203067671581	3.25391488339121e-08	1.43612402901682e-07
GJA4	ENSG00000187513	0.0306846757184912	0.872199507921827	0.913613156636666	-0.390813180264051	0.00313063130686513	0.00763964639432439	-0.551392028490558	7.75988547232262e-06	2.46553165131848e-05
PLEKHN1	ENSG00000187583	-0.817594464485394	0.0390531187999318	0.0793255473916931	-1.08487432192135	0.00463202311570873	0.0108486143331604	-1.75641742072035	3.38427793022885e-06	1.13859945507459e-05
HAPLN4	ENSG00000187664	0.17574175501097	0.637234509324153	0.733282178019556	0.370668310618415	0.382401809544142	0.48276611761841	0.0689295019208275	0.873383120281294	0.903694576148537
ERC2	ENSG00000187672	-1.13119491521492	4.30309570998942e-05	0.0002114165749406	1.43966811751131	4.22374160896012e-13	4.76788896543704e-12	0.505141735922708	0.00712129668141357	0.01366982313468
SPRY4	ENSG00000187678	-0.32471319611522	0.0546907054064487	0.105206232244453	0.577894020948197	6.03135940910996e-07	2.98687257488118e-06	-0.116633116158228	0.279524306344258	0.354936406590806
TRPV2	ENSG00000187688	-0.848178008592576	5.34386469974224e-06	3.27140809685729e-05	-1.12805779198937	2.07575518075098e-18	4.15968262599311e-17	-1.10142608154289	4.45572991777301e-20	6.87262584286806e-19
GABRD	ENSG00000187730	0.372559003086918	0.235067969465832	0.344162324417969	1.70571692125281	4.40387841093902e-13	4.96123042713231e-12	1.0588007743845	2.08343719483045e-06	7.2230122934091e-06
FANCA	ENSG00000187741	0.736382189841064	8.35218240887594e-05	0.000381372282721386	1.48322414452549	9.38137116048954e-31	5.72181885921361e-29	1.07765223960674	2.78725374428492e-19	4.00354892618042e-18
ASCL4	ENSG00000187855	0.404664203825852	0.256513139816915	0.368847159544637	-0.136850727525138	0.645958532744784	0.725259048856591	-0.130059599632378	0.647775780690819	0.712889495260614
PALM3	ENSG00000187867	-0.717100742692448	0.0459100439626213	0.0909783875368857	1.68316198089604	5.46663268763192e-09	3.63252746475802e-08	0.13697964131665	0.623345619203707	0.690455037176853
DNER	ENSG00000187957	-2.5854708108549	2.11377043518946e-20	1.29769744151598e-18	0.033188182829711	0.870967708329329	0.905552173905704	-2.0848828783435	4.6202632189669e-27	1.26312762514627e-25
PLA2G2C	ENSG00000187980	-1.98782520637642	1.35425341720272e-07	1.1676108535445e-06	-0.795914816075752	0.0137280997410628	0.0285568548262041	0.681646147463997	0.0260260479374149	0.0440478334782551
MEIS3P2	ENSG00000188013	-0.850546188554471	5.72088714487626e-05	0.000271727579947083	0.19560139507736	0.161723729364822	0.237836509958405	-0.173942726545794	0.183117383007232	0.246661749376292
C6orf132	ENSG00000188112	-2.23761867167283	8.01258906429531e-12	1.49342497240311e-10	-0.688449139137731	0.00549099853817523	0.0126373318050161	-0.425228833978029	0.0692229867322111	0.105211874345418
TMEM215	ENSG00000188133	0.875915310028026	0.0286293331225013	0.0611255476482934	3.46533018499183	2.21729667398648e-19	4.93035904592942e-18	1.80344306797603	1.78748926091217e-06	6.24650628626092e-06
SMTNL2	ENSG00000188176	0.503957601015917	0.053132098664988	0.102687822031504	0.190289859820979	0.315223274728518	0.41292759234593	1.47692863237742	7.84397062221089e-17	8.86523849692346e-16
RUFY4	ENSG00000188282	0.513173137972044	0.180057661546749	0.278615644207453	0.111141201717313	0.743479438064347	0.806913040335902	0.0836686429260003	0.798764846620488	0.842206390762704
SBK1	ENSG00000188322	0.268784957971568	0.447400811757278	0.565666413383841	2.11166515735287	8.76766114301382e-14	1.07277392350818e-12	1.03940842605548	0.000132138816498144	0.000348720415522769
CERKL	ENSG00000188452	-1.36928159217369	0.000413181334865442	0.00157997697986041	-1.44935980041664	0.000867414876874262	0.00240523766621384	-1.37223088882867	0.00187688514559186	0.00405208603769909
NCCRP1	ENSG00000188505	1.04628663259082	0.00941028408004788	0.0238753763658637	2.60557926391028	2.44855524621964e-11	2.23499524349262e-10	2.56461121760401	2.13769127521378e-11	1.37890938363156e-10
COL25A1	ENSG00000188517	-0.967877440795472	5.40877994510782e-06	3.30753155446251e-05	-0.504900716954941	0.000695233454521041	0.00197005274554307	-0.581497375239851	2.88730728769794e-05	8.47187585359018e-05
HBA2	ENSG00000188536	-1.85313029268699	8.06469090433481e-11	1.28060704405475e-09	-1.38116769280113	5.64086455589625e-11	4.9164384571082e-10	-1.64301040016696	1.27325984368827e-16	1.40888969660289e-15
FBLL1	ENSG00000188573	0.935269805603142	0.00648668776018482	0.0173178355756603	1.66550306720908	9.24398126759869e-10	6.8570549969906e-09	1.44698105422712	2.23726702190491e-08	1.00695000447312e-07
NKAIN2	ENSG00000188580	-1.59443286336134	4.95419743020211e-07	3.77497977840251e-06	-1.96128233270699	1.47540638289153e-15	2.19468659346697e-14	-1.46848375942606	1.89693477397453e-10	1.1019856608719e-09
VWC2	ENSG00000188730	0.645421409393162	0.031615086276198	0.0664462717944567	1.12376330192717	7.42042776618844e-07	3.62349337719249e-06	-0.311887336055647	0.146358257265794	0.202831515624188
FZD9	ENSG00000188763	-0.510180215750909	0.0988757143488209	0.171639215179218	-0.0362887514116323	0.868015142906833	0.903516784743513	-0.215404836417274	0.286281966843405	0.362317525396977
ADRB3	ENSG00000188778	-1.03256579589715	0.0093135767294262	0.0236691179559238	-0.198492833104317	0.596685019205877	0.682409711489286	0.737679097777049	0.0437359026383092	0.0699769442967061
SKOR1	ENSG00000188779	0.315523119033766	0.115122202330385	0.194404997842872	-0.17779297288826	0.206136062506702	0.291232857424937	0.158913108798958	0.214442605748981	0.282735399987883
SHISA6	ENSG00000188803	-3.40210505685363	1.33390148504755e-25	1.63783210850466e-23	0.121281205209918	0.631130444491729	0.712295778816607	-2.01401051757936	4.98503675989804e-17	5.78590812990654e-16
BEND4	ENSG00000188848	-2.06761631838402	3.06796679474691e-09	3.65946870127566e-08	-2.29736861124909	5.62084046410392e-16	8.8006391942164e-15	-3.28578790362129	1.39074000860796e-32	5.97143658603986e-31
GJB3	ENSG00000188910	-0.743978240670003	0.0197887496820115	0.0448513701762159	-0.755902247092446	0.0396187058320709	0.0718485243096991	-0.888714512379846	0.0184154804045006	0.0322535894597094
RELN	ENSG00000189056	-2.8864547399408	2.52143117860123e-25	3.01655836944195e-23	-0.792643313179308	0.000103633623371303	0.000347743411995641	-0.545125239833975	0.00455109829893244	0.00908175899056337
FAM111B	ENSG00000189057	0.570063979534515	0.0717493766470471	0.131592230033679	1.61551455722977	3.42698599566953e-11	3.07199721257664e-10	1.5114551212731	6.01974706781624e-11	3.70379822337397e-10
SP6	ENSG00000189120	-0.626804275943406	0.0130247769688229	0.0314660537834135	-0.578124725466406	0.00146960479258324	0.00386088429811486	-0.0478993273520834	0.777015588161472	0.823180752718275
PLAC9	ENSG00000189129	-2.4477686729466	5.13714673648952e-23	4.50828911874684e-21	-1.90386196869041	3.64990997626335e-27	1.67781986511482e-25	-1.77376622840984	5.70257744449446e-27	1.53799282811775e-25
FAM47E	ENSG00000189157	-0.00816303748458405	0.972143545988855	0.981750044857188	-1.05779022491598	2.88034622378168e-10	2.30057895962249e-09	-1.79066610647781	1.5178614671444e-29	4.9698867570418e-28
KAZN	ENSG00000189337	-0.901679515278902	1.40778725178205e-07	1.20670557604527e-06	-0.0233388831957857	0.841187300067478	0.883541757602861	-0.996938539746099	5.8285897999401e-20	8.91646838520891e-19
MMP23B	ENSG00000189409	-1.7161580173557	1.27846642761696e-10	1.96005846884648e-09	-0.161295456841557	0.388631278151546	0.489196611144449	-0.08470752544426	0.628221090676428	0.695002941453728
SH2D5	ENSG00000189410	-1.82625898596627	1.59521761279412e-08	1.65953612300897e-07	-0.249870154561086	0.295517247667889	0.391325166664895	-0.754691091549187	0.000898210345821852	0.00205587430555823
RASSF10	ENSG00000189431	-0.835550215153181	0.0366595198817109	0.0751910952515565	-0.574972412283038	0.165012390410465	0.241910445619028	-0.733143652864702	0.0740565437570424	0.111727362711705
PTPRT	ENSG00000196090	-0.156885740196767	0.665466727631423	0.756077152599094	1.96792185466886	6.22593953204008e-11	5.39279632424078e-10	1.00209896327738	0.000536095842399815	0.00127467327229343
PAX5	ENSG00000196092	-0.199607682860603	0.61706882887689	0.716976918087845	-0.643840852422654	0.0988992563950952	0.157195519376636	0.005394643600633	0.988661446315911	0.991896097456467
SPOCK3	ENSG00000196104	-0.713343083635864	0.0463833377269432	0.0917474415082156	-0.208542198917997	0.481938921197398	0.579747340104897	-0.533047457700333	0.0606061069042794	0.0935576488991069
KIF19	ENSG00000196169	-0.801282321585724	0.0224834049562538	0.0500057934178378	-1.69572761725594	4.58869552164949e-09	3.08947886312115e-08	-1.65409197079501	1.82097171568939e-09	9.43016254250677e-09
GRM7	ENSG00000196277	-0.83075616668091	0.00200704628701182	0.00628141540580167	0.247983639641492	0.207223785514196	0.292503901349766	0.680697291078493	0.000229819661347014	0.000582297168921137
GIMAP5	ENSG00000196329	-0.382147479490228	0.00747839688934477	0.0195899430071308	-0.991399702097527	1.93887675459244e-24	6.95882753138659e-23	-0.711436163195734	3.16236936871077e-15	3.07290977011655e-14
ZNF729	ENSG00000196350	-0.237453662043582	0.548961050086924	0.658526234209645	0.234595941713178	0.527311587750099	0.620751351880242	0.620024497141417	0.0867035017512188	0.128311282524997
ELAVL3	ENSG00000196361	1.17287475079578	0.00370565229848949	0.0106948181542488	2.70572657776059	1.05648909635413e-11	1.01081381587266e-10	0.804510178024222	0.0413286445342233	0.0665475327122731
SLC35F1	ENSG00000196376	1.30294336785312	7.07786950330671e-08	6.48592329771101e-07	-0.271135138685859	0.118092655859155	0.182722815496438	-1.48329272608718	1.06093658679722e-19	1.5815186233966e-18
PRTN3	ENSG00000196415	0.192271025270617	0.628616974347802	0.726505065304327	0.204988311473627	0.637415489963718	0.717894758286572	0.335914026199417	0.442782721947085	0.521507101725299
ESRRG	ENSG00000196482	-0.783796729844847	0.0385756279714159	0.0784844385959849	-0.851855955168397	0.0101541544452438	0.0218716283522814	-0.792465783662713	0.0132779344963491	0.0240359376802646
SULT1A1	ENSG00000196502	-1.07388458676706	1.29825118509582e-08	1.37304654048951e-07	-1.1851686881843	1.24318685100692e-19	2.84338365146558e-18	-0.932757965339495	1.74022458887766e-14	1.56748994097909e-13
SPTSSB	ENSG00000196542	-1.87469660804062	1.73961988305256e-09	2.1770522407714e-08	-0.94589786705703	5.45214614977734e-05	0.000192937468667699	-2.01271641627023	4.29914247212407e-19	6.08158127878288e-18
MME	ENSG00000196549	-1.21086229610905	0.000239699090701844	0.000973788426091733	-0.0691264201146054	0.789649857859162	0.844072079830747	0.0743485603874796	0.762685365163112	0.811253345406031
CACNA1H	ENSG00000196557	-0.714452340287205	1.28644537331346e-05	7.19561203314891e-05	0.175260204603987	0.117656231940109	0.182158290740147	0.208347480347132	0.045561126627738	0.0725820144507782
AJAP1	ENSG00000196581	-0.944254129081272	0.00138391663518167	0.00454289433685042	0.869400610895957	8.49567185206626e-05	0.000290044309144628	-0.108204834264738	0.60470991864765	0.673436795788884
SLC30A10	ENSG00000196660	1.86443693740253	2.30058977153782e-06	1.51755444519796e-05	3.10003751166326	8.88470222405621e-18	1.66931032726479e-16	4.39498429787915	4.29748705290478e-36	2.49601971049936e-34
HLA-DQA1	ENSG00000196735	-0.451605079124232	0.0651367462954626	0.121591199075914	0.0054256256041012	0.975351381972912	0.982776400181181	-0.423589786696106	0.010071925034531	0.0187090134258971
COL27A1	ENSG00000196739	1.14131224046305	2.0547736486392e-06	1.37091011186021e-05	1.16341439780997	1.29695513399848e-11	1.22497499919998e-10	2.24738217840455	2.73773609331679e-44	2.95918617499627e-42
CLPSL2	ENSG00000196748	1.94678367792582	1.60198022066303e-06	1.09839422673185e-05	3.05225865125264	1.72206983408648e-12	1.8022185048692e-11	3.43307981950646	2.06373826284419e-15	2.04655872009647e-14
SCN8A	ENSG00000196876	0.116188362587243	0.674602563545882	0.763567227688951	0.897925660151403	1.04772271289177e-05	4.24151805705879e-05	-0.3186010954292	0.0975461259122791	0.14236282947108
SIGLEC15	ENSG00000197046	-0.385524938007348	0.325905705663495	0.444756275229089	-0.376599857964888	0.298100639587049	0.394205356884244	-0.580432178959686	0.100132679111115	0.145662466838062
KIAA1671	ENSG00000197077	-0.751628440845046	1.01218579013009e-08	1.09494838524887e-07	-0.597261626849399	1.62764601148895e-11	1.51583333638167e-10	-0.292188519220638	0.000382462463965459	0.000932425035157452
SLC6A17	ENSG00000197106	-0.941181050899528	0.00617635619988563	0.016607539799999	1.99772351381033	1.8357363784555e-14	2.44255893131472e-13	-0.0109312080143431	0.965565382957883	0.974195512880886
FAM110D	ENSG00000197245	-0.862030895947386	2.56036041716684e-05	0.000133130181795293	-1.78457977437071	1.7883020467055e-35	1.80084589199714e-33	-2.01435302055584	4.10515648403756e-51	6.92312384160431e-49
C6orf141	ENSG00000197261	-0.794080654852262	0.00265446701932018	0.00800946369970557	-1.06967115810669	2.81683645831138e-08	1.69294411014227e-07	-0.79873407380539	9.93026143310027e-06	3.11098555080172e-05
RAMP2-AS1	ENSG00000197291	0.93193777497751	3.14696174253017e-08	3.07501549675853e-07	-0.510034162135189	1.18605320471497e-05	4.76036694852982e-05	1.06835405077722	2.80724118554138e-23	5.63359978417426e-22
DACT3	ENSG00000197380	0.828645332590986	4.3298340851068e-09	5.05267633232867e-08	1.00728108482122	7.2974528338866e-26	3.0042969424214e-24	0.638114206095636	7.59880208735052e-13	5.79010518332547e-12
DIO3	ENSG00000197406	-3.20551096671193	3.15818115492332e-28	5.77864584523387e-26	-1.50794335587708	9.68649313356736e-13	1.04943256685069e-11	-1.35068071956577	1.05161036821731e-11	7.02286074862684e-11
OGDHL	ENSG00000197444	-0.826132117276852	0.0106984911944128	0.0265974234445455	1.94890616688384	6.13573308698019e-15	8.57562894508289e-14	1.30240452183439	3.95721560843454e-08	1.72665603114285e-07
COL13A1	ENSG00000197467	0.197197051751527	0.221482008904586	0.328584464190985	0.395863757956909	0.000311048060760142	0.000946807704792886	0.0592885196085703	0.561901947433416	0.6348553159415
ZNF695	ENSG00000197472	0.799799267282905	0.00591293565683358	0.0159765113129096	1.71561119719818	1.45981640029648e-15	2.1749632850612e-14	1.55742203218858	1.70310848729743e-14	1.53554016431212e-13
DPP4	ENSG00000197635	-0.734823882527986	0.00187069614813866	0.00591285296004761	-1.10470130644382	5.52891478197033e-11	4.83240616051387e-10	-1.25295391760645	2.00967163272865e-15	1.99647825969619e-14
DNAH10	ENSG00000197653	1.02837236259818	0.00141383791908146	0.00462820305714282	1.33011967619056	1.04526995656533e-07	5.7991146321931e-07	0.763871341709469	0.00130721424815969	0.00290348007594657
CR1L	ENSG00000197721	-0.988536987308644	0.000577141591076212	0.0021217437744161	-0.168338147836828	0.362643559143977	0.462409767170833	-0.344166697353193	0.0438787143769427	0.0701653400915354
HOXC6	ENSG00000197757	-1.13873244282653	0.000238058272641837	0.000968387291864027	-1.59250341527934	1.97302895171862e-11	1.81933285584199e-10	-2.64494836629821	2.43678920448926e-31	9.37059255215341e-30
CFD	ENSG00000197766	-2.57741029187192	4.73183378107355e-20	2.78879340423482e-18	-1.78537575064973	1.64759979608501e-18	3.33752216290882e-17	-2.06621563240278	2.94912727461906e-27	8.13407074413406e-26
MAP1LC3C	ENSG00000197769	-0.556090390529	0.0738948468974916	0.134767833152787	0.604776374493472	0.00998249444063638	0.0215416582028533	-0.231704791979192	0.299464456690216	0.376482282425121
OCLN	ENSG00000197822	-1.24126800271556	5.65498395086472e-06	3.44229779744418e-05	-0.922552202808832	4.22630406024503e-06	1.82895937805781e-05	-0.718348092282863	0.000138078204686122	0.000362923607190684
HES5	ENSG00000197921	0.345689910423775	0.289131619993629	0.404433992769869	-0.181202409335723	0.479939194135325	0.577962650656792	-0.373927520066137	0.122123105840757	0.173140704345791
ELOVL2	ENSG00000197977	0.574423711801885	0.00910975838530806	0.0232350297008654	0.220193994080342	0.156885240101959	0.231927036840806	-0.217889812523921	0.134928540734056	0.18884734015848
PCDH20	ENSG00000197991	0.383754933521915	0.154174990041319	0.24598977809462	1.09378157901351	2.90219889511889e-08	1.73864879240003e-07	1.96041890594961	3.82869524003661e-26	9.7351792229632e-25
AVPR1B	ENSG00000198049	1.10181886583321	0.00652914264709181	0.0174133524693255	1.7074930472141	4.11350721845383e-05	0.000148840163604259	2.43125919686288	3.85230389311389e-09	1.91045611138571e-08
LPAR1	ENSG00000198121	-1.55360011545172	1.24711778861918e-20	7.81052852178832e-19	-0.210396777846286	0.065508616724097	0.110696790317565	-0.896392777975531	3.50954414803221e-17	4.13508789663981e-16
CARD11	ENSG00000198286	-0.494738443422997	0.0105229679586726	0.0262267257054979	-0.349781908360752	0.00877054429979949	0.0191926356345569	-0.674315983832067	6.41857978410899e-08	2.73123789415004e-07
HOXC4	ENSG00000198353	-2.49980713333281	5.91200132770608e-12	1.11677784864461e-10	-2.02821055514789	1.90404457339392e-11	1.75919893835521e-10	-3.33941876946596	7.05035322072316e-30	2.38663407997757e-28
MT1F	ENSG00000198417	-1.78093464080602	1.90143287652619e-08	1.94485251656378e-07	0.586593423128306	0.0124618456358124	0.0262327519794397	-1.59479053572464	2.27772693643595e-12	1.64342694808053e-11
ITGBL1	ENSG00000198542	-1.50053792102024	2.34224894037952e-06	1.54285315496294e-05	-0.117372642512069	0.63232352486572	0.713383456057703	-1.10725785828676	1.93745472936392e-06	6.74279526958516e-06
ARC	ENSG00000198576	-1.12047856435405	0.000532351184769891	0.00197549992280396	0.526834911259893	0.030922870993136	0.0580293241332344	0.176148581197812	0.446420638666621	0.525195233630529
MMP17	ENSG00000198598	-1.87762586810373	7.17918428548912e-13	1.57262334954826e-11	0.746810937041788	6.76193513487386e-06	2.82622236638987e-05	0.0493086024617962	0.751625349532472	0.80168216025304
RYR2	ENSG00000198626	-1.31144129554001	1.63121053438941e-10	2.44987869690084e-09	0.211690666681008	0.139228516819011	0.210073425048411	0.163318449457981	0.221643060463969	0.290763705608661
DLL1	ENSG00000198719	-0.822936485396102	3.52538919590689e-05	0.000177282684640584	-0.151209909587125	0.27298377583551	0.366777731067148	-1.11725648395523	4.51459708376935e-18	5.78956231608443e-17
PPP1R14C	ENSG00000198729	1.29459985332331	0.000413531978575007	0.00158110184924984	2.53872242494235	2.20119729187657e-16	3.59314974845974e-15	0.97209284784306	0.00109023997508819	0.00245861673131899
SMOC1	ENSG00000198732	1.27524373572572	8.71156772130935e-05	0.000395781139821576	-0.514740580649003	0.0428522768336572	0.0769252638639457	1.86395554466598	1.01104484817831e-14	9.30447091543455e-14
F5	ENSG00000198734	-1.04612088951505	0.00107632221507451	0.00366208561145002	0.301723033950594	0.21832074608609	0.305533357662472	-1.38640520622827	3.85877324468359e-09	1.912986665219e-08
LRRTM3	ENSG00000198739	2.3003485784245	9.02411319895556e-11	1.42086641734961e-09	4.14673388322285	5.74670661911972e-46	1.26676418741934e-43	2.14730802487561	1.59027898096843e-14	1.4393747194378e-13
OXCT2	ENSG00000198754	-2.51952757961574	2.54368105341863e-28	4.68489151910885e-26	0.000423378633304556	0.997663795587972	0.998341260388101	-1.56831082630731	8.76093505624043e-30	2.93025539903764e-28
COLGALT2	ENSG00000198756	-2.45494272054131	3.22895693769824e-23	2.95407351211968e-21	-0.432184152649692	0.0139298970851723	0.028920755628849	-0.271764452796905	0.0987820266063115	0.143926451277386
APCDD1L	ENSG00000198768	-1.02374238323867	0.0011724510387156	0.00393039957236775	0.111946990509891	0.643506099991844	0.723120792617236	1.42257051019928	4.8274591799794e-10	2.66873459209169e-09
FAM169A	ENSG00000198780	-1.04541062155879	7.78126093246904e-05	0.000357871529167851	0.495219078061586	0.010091145077876	0.0217492960547493	-0.208088910097064	0.250178100016299	0.322633863550593
GRIN3A	ENSG00000198785	0.161168991927065	0.643990786042204	0.739055589704497	1.40802090275226	6.05650447767939e-07	2.99720422224915e-06	3.1546909627047	8.57860373069046e-32	3.48560248825369e-30
SCAMP5	ENSG00000198794	0.139261847615174	0.574381172498528	0.680165852717579	0.998748619641836	1.64028755006133e-08	1.01976126946407e-07	0.477534689647299	0.00405138030736827	0.00816723494669653
BRINP2	ENSG00000198797	-0.205456930754529	0.537415105371321	0.648013777614254	1.3660917237605	1.37889296087637e-07	7.52477747363237e-07	0.747873849010101	0.00249203013903066	0.00523638698057218
PAX9	ENSG00000198807	-1.78482059474232	8.33994061432804e-06	4.86916866523699e-05	-1.89497560667519	1.13060029193444e-06	5.35915258596422e-06	-2.64618613531677	6.06979877372929e-12	4.17708988865662e-11
GRM3	ENSG00000198822	0.626218758991164	0.122038070443267	0.203712109120462	1.53134052029447	0.000259775743793687	0.000802784186720861	2.03550329039877	1.02840361717831e-06	3.72206325312306e-06
RYR3	ENSG00000198838	-0.381334015447069	0.0201225857084654	0.0455144046948767	-0.334767990996471	0.00288772515988481	0.00709824092114983	0.0387220296365808	0.71107704166158	0.767934457093324
ARHGEF15	ENSG00000198844	-0.248560204403139	0.101180129017201	0.174839901416902	-0.695007694862231	1.76891035099239e-11	1.63921368010698e-10	-0.980516056529748	2.01881394904711e-24	4.45364038641243e-23
TOX	ENSG00000198846	-1.30332285164898	9.16872933994131e-11	1.44201448242504e-09	0.405198854793055	0.00341263713863428	0.00825443033489429	-0.473306736120097	0.00026614752697092	0.000666082604823074
CES1	ENSG00000198848	1.02157590434145	0.0057958960849824	0.0156957092669398	-0.108465165482991	0.731162489523031	0.79729130633755	0.676088360178215	0.0259862004422652	0.0439912729867095
CCDC152	ENSG00000198865	-2.03981702215374	1.02317913097707e-13	2.58986435548853e-12	-2.10013553831033	2.48591028910481e-25	9.71970091389512e-24	-1.84834643398651	1.4241652516437e-22	2.69753086737248e-21
ITPRIPL1	ENSG00000198885	-0.354064527098341	0.0467378551880798	0.0923312579204215	-0.389998547080574	0.00137102645142802	0.00362622095713916	-0.806254268997734	2.48298424245485e-12	1.78554184093305e-11
RASGEF1A	ENSG00000198915	-3.24330513190181	1.70350182372332e-33	5.88759673520177e-31	-2.42613752955359	4.58151083257838e-37	5.13037583032127e-35	-2.7232345286682	7.48097727349158e-52	1.33394878198342e-49
NOS1AP	ENSG00000198929	1.02390816442813	2.11642889553967e-07	1.73932054426008e-06	0.351078982220729	0.0108567396649909	0.0231904796979567	0.69027125515154	7.40874201789492e-08	3.1198515762781e-07
SOWAHA	ENSG00000198944	0.857768548783011	0.0294675149272668	0.0626190284187668	0.596395174521647	0.102800360130682	0.162556263096388	0.466671559276593	0.189968785667535	0.254787340332614
RNA5S12	ENSG00000199270	0.266282639228252	0.35130591784586	0.47018258689558	0.118841385642293	0.575894646519823	0.664393415862624	0.16123319092941	0.450920427284742	0.529376724055874
RNA5S6	ENSG00000200624	0.381125222237648	0.21836902157444	0.32470604764309	0.319323021142622	0.192974940270071	0.275755880397154	0.257988884660457	0.294555705713449	0.370927397843012
VTRNA1-3	ENSG00000202515	-1.25359033415844	0.000762146191810028	0.00270765008118296	-2.04214481889757	5.31719865260034e-10	4.0905462016913e-09	-1.40583460469707	5.38567189441624e-06	1.75888806211132e-05
GP1BB	ENSG00000203618	0.530608109189548	0.18905996732285	0.289679480335132	-0.412650855699493	0.314537620909374	0.412203009894108	1.24017064078802	0.00216890063251005	0.00461596268869688
CR1	ENSG00000203710	-0.679354445719141	0.00126651232225462	0.00419995409399646	-0.271190051496943	0.0660578328980229	0.111517158052231	-0.246072314856519	0.0740449116504742	0.111725733651624
RAET1G	ENSG00000203722	-0.352496950408028	0.191688784229794	0.292650243470201	-1.52211813278991	9.91345169583684e-14	1.20611508137745e-12	-1.20162799814566	1.84251922663799e-10	1.07188589299435e-09
RBM20	ENSG00000203867	0.637765121203554	0.00129522740581808	0.00428047352448082	1.01095495381945	2.33205970418187e-13	2.71346680875193e-12	0.484636667279607	0.000167641495481213	0.000434427813199718
RIPPLY2	ENSG00000203877	0.885819180389488	0.00795083960321941	0.0206440136052799	-0.222589602505368	0.405958428244373	0.506182353407323	0.723923725964021	0.00388407776674333	0.00786223840057698
SOX18	ENSG00000203883	-0.0190378756519246	0.936085265080079	0.957583928178856	-0.828654937851962	1.07792189428859e-06	5.12246196411629e-06	-0.920449704718885	5.21162653494988e-09	2.5365000842476e-08
ZYG11A	ENSG00000203995	0.461491425832066	0.244573752625418	0.355163513058853	0.843502403486586	0.0230853477931491	0.045064801022886	-0.0271273810375643	0.940757773985698	0.955849231761682
FOXO6	ENSG00000204060	-0.943960252984843	0.00109206835695616	0.00370709999429946	1.23126015659345	1.23288229217036e-09	8.96481552449591e-09	1.93237029998928	1.61385944854145e-24	3.59427169943658e-23
MAFB	ENSG00000204103	0.160700150288121	0.383924077421659	0.503322775471544	1.33129028491475	1.47214376111183e-25	5.83748790259571e-24	-0.0495605902277178	0.676690929892629	0.737951874969582
C2orf72	ENSG00000204128	1.69736232933631	5.19649839499137e-07	3.94564612334644e-06	1.53751799446128	1.19881382904529e-08	7.58607439966614e-08	1.11087431456251	1.60068835284408e-05	4.87290892103851e-05
GPRIN2	ENSG00000204175	-0.646729214139348	0.0661554551255427	0.123131571453997	-0.33744533931057	0.232838883704653	0.321939237757081	-0.225506559578704	0.399607376489622	0.479195537537654
ZDBF2	ENSG00000204186	-0.380409071711007	0.000627371642836958	0.00228342749674661	-0.379313586416217	3.98666378261972e-07	2.02995002900034e-06	-0.0681208395802465	0.326365034216642	0.404757415181628
COL11A2	ENSG00000204248	2.37323001802758	8.0677322168077e-16	2.7476418906269e-14	1.33332091272135	1.76336511115256e-09	1.25771735762334e-08	4.6477534920085	8.33677154308111e-110	5.83469798371389e-106
HLA-DOA	ENSG00000204252	-0.0995147081644374	0.49775937768067	0.612494111323204	-0.202982992440772	0.0419752823042744	0.0756322345438735	-0.718991159835669	9.85782580956843e-15	9.08692240826039e-14
NOTCH4	ENSG00000204301	0.234391494112114	0.169538525872177	0.265582845492227	-0.106915176493292	0.361554188506893	0.461293843188883	-0.271804689487205	0.0127074270814015	0.0231032875142119
SP5	ENSG00000204335	-2.56533023957099	3.82678044102134e-15	1.19299241031618e-13	-0.256845339393509	0.293939830117151	0.389678720657747	-1.58308559163193	1.43406003160395e-11	9.43513762273856e-11
MICB	ENSG00000204516	-0.243606998130692	0.151093462878794	0.242093720998845	-0.595126631429606	3.46491705011931e-07	1.78113023903948e-06	-0.759037895965473	3.00446420582751e-12	2.13748349281172e-11
LRCOL1	ENSG00000204583	-0.763722218480814	0.021393858861825	0.0479290235944935	-0.817612820169268	0.00134710961032872	0.00356820262476606	-0.956437523209217	6.70775455855773e-05	0.000185644520352135
FOXB2	ENSG00000204612	1.20496199048285	0.00228648309481438	0.00703949128333096	1.46019129610657	0.000850633416334092	0.0023624486597493	2.70853017709634	9.14782566129415e-10	4.90318551384127e-09
RNF39	ENSG00000204618	-0.668621544255189	0.0912628807224064	0.160487448419054	-0.458662578802437	0.293407613462265	0.389120571267048	-1.00915019599268	0.021778198552596	0.0375349792821476
HLA-G	ENSG00000204632	-0.239205161814473	0.550573185466869	0.659957025354099	-0.84855297587684	0.0509145343426996	0.0890233207747095	-0.839099608717336	0.05465553334537	0.0853506808726297
RANBP17	ENSG00000204764	-0.898878357372741	7.0440835882458e-07	5.201770510497e-06	0.397047621542652	0.00146744513728376	0.00385629650035284	0.504097390139704	1.45268072412366e-05	4.44602567747259e-05
MROH6	ENSG00000204839	-0.176505532708152	0.3639500358487	0.483292915927538	0.25091670521838	0.0547029496895014	0.0947068074556334	0.136590739274848	0.25930704842988	0.332873295157487
FAM201A	ENSG00000204860	-0.414695192852108	0.285790186729765	0.400716031127906	-0.0666037784018884	0.87854557251384	0.911529289990547	-0.431963464756896	0.327890025230875	0.406319708408891
IGFL4	ENSG00000204869	1.54286930860902	5.53340624173354e-05	0.000263825180701039	3.76812299087885	3.76555036614855e-29	2.0194747605427e-27	0.902613286329521	0.00590388970181241	0.0115225454686446
GPR20	ENSG00000204882	2.30764476068635	3.80354480576696e-26	4.95256915523004e-24	0.539968722895677	0.000521000926203285	0.0015139527640711	2.61124177108	3.0567688261354e-74	3.05622297455931e-71
LRRC10B	ENSG00000204950	-0.614912917246387	0.0058285788997028	0.0157683674427116	-0.720968126238192	4.26571996253763e-06	1.84459113919124e-05	-0.308341123341644	0.0339336716558198	0.0558544883586945
PCDHA9	ENSG00000204961	-0.210638004472328	0.401383201095046	0.520966327352024	1.2729506690567	1.57569423089548e-12	1.6577061252882e-11	0.843113222680802	6.08622425590108e-07	2.27755444518047e-06
PCDHA2	ENSG00000204969	0.574589822815378	0.0636992960991157	0.119353577022605	1.13261745632757	1.71849731687348e-06	7.93228893419179e-06	0.638465138208794	0.00441083127774051	0.0088219776823852
AARD	ENSG00000205002	-0.842186704674453	0.0165575935618347	0.0384959581233752	4.05445431758905	4.28021308924038e-46	9.50988614549876e-44	2.47316092222619	9.29024333037042e-20	1.39978666326006e-18
PKHD1L1	ENSG00000205038	-3.67388138620099	5.02756184709533e-27	7.33055176611635e-25	-1.06154092233498	0.000101974233379467	0.000342380506531325	-1.96230312222902	4.82281324104643e-14	4.16583328241576e-13
CCNI2	ENSG00000205089	-0.725363204528706	0.0662188730724123	0.123208650250045	-0.384469659432811	0.299757679278485	0.39613464083276	-0.797822529722408	0.0284303246729003	0.047664806516819
CCDC144NL	ENSG00000205212	-1.520362325967	1.18332997139616e-05	6.66167395815831e-05	-1.40446648029942	5.14510315100268e-07	2.57577186538484e-06	-0.169534743885183	0.521541762654444	0.597233265656774
MUC12	ENSG00000205277	-2.44334191583533	6.38669749760058e-13	1.416763838711e-11	1.18534220374423	4.73044370084559e-06	2.03018199302732e-05	0.3558819622042	0.149159319190092	0.206248895620203
MT1A	ENSG00000205362	-2.97024626258547	2.51891727120586e-15	8.06831682006958e-14	-0.960979838775593	0.00274058947542305	0.00678242595159728	-3.0845259638952	8.35936611204255e-23	1.61393416763194e-21
MT1M	ENSG00000205364	-2.48153551875672	5.18161040067083e-18	2.37931911682542e-16	-1.59437051097574	5.83251265208196e-14	7.30564616085165e-13	-2.76205351434208	7.41717120538251e-43	7.18490338735928e-41
C2CD4B	ENSG00000205502	-2.0550125104805	2.51262057604816e-09	3.04108180459455e-08	-2.5472539079516	5.5562473515186e-20	1.3071188622333e-18	-2.1814903271639	1.53400091735166e-16	1.68343221016306e-15
[truncated: 198 more rows]

## Sheet: MED12_activated_repressed
Gene symbol	Ensembl ID	category	rna_log2FC	rna_FDR
RP11-54O7.17	ENSG00000272512	ActiveTSS	-0.232735122801474	0.263389429415868
TNFRSF18	ENSG00000186891	RepressedPC	-0.179406766000408	0.66024403550838
RP4-758J18.7	ENSG00000225905	ActiveTSS	0.317458121048989	0.233581944357017
C1orf233	ENSG00000228594	ActiveTSS	1.97559834537025	3.49723336275427E-022
MMP23B	ENSG00000189409	ActiveTSS	-0.161295456841557	0.489196611144449
TMEM52	ENSG00000178821	ActiveTSS	0.0420089210546942	0.924198152595848
RP3-395M20.7	ENSG00000225931	RepressedPC	-0.535442704808391	0.019208830799396
RNF207	ENSG00000158286	ActiveTSS	0.47641635724016	0.000214864120167662
RP3-510D11.2	ENSG00000234546	ActiveTSS	2.25888669698943	1.75720805551241E-053
CASZ1	ENSG00000130940	ActiveTSS	0.727379719927393	9.07010483820801E-008
AGMAT	ENSG00000116771	ActiveTSS	0.577532414846306	0.010114254086886
FBLIM1	ENSG00000162458	ActiveTSS	0.426379185262996	0.00822470559094128
U1	ENSG00000233421	RepressedPC	-2.49994025310061	1.07250482439284E-010
U1	ENSG00000228549	RepressedPC	-1.79686663978783	1.58208577027317E-006
MFAP2	ENSG00000117122	ActiveTSS	1.47875590258955	7.42069517029398E-030
PLA2G5	ENSG00000127472	RepressedPC	-0.682193528591138	0.00778728653862585
CAMK2N1	ENSG00000162545	ActiveTSS	0.33873686195021	0.00267156356626795
SH2D5	ENSG00000189410	ActiveTSS	-0.249870154561086	0.391325166664895
RAP1GAP	ENSG00000076864	ActiveTSS	1.74184789070426	8.02412393922017E-007
E2F2	ENSG00000007968	ActiveTSS	1.11437325003177	0.000151804502741922
RPS6KA1	ENSG00000117676	ActiveTSS	0.158165373539459	0.113330055780145
TRNP1	ENSG00000253368	ActiveTSS	0.0940702825717234	0.625376103043775
SMPDL3B	ENSG00000130768	RepressedPC	-0.0919549217435613	0.849614159047263
TFAP2E	ENSG00000116819	ActiveTSS	-0.0214075471935976	0.910687809250209
RP4-728D4.2	ENSG00000239636	ActiveTSS	-0.574584886000684	0.00818548468021752
TEKT2	ENSG00000092850	ActiveTSS	-0.0320082796805778	0.926719077743078
MANEAL	ENSG00000185090	ActiveTSS	0.0327251591400978	0.83228355836687
RP5-884C9.2	ENSG00000224592	ActiveTSS	1.71341362391315	3.5676443781996E-008
BMP8A	ENSG00000183682	ActiveTSS	1.23496190986245	6.81544058613713E-011
HEYL	ENSG00000163909	ActiveTSS	-0.320667625772071	0.0378503398719729
OXCT2	ENSG00000198754	RepressedPC	0.000423378633304556	0.998341260388101
MYCL	ENSG00000116990	ActiveTSS	0.0943172216964327	0.666335222645957
RIMS3	ENSG00000117016	ActiveTSS	-0.0574807534490221	0.675897436901779
KCNQ4	ENSG00000117013	ActiveTSS	0.0854968635163569	0.606434772369452
RIMKLA	ENSG00000177181	ActiveTSS	0.621594079322945	0.00210720399664519
CDKN2C	ENSG00000123080	ActiveTSS	-1.08140212704587	3.70486048310021E-013
LRRC7	ENSG00000033122	ActiveTSS	5.15852499144433	7.41569686070836E-074
PTGER3	ENSG00000050628	ActiveTSS	-0.792164250083162	2.53922141293683E-007
ELTD1	ENSG00000162618	RepressedPC	-0.827062942120738	1.94701400212194E-014
COL24A1	ENSG00000171502	ActiveTSS	1.71724649228772	7.97240746813673E-017
EPHX4	ENSG00000172031	RepressedPC	0.334377371795526	0.102048009586045
ARHGAP29	ENSG00000137962	ActiveTSS	-0.292314914282454	0.00349802639055003
RP11-148B18.3	ENSG00000226835	ActiveTSS	1.66669005554126	0.000363524460376464
LPPR4	ENSG00000117600	ActiveTSS	-0.0409500154441947	0.840759352158352
RP4-575N6.4	ENSG00000225938	ActiveTSS	-1.350372565158	1.49988732932363E-010
S1PR1	ENSG00000170989	ActiveTSS	-0.869628043254819	6.45103855139386E-013
S1PR1	ENSG00000170989	ActiveTSS	-0.869628043254819	6.45103855139386E-013
NTNG1	ENSG00000162631	ActiveTSS	3.08685089556431	2.91473624141625E-030
CELSR2	ENSG00000143126	ActiveTSS	0.763538472149839	2.82356143420648E-008
SORT1	ENSG00000134243	ActiveTSS	0.312619677351318	0.00850578069006706
SYPL2	ENSG00000143028	ActiveTSS	-0.353722692459241	0.0657082151574322
KCNC4	ENSG00000116396	ActiveTSS	-0.363555659667237	0.00181849507247378
NGF	ENSG00000134259	ActiveTSS	-0.376677130977228	0.0131574949874168
AL592494.5	ENSG00000227082	ActiveTSS	-0.215868370202499	0.141770204387355
RNVU1-18	ENSG00000206737	RepressedPC	-0.0875436528645057	0.610055136575914
RNU1-120P	ENSG00000199879	ActiveTSS	-1.71401216938742	9.98764034701252E-007
TDRKH	ENSG00000182134	ActiveTSS	-0.142522177950474	0.151137531060926
RP11-98D18.9	ENSG00000203288	ActiveTSS	-0.629582540941249	0.00707656838673993
KRTCAP2	ENSG00000163463	ActiveTSS	-0.0379059203972007	0.644417272847622
BCAN	ENSG00000132692	ActiveTSS	3.0518253226289	9.03978958536986E-033
CTA-134P22.2	ENSG00000225670	RepressedPC	-1.82286844136666	1.74619762182833E-024
DARC	ENSG00000213088	RepressedPC	-1.37525751490535	8.65173307006057E-018
VANGL2	ENSG00000162738	ActiveTSS	1.20978738345623	2.69911933674285E-024
ARHGAP30	ENSG00000186517	RepressedPC	-0.539345173738105	5.3305834234021E-008
NOS1AP	ENSG00000198929	ActiveTSS	0.351078982220729	0.0231904796979567
ILDR2	ENSG00000143195	ActiveTSS	0.575754792207575	0.0182704136154485
PRRX1	ENSG00000116132	ActiveTSS	-0.265931573633772	0.00215863829101264
ANKRD45	ENSG00000183831	ActiveTSS	1.40218849130774	1.54751558429614E-014
TNR	ENSG00000116147	RepressedPC	0.798067179703811	0.0421190316586338
COLGALT2	ENSG00000198756	ActiveTSS	-0.432184152649692	0.028920755628849
ASPM	ENSG00000066279	ActiveTSS	0.926601362661751	0.000431967852760139
LRRN2	ENSG00000170382	ActiveTSS	0.173577695702726	0.26459082121113
IRF6	ENSG00000117595	RepressedPC	-1.04168914782547	1.66627767428411E-005
KCNH1-IT1	ENSG00000234233	RepressedPC	-1.07759381189751	0.00605375643557372
ATF3	ENSG00000162772	ActiveTSS	-3.30624416049862	4.20615894165043E-049
PROX1	ENSG00000117707	ActiveTSS	0.443029249676952	0.0442839222640831
PROX1-AS1	ENSG00000230461	ActiveTSS	-0.0455157220854786	0.877163088832815
CENPF	ENSG00000117724	ActiveTSS	0.921528621615178	2.82114355615242E-007
KCNK2	ENSG00000082482	ActiveTSS	1.77896283499463	3.25328782578155E-011
DNAH14	ENSG00000185842	ActiveTSS	1.86753400923993	7.80636439382619E-036
C1orf95	ENSG00000203685	ActiveTSS	-0.440347815904923	0.00811293925933968
C1orf145	ENSG00000162913	ActiveTSS	0.216679677087544	0.371641622230498
PGBD5	ENSG00000177614	ActiveTSS	-1.32004932552305	1.05965697933646E-007
KCNK1	ENSG00000135750	ActiveTSS	-0.265165964765432	0.0372311873222071
RP5-827C21.2	ENSG00000236358	RepressedPC	1.0449044127823	0.00624069364463588
RGS7	ENSG00000182901	ActiveTSS	1.94525550026943	9.82419659516905E-012
ZNF695	ENSG00000197472	ActiveTSS	1.71561119719818	2.1749632850612E-014
TAF3	ENSG00000165632	ActiveTSS	-0.225205214144913	0.000777958796734229
BAMBI	ENSG00000095739	ActiveTSS	0.407450428966632	0.0384186337334289
[truncated: 847 more rows]

## Sheet: HMGA2_activated_repressed
Gene symbol	Ensembl ID	category	rna_log2FC	rna_FDR
[truncated: 314 more rows]

## Sheet: FH_activated_repressed
Gene symbol	Ensembl ID	category	rna_log2FC	rna_FDR
[truncated: 532 more rows]
