# Supplementary material for: Chromatin state origins of uterine leiomyoma
Source: Nat Commun. 2025 May 8;16:4307. doi: 10.1038/s41467-025-59646-w (PMC12062214; doi:10.1038/s41467-025-59646-w)
Supplement: Supplementary file 6 — Supplementary Data 4 [file 41467_2025_59646_MOESM6_ESM.xlsx]

## Sheet: Sheet1
Gene symbol	Ensembl ID	FH log2FC	FH FDR	MED12 log2FC	MED12 FDR	HMGA2 log2FC	HMGA2 FDR
ST3GAL1	ENSG00000008513	1.318	1.12E−19	1.015	1.32E−25	0.718	1.90E−15
PHLDB1	ENSG00000019144	−0.219	1.06E−01	0.009	9.33E−01	−0.228	3.10E−03
HSD17B6	ENSG00000025423	1.036	2.57E−06	1.452	4.15E−23	1.715	1.15E−36
KCNG1	ENSG00000026559	0.678	3.64E−02	2.247	1.00E−25	1.665	1.71E−16
ASIC4	ENSG00000072182	−0.548	6.96E−02	−0.197	3.72E−01	0.234	2.21E−01
SPEG	ENSG00000072195	0.485	1.90E−03	0.79	1.26E−15	0.888	1.16E−22
CRMP1	ENSG00000072832	2	4.35E−14	2.039	6.21E−28	1.064	1.73E−09
CA12	ENSG00000074410	1.982	1.43E−13	1.611	2.31E−17	1.164	7.33E−11
KEAP1	ENSG00000079999	0.601	6.80E−09	0.128	8.56E−02	0.295	3.25E−06
MGST2	ENSG00000085871	0.601	4.55E−06	−0.334	1.54E−04	−0.4	5.16E−07
CDK6	ENSG00000105810	0.971	1.51E−09	0.409	2.21E−04	1.472	7.35E−52
LIMK1	ENSG00000106683	1.213	1.90E−12	0.729	4.57E−10	1.048	7.07E−23
OGN	ENSG00000106809	−0.081	7.74E−01	0.297	6.22E−02	−0.46	1.01E−03
CCND1	ENSG00000110092	0.755	2.00E−03	1.488	1.00E−20	2.718	8.03E−77
GAPDH	ENSG00000111640	1.084	7.95E−13	0.082	4.97E−01	0.348	2.94E−04
CTSD	ENSG00000117984	0.404	1.25E−02	−0.224	3.95E−02	−0.114	2.69E−01
SATB2	ENSG00000119042	4.132	7.32E−66	2.566	1.25E−50	3.752	5.46E−123
SNX19	ENSG00000120451	0.146	1.66E−01	0.299	1.57E−06	0.131	2.72E−02
TBX2	ENSG00000121068	0.946	4.90E−08	1.096	7.74E−22	0.499	3.94E−06
AGO2	ENSG00000123908	−0.347	5.53E−05	−0.142	1.44E−02	−0.004	9.46E−01
PMEPA1	ENSG00000124225	0.521	1.35E−02	0.983	2.02E−13	0.248	6.12E−02
HIF3A	ENSG00000124440	−0.657	2.28E−02	0.426	3.76E−02	1.324	5.75E−14
CHI3L1	ENSG00000133048	1.835	4.09E−06	1.678	3.20E−07	2.125	5.92E−12
SPOCD1	ENSG00000134668	3.151	1.16E−19	1.432	2.31E−07	1.346	2.38E−07
COL4A2	ENSG00000134871	0.303	2.03E−01	1.858	3.68E−40	1.075	3.00E−16
ZFHX3	ENSG00000140836	−0.182	2.07E−01	0.843	1.34E−24	0.289	2.45E−04
MYOCD	ENSG00000141052	1.195	5.22E−09	0.845	1.35E−09	1.855	5.43E−49
NFIC	ENSG00000141905	−0.304	8.32E−02	0.063	6.24E−01	0.227	2.81E−02
TPGS1	ENSG00000141933	0.374	9.55E−03	0.097	3.48E−01	0.433	8.07E−08
FGD2	ENSG00000146192	−0.375	4.56E−02	−0.418	4.85E−04	−0.177	1.25E−01
MSI2	ENSG00000153944	0.583	1.36E−05	0.368	3.69E−05	0.23	5.83E−03
EPHB1	ENSG00000154928	1.461	9.53E−07	1.863	8.46E−19	2.363	1.31E−33
DKK2	ENSG00000155011	3.188	1.66E−25	2.435	5.24E−27	18994	1.58E−12
KCNMA1	ENSG00000156113	0.097	6.77E−01	1.275	1.75E−25	0.61	1.26E−07
COLEC12	ENSG00000158270	0.519	2.69E−02	0.989	3.72E−11	1.368	1.58E−23
GJD2	ENSG00000159248	1.788	1.98E−05	2.186	2.24E−06	3.287	6.88E−13
ACTC1	ENSG00000159251	0.034	9.48E−01	4.001	1.07E−44	3.184	1.26E−31
FAM171A2	ENSG00000161682	2.677	1.57E−22	1.283	1.72E−10	3.574	6.69E−86
ADCY9	ENSG00000162104	0.034	8.12E−01	−0.285	6.91E−05	−0.14	3.93E−02
TPCN2	ENSG00000162341	−0.353	4.11E−03	0.411	1.16E−07	0.647	2.25E−20
GEM	ENSG00000164949	−0.413	8.37E−02	−0.161	3.48E−01	−0.133	3.92E−01
STAT6	ENSG00000166888	−0.318	1.46E−05	−0.235	8.40E−07	−0.325	3.83E−14
TMEM92	ENSG00000167105	0.416	3.55E−01	1.452	3.23E−06	0.787	9.89E−03
SOST	ENSG00000167941	1.997	4.60E−06	1.009	4.09E−02	1.115	2.04E−02
CCDC8	ENSG00000169515	0.185	3.61E−01	0.309	1.13E−02	1.064	4.13E−24
SDR9C7	ENSG00000170426	0.317	3.09E−01	1.079	4.84E−09	1.013	3.14E−09
DMRT2	ENSG00000173253	−0.033	9.55E−01	1.361	3.79E−04	1.589	1.14E−05
PIPOX	ENSG00000179761	0.047	8.75E−01	0.773	2.97E−07	1.773	3.82E−39
GAS1	ENSG00000180447	−0.705	2.57E−03	−0.37	2.38E−02	−0.413	5.15E−03
PCP4	ENSG00000183036	−1.258	3.59E−04	2.936	5.67E−31	1.822	5.10E−14
GRIN2A	ENSG00000183454	2.835	3.76E−23	2.392	7.65E−31	36161	1.53E−24
SORCS2	ENSG00000184985	0.247	3.35E−01	0.638	3.32E−05	1.515	2.08E−28
PIP5K1C	ENSG00000186111	0.265	1.10E−01	0.537	9.29E−08	0.776	1.76E−17
C1QL4	ENSG00000186897	3.085	4.53E−13	3.246	3.06E−16	45873	2.52E−36
COL4A1	ENSG00000187498	−0.05	8.71E−01	1.879	2.96E−34	0.906	5.17E−10
COL14A1	ENSG00000187955	1.825	5.75E−18	−0.471	2.15E−03	−0.83	1.23E−09
IER5L	ENSG00000188483	0.074	7.73E−01	0.555	3.19E−05	0.086	5.35E−01
IGFL3	ENSG00000188624	1.433	1.61E−03	13547	1.89E−07	1.514	9.71E−04
MAML3	ENSG00000196782	0.949	9.78E−13	0.377	3.52E−05	0.561	7.35E−12
DIO3	ENSG00000197406	−3.206	5.78E−26	−1.508	1.05E−11	−1.351	7.02E−11
PDGFA	ENSG00000197461	−0.316	1.17E−01	0.231	8.23E−02	−0.14	2.60E−01
SMOC1	ENSG00000198732	1.275	3.96E−04	−0.515	7.69E−02	1.864	9.30E−14
PCMTD2	ENSG00000203880	−0.338	2.16E−03	−0.181	1.35E−02	−0.114	9.56E−02
TMEM200B	ENSG00000253304	−0.298	4.15E−01	0.109	6.93E−01	0.312	1.71E−01
