# Supplementary material for: Chromatin state origins of uterine leiomyoma
Source: Nat Commun. 2025 May 8;16:4307. doi: 10.1038/s41467-025-59646-w (PMC12062214; doi:10.1038/s41467-025-59646-w)
Supplement: Supplementary file 7 — Supplementary Data 5 [file 41467_2025_59646_MOESM7_ESM.xlsx]

## Sheet: results
locus	likely target (likely gene or † if multiple candidates)	novel predisposition locus?	chrom	hg38_pos	ref	alt	AF_FINNGEN	BETA_FINNGEN	P_FINNGEN	rscode	AF_UKB	BETA_UKB	P_UKB	AF_BBJ	BETA_BBJ	P_BBJ	P (best from meta-analysis)	distance to Berta et al. 2021 SNP	Berta et al. 2021 nearest_genes	Sliz et al. 2023 SNP (https://doi.org/10.1038/s41467-023-35974-7)	distance to Sliz et al. 2023 SNP (https://doi.org/10.1038/s41467-023-35974-7)	GWASCatalog SNP	distance to GWASCatalog SNP
rs78378222	TP53		chr17	7668434	T	G	0.0171589	0.705319	1.41906e-151	rs78378222	0.012329	0.683176	1.03773e-34				2.20301e-184	93350	EIF4A1,TP53	17:12652500-rs12601765	4984064	rs78378222(GallagherCS)	0
rs58415480	ESR1		chr6	152241136	C	G	0.233354	0.202434	4.83059e-109	rs58415480	0.15488	0.188182	2.11967e-32				1.83098e-139	3719	SYNE1,ESR1			rs58415480(GallagherCS)	0
rs5933115	RAP2C		chrX	132181738	A	G	0.31454	0.173934	2.02069e-96	rs5933115	0.310573	0.137351	1.7211e-29	0.0586059	0.19293	2.37395e-05	1.53211e-126	3677	RAP2C			rs12392108(GallagherCS)	1504
rs117245733	FOXO1		chr13	40149807	G	A	0.0305368	0.385344	2.32702e-71	rs117245733	0.0163629	0.292218	5.11827e-10				4.5636e-79	17963	FOXO1			rs117245733(GallagherCS)	0
rs3820282	WNT4		chr1	22141722	C	T	0.156825	0.157466	2.63876e-50	rs3820282	0.157922	0.12934	7.09219e-17	0.548778	0.167823	1.49975e-15	1.05944e-78	0	WNT4			rs12037376(RafnarT)	6104
rs2413620	TNRC6B†		chr22	40272984	C	G	0.252289	0.118606	1.9611e-40	rs2413620	0.212818	0.103181	6.34557e-14	0.363177	0.188649	1.31046e-18	4.64994e-67	36478	TNRC6B,ADSL	22:36287509-rs9610482	3985475	rs4821939(GallagherCS)	9737
rs2207549	WT1		chr11	32346911	A	T	0.347719	0.121408	2.08689e-49	rs2207549	0.449199	0.0933973	2.08005e-16	0.0860989	0.114513	0.00187659	2.30563e-65	1923	WT1			rs61889186(GallagherCS)	887
chr10:103939849	STN1		chr10	103939849	T	C	0.0466594	0.303723	2.50323e-65								2.50323e-65	11557	STN1/OBFC1	10:106821670-rs12247648	2881819	rs7913069(ChaPC)	14790
rs10069690	TERT		chr5	1279675	C	T	0.295467	0.119322	6.60389e-45	rs10069690	0.256891	0.11678	1.51167e-19				9.77777e-63	6726	TERT			rs10069690(RafnarT)	0
rs143608528	MED12		chrX	70912790	T	TA	0.352803	0.11536	2.93697e-45	rs143608528	0.359898	0.0973837	3.35114e-16				1.92319e-59	39602	TEX11			rs4360450(GallagherCS)	13756
chr9:635964	KANK1		chr9	635964	C	G	0.0662267	0.241188	1.87456e-55								1.87456e-55	171131	DMRT1			rs10815466(GallagherCS)	44748
rs55985317	ATM		chr11	108239936	A	G	0.228506	-0.126918	6.37236e-41	rs55985317	0.143535	-0.115795	6.70316e-13				4.13006e-52	77026	ATM	11:112703765-rs10891420	4463827	rs1800057(RafnarT)	32791
rs11246001	SIRT3		chr11	210899	C	T	0.0217367	-0.24153	1.0207e-17	rs11246001	0.0447839	-0.18263	2.93385e-11	0.122645	-0.329284	3.34153e-24	2.52121e-47	13164	SIRT3,BET1L			rs11246001(MasudaT)	0
rs2293607	TERC		chr3	169764547	T	C	0.273097	-0.0960872	3.1842e-27	rs2293607	0.243967	-0.0845128	1.15111e-10	0.642407	-0.10029	2.76065e-06	5.74215e-41	0	ACTRT3,TERC			rs35446936(GallagherCS)	4171
rs7669491	SULT1B†		chr4	69753897	A	G	0.624472	0.0882478	1.95884e-27	rs7669491	0.53574	0.0643264	1.15021e-08	0.336175	0.109232	5.62216e-07	5.03214e-39	0	SULT1B1			rs1604744(MasudaT)	10743
chr4:53471743	LNX1		chr4	53471743	T	C	0.00138769	1.13795	8.00387e-38								8.00387e-38			4:49085558-rs538533131	4386185	rs745398820(RafnarT)	5586
rs4768123	ARID2†		chr12	46458310	G	A	0.662373	0.087179	1.27585e-25	rs4768123	0.701654	0.0811908	3.80248e-11	0.871647	0.0467972	0.132807	2.52402e-35	67349	SLC38A2			rs2131371(GallagherCS)	55571
rs2553773	PDHX,CD44†		chr11	35062086	C	G	0.559253	0.0832114	7.10068e-26	rs2553773	0.556064	0.070402	5.58671e-10	0.79502	0.0333647	0.196783	7.95461e-34	0	PDHX,WT1			rs2732552(GallagherCS)	957
rs17523050	CYP17A1		chr10	102854188	T	C	0.0656674	0.184313	2.38726e-32	rs17523050	0.00108045	-0.0764774	0.736149	0.052147	0.085399	0.0848286	2.38726e-32	0	BORCS7	10:106821670-rs12247648	3967480	rs9419958(GallagherCS)	1061998
chr4:52300984	FRYL		chr4	52300984	T	A	0.00121343	1.28891	3.6241e-32								3.6241e-32			4:49085558-rs538533131	3215426	rs149787529(RafnarT)	135635
chr4:48466396	FRYL,ZAR1		chr4	48466396	A	AT	0.000722392	1.7264	7.48686e-29								7.48686e-29			4:49085558-rs538533131	619160	rs551980034(RafnarT)	92057
rs182075939	CHEK2		chr22	28702388	A	G	0.0314372	0.236889	4.52793e-28	rs182075939	0.00386343	-0.0692302	0.500913				4.52793e-28					rs695670(MasudaT)	2819887
rs9939688	ZNF423		chr16	50075189	T	C	0.767533	0.0782395	5.76766e-17	rs9939688	0.711167	0.0703064	1.36679e-08	0.606441	0.0728237	0.000582147	1.40764e-26	0	HEATR3	16:50059327-rs12599260	15862	rs4785384(EdwardsTL)	38891
rs17631680	MEIS1		chr2	66863235	T	C	0.107917	-0.115177	3.05562e-19	rs17631680	0.0998028	-0.100557	1.13322e-07				2.52262e-25			2:66863235-rs17631680	0
rs3804984			chr3	4674530	T	C	0.466772	-0.068623	3.31894e-18	rs3804984	0.341294	-0.0573776	1.57218e-06	0.76526	-0.0735034	0.00242091	3.9817e-25	0	ITPR1	3:4674530-rs3804984	0	rs4684433(RafnarT)	3020
rs10929753	GREB1		chr2	11530179	A	T	0.657743	0.0637133	1.64248e-14	rs10929753	0.580753	0.0620188	5.35728e-08	0.486754	0.0970132	4.69343e-06	4.18438e-25	0	GREB1			rs148143917(RafnarT)	5554
chr16:51453563	SALL1		chr16	51453563	GC	G	0.152581	-0.083683	3.39703e-14	16:51487474_GC_G	0.199773	-0.098425	3.15224e-12				9.9539e-25	19296	HNRNPA1P48,SALL1	16:51447685-rs66998222	5878	rs66998222(RafnarT)	5878
rs74485684	FSHB		chr11	30220740	T	C	0.181636	-0.0849414	1.20226e-16	rs74485684	0.161059	-0.066717	1.33037e-05	0.0277074	-0.271163	4.12448e-05	1.78318e-22	0	FSHB,WT1			rs11031006(GallagherCS)	15759
rs10891420	SDHD†		chr11	112703765	T	C	0.46757	0.0724051	2.38397e-20	rs10891420	0.399875	0.043931	0.000143584	0.565565	0.00770907	0.722589	2.61347e-21	0	NCAM1	11:112703765-rs10891420	0	rs884444(MasudaT)	3545695
rs10456442	CDKN1A		chr6	36653634	A	G	0.183547	-0.083779	2.70458e-16	rs10456442	0.215796	-0.0468345	0.000604885	0.492032	-0.0778823	0.000155405	5.68948e-21	0	CDKN1A	6:36653670-rs10456443	34	rs116251328(GallagherCS)	2443901
rs11008553	ZEB1		chr10	31626184	T	A	0.272559	-0.0608634	6.29071e-12	rs11008553	0.201193	-0.0860795	9.65252e-10	0.116994	-0.0711265	0.0303641	1.07896e-20	698	ZEB1			rs10508765(GallagherCS)	53669
rs187246091	FOXO1,PROSER1†		chr13	39066320	A	G	0.0206364	0.239454	2.1722e-19	rs187246091	0.00673742	0.00385056	0.958769				2.1722e-19	660088	COG6,FOXO1			rs9548898(GallagherCS)	660086
rs7906135	SORCS1†		chr10	106813286	G	C	0.050255	0.156288	4.67951e-19	rs7906135	0.0249669	0.0303903	0.399343	0.156043	0.0131231	0.651699	4.67951e-19	2884994	STN1/OBFC1	10:106821670-rs12247648	8382	rs7913069(ChaPC)	2858645
rs8105767	ZNF208		chr19	22032639	A	G	0.317324	0.0646101	1.17815e-14	rs8105767	0.287826	0.0533184	1.74856e-05	0.356394	0.0353117	0.103113	6.79185e-19	0	ZNF257,ZNF208	19:22032639-rs8105767	0
rs10865031	REV1,AFF3†		chr2	99447461	C	T	0.446886	0.0568036	5.93608e-13	rs10865031	0.430135	0.0392118	0.000546438	0.304386	0.0969255	1.5289e-05	1.67995e-18	23677	REV1	2:99454113-rs13392042	6650	rs11887109(MasudaT)	18739
rs11153158	SESN1		chr6	109054915	T	C	0.143524	-0.089425	2.82033e-15	rs11153158	0.116212	-0.0707241	5.91461e-05	0.0608562	-0.023103	0.61214	2.47635e-18	69625	SESN1	6:109054915-rs11153158	0
chr10:101786055	FGF8†		chr10	101786055	G	A	0.0308892	0.192562	2.67362e-18								2.67362e-18	1068133	BORCS7			rs9419958(GallagherCS)	2130131
rs145405592	PDGFRA,KIT†		chr4	54584401	C	T	0.00347586	0.532663	5.51823e-18	rs145405592	0.00670149	-0.0795292	0.266025				5.51823e-18					rs775444277(RafnarT)	385238
rs2306022			chr15	68335825	C	T	0.0884507	0.0967574	1.09623e-12	rs2306022	0.0902861	0.071605	0.000263131	0.0802957	0.133699	0.000365385	6.90378e-18	0	ITGA11	15:67922458-rs12148374	413367	rs11634026(MasudaT)	30157
chr22:30621378			chr22	30621378	A	G	0.0071903	0.377106	7.90497e-18								7.90497e-18					rs695670(MasudaT)	4738877
rs2866032	EIF4E		chr4	99053881	T	C	0.552976	0.0537756	9.822e-12	rs2866032	0.573649	0.0551327	1.3843e-06	0.163286	0.0334697	0.235292	4.48469e-17	3151	METAP1	4:99031559-rs1037475	22322	rs4699299(GallagherCS)	4473866
rs2183478	AKT3,FH†		chr1	244151650	A	G	0.236325	0.0595805	1.39396e-10	rs2183478	0.163397	0.0755333	7.33396e-07	0.0959209	0.0845645	0.0154135	4.75795e-17	0	AL590483.1	1:244151650-rs2183478	0	rs4335411(RafnarT)	4745855
rs55954117	FGFR4		chr5	177027074	A	G	0.473107	0.0425054	5.84642e-08	rs55954117	0.449204	0.0725314	1.52951e-10	0.479921	0.0400784	0.0540809	9.58652e-17	33762	ZNF346			rs58400555(RafnarT)	4
rs2017200			chr3	24213261	T	A	0.444072	0.051552	6.21441e-11	rs2017200	0.451787	0.0507894	7.14645e-06	0.36802	0.0529718	0.0140156	1.01856e-16	0	THRB	3:24213259-rs1010961	2	rs479404(RafnarT)	3108310
rs4730774	WNT2		chr7	117274253	G	A	0.0440416	-0.160624	3.28776e-16	rs4730774	0.0301566	-0.0792634	0.0158352				1.69434e-16	3858179	CPED1	7:121132432-rs12706314	3858177	rs2270206(GallagherCS)	740
rs9568405			chr13	50405519	C	T	0.160161	0.0847835	1.04376e-15	rs9568405	0.147716	0.0381575	0.0160965	0.716947	0.0510337	0.0471008	2.02064e-16					rs78036026(MasudaT)	1196440
chr20:63637906	RTEL1		chr20	63637906	AG	A	0.112463	-0.0964813	2.53746e-14	20:62269259_AG_A	0.0858935	-0.0629657	0.00190034				5.13998e-16			20:63638397-rs75691080	489
rs4730982	ING3†		chr7	120807406	G	T	0.673911	-0.0615318	1.49142e-13	rs4730982	0.73654	-0.0390502	0.00222023	0.979152	-0.189391	0.00973465	7.10866e-16	325026	CPED1	7:121132432-rs12706314	325024	rs2270206(GallagherCS)	3533893
rs189529385	YWHAH,DEPDC5†		chr22	31972457	G	A	0.0254626	0.194213	1.16439e-15	rs189529385	0.0104549	0.100616	0.0918532				8.03264e-16			22:36287509-rs9610482	4315050
rs2187789	JADE3†		chrX	46976679	C	T	0.562004	-0.0531806	1.79639e-11	rs2187789	0.50131	-0.0395616	0.000431415	0.427356	-0.0604973	0.00777383	1.66631e-15	49318	JADE3	X:46904059-rs6611312	72620
rs28503425	TYMS	yes	chr18	660647	C	A	0.15908	-0.0765294	1.65501e-12	rs28503425	0.158088	-0.0571729	0.000208787	0.00141922	0.252113	0.412326	3.22225e-15
rs5742915	PML†	yes	chr15	74044292	T	C	0.406299	0.0530646	2.64241e-11	rs5742915	0.463162	0.0445905	7.66487e-05	0.00369782	0.319809	0.0686752	6.81584e-15
rs59394232	DNMT3A		chr2	25230344	G	C	0.258126	0.057498	1.20221e-10	rs59394232	0.183328	0.0468549	0.00131409	0.20781	0.0803566	0.00181246	8.53691e-15					rs55819434(GallagherCS)	2879896
rs12365369	ESRRA†		chr11	64397361	A	G	0.197061	0.0690153	1.81343e-12	rs12365369	0.175247	0.0330371	0.0328562	0.173167	0.0909551	0.000994713	9.67218e-15					rs11231598(MasudaT)	565839
rs34161672			chr20	57445543	G	A	0.337642	0.0526171	1.93508e-10	rs34161672	0.335126	0.0526212	1.18017e-05				1.09013e-14			20:57441016-rs13039273	4527
rs1870940		yes	chr1	155011887	G	A	0.23615	0.0677377	1.73221e-13	rs1870940	0.272721	0.0338405	0.00776974	0.038434	0.103956	0.0544056	1.14159e-14
chr16:15737546	MYH11†	yes	chr16	15737546	C	T	0.00778178	0.318707	3.66185e-14								3.66185e-14
rs762489192	METTL13†		chr1	172130458	AG	A	0.260729	0.0514569	6.88716e-09	rs762489192	0.311774	0.0530207	1.26178e-05	0.0541979	0.0846091	0.0649394	9.17766e-14	31687	DNM3			rs17361789(EdwardsTL)	23001
rs7212590	CLTC		chr17	59808348	C	T	0.0978796	-0.0811467	1.33897e-09	rs7212590	0.0776131	-0.086308	3.94665e-05	0.122438	-0.0493754	0.114735	1.14655e-13	0	VMP1			rs34920953(MasudaT)	1296303
chr6:73797573	CD109		chr6	73797573	AT	A	0.437992	-0.0514701	7.55962e-11	6:74507296_AT_A	0.514052	-0.0306886	0.00640986	0.507232	-0.0569349	0.00671015	1.51386e-13	3566	CD109
rs16991615	MCM8		chr20	5967581	G	A	0.021111	0.12348	4.12981e-06	rs16991615	0.0651057	0.129554	1.40567e-08				2.78621e-13					rs16991615(GallagherCS)	0
rs28582771	MED12L†	yes	chr3	150304137	A	T	0.396571	-0.0490765	1.01109e-09	rs28582771	0.299573	-0.0452761	0.000226486	0.383632	-0.0298687	0.158755	5.11688e-13
rs1835842			chr8	129466714	C	T	0.255102	0.0543354	1.34642e-09	rs1835842	0.336672	0.0406458	0.00068342	0.527458	0.0433696	0.0357244	6.22636e-13	1920	GSDMC	8:128506035-rs1516980	960679
rs1243192	MLLT10†		chr10	21695031	C	A	0.302314	0.047947	1.91973e-08	rs1243192	0.297425	0.0532248	1.51366e-05	0.0113135	0.0737957	0.512911	1.16016e-12			10:21517903-rs946711	177128
rs79857163	MAP3K4	yes	chr6	160986687	C	T	0.00628117	0.331677	1.35613e-12	rs79857163	0.00259058	-0.0612588	0.591263				1.35613e-12
rs1983813	PAPPA		chr9	116382814	C	G	0.78926	-0.0559012	5.03234e-09	rs1983813	0.807443	-0.0520477	0.000302652	0.563395	-0.0389543	0.0644023	1.45283e-12	113094	ASTN2
rs28508285	GADD45G†		chr9	89639982	A	G	0.090809	0.0748829	2.85726e-08	rs28508285	0.0864971	0.0581525	0.00379407	0.476078	0.068696	0.000990727	1.93671e-12			9:89639982-rs28508285	0
chr17:6401625			chr17	6401625	G	A	0.00372206	0.437641	2.51131e-12								2.51131e-12	1173459	EIF4A1,TP53			rs72842813(RafnarT)	1007303
rs66542996	BMPR1B,SMARCAD1†		chr4	94599935	A	G	0.280571	0.0515926	2.93076e-09	rs66542996	0.318899	0.0448488	0.000200169				2.75876e-12	4457097	METAP1	4:99031559-rs1037475	4431622	rs4699299(GallagherCS)	19920
chr13:41735844	FOXO1†		chr13	41735844	C	G	0.00364197	0.505986	3.00262e-12								3.00262e-12	1084315	FOXO1			rs7986407(GallagherCS)	1130183
rs6547787	EIF2AK3		chr2	88630218	T	G	0.400373	0.0408079	3.46609e-07	rs6547787	0.342423	0.044655	0.000164714	0.426466	0.0654941	0.00187493	3.08736e-12	59104	EIF2AK3	2:86458018-rs573520030	2172200
rs17033114	IGF1		chr12	102729561	T	C	0.0738495	-0.0799775	2.29678e-07	rs17033114	0.061428	-0.042552	0.0846021	0.241575	-0.129989	8.07803e-07	3.86673e-12					rs2172873(ChaPC)	2349
chr21:35077076	RUNX1		chr21	35077076	ATTCT	A	0.333784	-0.0423493	3.76366e-07	21:36449373_ATTCT_A	0.285105	-0.0516008	3.63648e-05	0.396142	-0.0465446	0.0267288	5.81994e-12			21:35072824-rs2834747	4252
chr5:133091159	HSPA4†		chr5	133091159	GTT	G	0.0578925	-0.10786	3.48145e-10	5:132426851_GTT_G	0.0931393	-0.063894	0.000981006				5.88584e-12			5:133099880-rs4367292	8719
rs150459394	HMGA1		chr6	34218183	A	T	0.0531524	0.104349	1.35803e-09	rs150459394	0.0699232	0.0727257	0.00106093				1.07871e-11	2435451	CDKN1A	6:36653670-rs10456443	2435485	rs116251328(GallagherCS)	8450
rs17842284	NFE2L2		chr2	177059630	G	A	0.27051	0.0368921	2.85036e-05	rs17842284	0.205766	0.0590078	2.11887e-05	0.286412	0.0887044	9.33167e-05	1.58011e-11	0	HNRNPA3
rs7981022	PTPRR†		chr12	70755270	C	G	0.791905	0.0510407	1.58252e-07	rs7981022	0.771797	0.0508764	0.00016026	0.828079	0.0523412	0.067633	1.90039e-11					rs11178393(GallagherCS)	1606
rs56944467		yes	chr19	814680	G	T	0.223679	0.053643	1.29951e-08	rs56944467	0.12105	0.0612507	0.000426504				2.42126e-11
rs4637064	BABAM2†		chr2	28213441	G	A	0.706955	-0.0498732	6.87179e-09	rs4637064	0.722232	-0.0423232	0.000764346	0.979797	-0.00178754	0.980481	2.86864e-11					rs55819434(GallagherCS)	103199
chr12:865142	WNK1,RAD52†	yes	chr12	865142	T	TC	0.246336	0.0612075	3.30826e-11								3.30826e-11
rs60859689	MYOCD		chr17	12657430	T	A	0.439845	0.0439879	2.9075e-08	rs60859689	0.36031	0.0332894	0.00525248	0.404204	0.0538511	0.0122378	3.39423e-11	302	MYOCD	17:12652500-rs12601765	4930	rs138420351(RafnarT)	4860685
rs78839053	IGF2BP2		chr3	185798814	G	C	0.285206	0.0477396	3.19728e-08	rs78839053	0.248247	0.049067	0.000179176	0.15612	0.0157545	0.57569	3.85621e-11			3:185807411-rs13060777	8595
rs752307	PARP1	yes	chr1	226363828	C	G	0.764193	0.0466653	4.65447e-07	rs752307	0.847413	0.035668	0.0225504	0.601695	0.0857229	4.54905e-05	4.484e-11
rs4399196	ZNF692†		chr1	248877680	C	T	0.584058	0.03768	2.6668e-06	rs4399196	0.681925	0.0532632	9.89025e-06	0.600908	0.0356265	0.0966835	5.24545e-11	11008	PGBD2	1:248897507-rs4335411	19825	rs4335411(RafnarT)	19825
rs12674731	RBPMS		chr8	30317865	A	C	0.216392	0.0438271	4.10875e-06	rs12674731	0.231509	0.0353839	0.00827377	0.427426	0.0950676	4.44234e-06	5.44362e-11	134954	RBPMS	8:30452819-rs13275869	134952
rs9610482	MYH9		chr22	36287509	C	T	0.170946	0.0497539	1.55622e-06	rs9610482	0.190141	0.0667762	3.36502e-06	0.588817	0.0231158	0.301313	5.55125e-11	3948997	TNRC6B,ADSL	22:36287509-rs9610482	0	rs739187(HellwegeJN)	1044702
rs143590825			chr10	88377049	C	CTCTT	0.536959	-0.033244	2.39839e-05	rs143590825	0.628624	-0.0615826	1.58774e-07	0.475449	-0.0293864	0.165512	5.74652e-11	0	RNLS	10:88331783-rs1426619	45266
chrX:134199101	PHF6†		chrX	134199101	CTTTG	C	0.387273	0.052728	6.5013e-11								6.5013e-11	2021040	RAP2C			rs5933120(MasudaT)	2001537
rs3794964	UBE2M	yes	chr19	58559549	T	C	0.247725	0.0462087	3.15675e-07	rs3794964	0.214036	0.0564808	3.7681e-05	0.176756	0.0217094	0.419755	7.36662e-11
rs7839341			chr8	128395457	C	T	0.305971	-0.0403241	2.29293e-06	rs7839341	0.380439	-0.04541	9.01847e-05	0.669495	-0.0474032	0.0356668	9.5957e-11	124415	MYC	8:128506035-rs1516980	110576
chr6:159827881	IGF2R	yes	chr6	159827881	A	G	0.00526161	0.330918	9.93116e-11								9.93116e-11
rs2800736	RSPO3		chr6	127098666	G	A	0.495664	0.0480641	9.25039e-10	rs2800736	0.534779	0.0285559	0.0117				9.9611e-11					rs62425513(MasudaT)	657925
rs2247392			chr1	6198087	C	T	0.197354	0.053106	6.13225e-08	rs2247392	0.258732	0.0400268	0.00192979	0.344764	0.0419301	0.0635689	1.08845e-10					rs284247(MasudaT)	4516710
rs12902449	HMG20A		chr15	77558584	A	G	0.328276	-0.0472479	1.81126e-08	rs12902449	0.322034	-0.0349825	0.0037363	0.13761	-0.0455702	0.135809	1.10992e-10					rs79951027(MasudaT)	4279351
rs57873104			chr2	207880867	C	CT	0.464398	-0.0444666	1.73772e-08	rs57873104	0.608667	-0.028952	0.0122966	0.322977	-0.0511996	0.0258358	1.15752e-10	623590	KLF7	2:207258660-rs10804157	622207
rs525704	MORF4L2†	yes	chrX	103736086	T	C	0.538672	0.0459379	5.86003e-09	rs525704	0.635366	0.0306578	0.00924719	0.453483	0.0287272	0.163486	1.4444e-10
rs199741416	NCOA2		chr8	70366744	A	T	0.126149	0.0541692	3.73887e-06	rs199741416	0.0866377	0.0829571	4.37369e-05	0.396837	0.0477202	0.0430855	2.0726e-10					rs6472827(HellwegeJN)	3840361
rs481548	PGR	yes	chr11	101026780	C	G	0.771984	-0.0590567	2.26934e-10	rs481548	0.693138	-0.00624951	0.610058	0.93845	-0.0874164	0.042434	2.26934e-10
rs2277339	PRIM1,HSD17B6†		chr12	56752285	T	G	0.129419	-0.0543254	4.52262e-06	rs2277339	0.102905	-0.0537238	0.0037698	0.202731	-0.0909217	0.000409848	2.37393e-10	0	HSD17B6,PRIM1
rs4641	LMNA†	yes	chr1	156137743	C	T	0.183614	0.04737	2.68324e-06	rs4641	0.270421	0.0504805	7.9376e-05	0.217816	0.0382289	0.123412	2.83756e-10
rs374438968	BCORL1,ZNF280C†		chrX	130271462	T	C	0.0284884	0.138782	2.5446e-09	rs374438968	0.00632743	0.161472	0.0385747				2.95166e-10	1906599	RAP2C			rs12392108(GallagherCS)	1908770
rs11603541	CCND1,(alsoFGF3,FGF4,FGF19)	yes	chr11	69657605	C	G	0.224607	0.0526124	2.37476e-08	rs11603541	0.103553	0.0529566	0.00416873				3.50698e-10
rs142808358	MDM2		chr12	68692314	C	T	0.0289627	-0.133515	3.14739e-08	rs142808358	0.029584	-0.101925	0.00250267				3.87986e-10					rs11178393(GallagherCS)	2064562
chr4:47438395			chr4	47438395	CT	C	0.00198258	0.502521	4.26363e-10	4:47440412_CT_C	0.0018018	0.244575	0.204182				4.08093e-10			4:49085558-rs538533131	1647161	rs142274555(RafnarT)	596203
rs11629678			chr15	41640332	G	A	0.390348	0.038794	1.30131e-06	rs11629678	0.334228	0.0430599	0.00031493	0.169042	0.0443103	0.107642	4.50786e-10					rs55964111(BrayMJ)	2390640
rs4149909	EXO1,FH†		chr1	241860596	A	G	0.0321103	0.103257	2.42097e-06	rs4149909	0.0328226	0.129516	4.08387e-05				5.22045e-10	2291054	AL590483.1	1:241860596-rs4149909	0
rs11057609	NCOR2		chr12	124390733	G	A	0.11824	-0.0693347	1.59214e-08	rs11057609	0.149164	-0.0495778	0.00215423	0.0691321	-0.0029232	0.945291	5.27436e-10					rs28583837(GallagherCS)	1011660
rs4723246			chr7	33078464	G	A	0.230854	-0.0435082	3.23899e-06	rs4723246	0.257258	-0.0455921	0.000410714	0.470047	-0.0442405	0.0379893	5.64428e-10			7:33008785-rs4723230	69679	rs1419784(BrayMJ)	1375869
rs628254	RAD18		chr3	8974944	C	T	0.72258	0.0405262	3.70945e-06	rs628254	0.685213	0.0305053	0.0115392	0.371944	0.0790331	0.000201275	8.4553e-10	4300414	ITPR1	3:4674530-rs3804984	4300414	rs648153(MasudaT)	12834
rs10845387	ETV6	yes	chr12	11604809	G	A	0.345869	-0.0359805	1.98481e-05	rs10845387	0.347315	-0.0489774	3.28566e-05	0.77587	-0.0419992	0.0903147	9.09433e-10
rs1011309	SRD5A2		chr2	31954463	T	A	0.112888	0.0708068	7.51173e-09	rs1011309	0.141795	0.0395036	0.0142448	0.105032	0.0312552	0.350412	1.0459e-09					rs55819434(GallagherCS)	3844221
rs1256059	ESR2	yes	chr14	64243699	A	G	0.561175	0.0368956	3.14015e-06	rs1256059	0.552051	0.038638	0.00064128	0.591199	0.040096	0.056961	1.19669e-09
rs4827551	AR		chrX	67752823	A	G	0.795627	0.0494636	4.5008e-07	rs4827551	0.791998	0.0473536	0.000821734				1.41854e-09	3120365	TEX11			rs4360450(GallagherCS)	3173723
chr15:75118713		yes	chr15	75118713	A	AC	0.600748	0.0484459	1.57141e-09								1.57141e-09
rs55679115	PRRX1		chr1	170575371	A	C	0.303716	0.0393686	4.01014e-06	rs55679115	0.403674	0.0448927	9.97641e-05				1.7329e-09	1586774	DNM3			rs17361789(EdwardsTL)	1578088
rs11074422	GPRC5B	yes	chr16	19988239	A	T	0.382078	0.0416283	2.53723e-07	rs11074422	0.336061	0.0306388	0.0103305	0.64483	0.0429141	0.0545469	1.75873e-09
rs6773963	ATG7		chr3	11470501	G	A	0.569047	0.0476688	1.7755e-09	rs6773963	0.621431	0.0166377	0.152857	0.654349	0.0196697	0.369181	1.7755e-09					rs648153(MasudaT)	2508391
rs113924139	GATA2,RUVBL1†		chr3	128403696	A	ACCCAC	0.241354	0.0236852	0.00978926	rs113924139	0.228011	0.0756017	1.89183e-08	0.508661	0.0610023	0.00305757	2.00133e-09	281	EEFSEC,RUVBL1
rs1659684	TFC23†		chr2	27161842	C	T	0.219197	-0.0380977	6.66945e-05	rs1659684	0.278079	-0.064047	3.8256e-07	0.301166	-0.00539788	0.811379	2.04536e-09					rs55819434(GallagherCS)	948398
chr17:42821278	BECN1	yes	chr17	42821278	A	G	0.0293775	0.13662	2.07362e-09								2.07362e-09
rs7903091	MICU1†	yes	chr10	72381281	T	C	0.532444	-0.040583	2.97351e-07	rs7903091	0.662136	-0.0245889	0.0381286	0.213334	-0.070882	0.00513706	2.78806e-09
rs327508	SND1		chr7	127623424	G	A	0.139711	0.0623371	2.76892e-08	rs327508	0.209715	0.0354341	0.0111397				3.2141e-09			7:130935964-rs35908158	3312538
rs28523990	POT1		chr7	124796085	C	T	0.217603	-0.0412743	1.51674e-05	rs28523990	0.276452	-0.0514481	4.52999e-05				3.40395e-09	3663653	CPED1	7:121132432-rs12706314	3663653
rs13399366	ZFP36L2,THADA†		chr2	43233980	C	T	0.081517	-0.0617527	2.77907e-05	rs13399366	0.132432	-0.0694053	3.16978e-05	0.000252149	-0.345596	0.543502	3.49889e-09	213235	THADA
chr17:30903502	NF1,TEFM		chr17	30903502	GGT	G	0.283105	-0.0324387	0.000215824	17:29230520_GGT_G	0.269595	-0.0651017	2.75915e-07	0.0252238	0.0354393	0.592887	4.25038e-09					rs76801069(MasudaT)	3288947
rs76148823	CDKN2C	yes	chr1	51189375	A	C	0.0195452	0.162133	4.61945e-09	rs76148823	0.0380485	0.033469	0.261894				4.61945e-09
rs9826148	ZBTB20†	yes	chr3	114746011	C	T	0.109279	-0.0521426	4.24766e-05	rs9826148	0.109554	-0.0621467	0.000597474	0.377105	-0.0516688	0.0151625	4.95046e-09
rs12659966	ARL15		chr5	53997062	G	C	0.249763	0.0471398	1.8273e-07	rs12659966	0.261418	0.0335833	0.00861747				7.6648e-09					rs143300607(MasudaT)	3346754
rs11059824		yes	chr12	128680506	G	T	0.413258	0.0346078	1.3145e-05	rs11059824	0.463006	0.0379459	0.000760632	0.409861	0.0328216	0.11973	1.09251e-08
chr7:116188410	CAV1		chr7	116188410	CAGAAAG	C	0.05273	0.0761336	1.18157e-05	7:115828464_CAGAAAG_C	0.0263502	0.143431	5.87e-05				1.21434e-08	4944022	CPED1	7:121132432-rs12706314	4944020	rs2270206(GallagherCS)	1085101
rs35349002	KLF14		chr7	130939031	C	G	0.0804862	0.0706358	6.99053e-07	rs35349002	0.0623364	0.064596	0.00538763				1.31225e-08			7:130935964-rs35908158	3067
rs6668749	MDM4,PIK3C2B†	yes	chr1	204437293	G	T	0.229579	0.0382067	4.157e-05	rs6668749	0.148783	0.0382384	0.0156544	0.507506	0.0708573	0.000617645	1.39124e-08
rs4244317	SORBS1	yes	chr10	95540012	T	A	0.432081	-0.0449569	1.47001e-08	rs4244317	0.310481	-0.0210437	0.0848578	0.376478	0.00222521	0.916859	1.47001e-08
rs9686502	WDR41†	yes	chr5	77327596	T	G	0.520529	0.0358892	4.84842e-06	rs9686502	0.478288	0.0379846	0.000740429	0.896573	0.015176	0.656433	1.48269e-08
rs3129787	ZNF311		chr6	29080912	A	T	0.202063	-0.0555697	1.82331e-08	rs3129787	0.284824	-0.013396	0.284219	0.117154	-0.011325	0.729036	1.82331e-08					rs385492(MasudaT)	600856
rs6608476		yes	chrX	116050678	A	G	0.639339	-0.0425772	1.74269e-07	rs6608476	0.559429	-0.0268137	0.0188094	0.91667	-0.0184229	0.666242	1.94244e-08
rs10783387	ATF1		chr12	50786360	C	T	0.342591	-0.0387454	2.69917e-06	rs10783387	0.40591	-0.026312	0.0210078	0.364454	-0.0495437	0.0212913	2.07781e-08	4395399	SLC38A2			rs2131371(GallagherCS)	4383621
rs58649165	ANXA5†	yes	chr4	121772597	C	A	0.401271	0.0352968	1.03269e-05	rs58649165	0.339253	0.036452	0.00217369	0.294518	0.0361641	0.109105	2.09227e-08
rs12707188	CALD1,AKR1B10†		chr7	134906346	C	T	0.412332	-0.0374738	2.98023e-06	rs12707188	0.362406	-0.035978	0.00213256				2.26849e-08			7:130935964-rs35908158	3970382
rs10771435	CCDC91		chr12	28582769	C	T	0.458208	0.0437701	2.68312e-08	rs10771435	0.459757	0.0205052	0.0692131	0.326239	0.016529	0.463022	2.32358e-08					rs7968890(BrayMJ)	3744996
chrX:125949306		yes	chrX	125949306	C	CT	0.568015	0.0444957	2.60429e-08								2.60429e-08
rs10962633	BNC2	yes	chr9	16841974	T	C	0.247324	0.0442621	1.22826e-06	rs10962633	0.193382	0.038538	0.00773165	0.618976	0.023777	0.338249	2.70811e-08
rs681998	SMRC8	yes	chr17	18361135	A	G	0.395811	0.028726	0.000332836	rs681998	0.393629	0.0442363	0.000121566	0.289528	0.0520527	0.0247365	2.734e-08
rs2384686	BRSK1	yes	chr19	55326163	G	A	0.278315	-0.0485324	3.31864e-08	rs2384686	0.358632	-0.0212797	0.071074	0.043412	-0.0387275	0.466671	2.76754e-08
rs7559104	SATB2	yes	chr2	199224759	G	T	0.624914	-0.0360197	8.13242e-06	rs7559104	0.565544	-0.0370891	0.00107537	0.241478	-0.0189029	0.44168	2.99078e-08
rs28559870	MICA,MICB†		chr6	31410197	C	T	0.286947	0.0467781	8.1888e-08	rs28559870	0.174373	0.0407966	0.0066602	0.373664	-0.0105243	0.638309	3.09266e-08					rs385492(MasudaT)	1728427
rs754058		yes	chr2	171036607	T	C	0.684358	0.0259725	0.00211968	rs754058	0.650441	0.0482155	4.31545e-05	0.594792	0.0577382	0.00610577	4.0143e-08
chrX:72557956	HDAC8,PHKA1†		chrX	72557956	C	T	0.0142312	0.175495	4.80297e-08								4.80297e-08	1684768	TEX11			rs4360450(GallagherCS)	1631408
rs8030077	HERC1		chr15	63637033	T	A	0.142039	-0.0544137	1.41462e-06	rs8030077	0.123998	-0.0430083	0.0117678	0.00109473	-0.521005	0.104221	4.81868e-08	4288062	SKOR1	15:67922458-rs12148374	4285423	rs11634026(MasudaT)	4668633
