# Supplementary material for: Chromatin state origins of uterine leiomyoma
Source: Nat Commun. 2025 May 8;16:4307. doi: 10.1038/s41467-025-59646-w (PMC12062214; doi:10.1038/s41467-025-59646-w)
Supplement: Supplementary file 8 — Supplementary Data 6 [file 41467_2025_59646_MOESM8_ESM.xlsx]

## Sheet: genes
ensg	symbol	chr	start	end	strand	type	entrezID	HUGO	pLI	ncRVIS	posMapSNPs	posMapMaxCADD	minGwasP	IndSigSNPs	GenomicLocus
ENSG00000116251	RPL22	1	6241329	6269449	-1	protein_coding	6146	RPL22	0.348492	-1.04145	14	13.34	1.08845e-10	rs2247392	1
ENSG00000158286	RNF207	1	6265535	6281359	1	protein_coding	388591	RNF207	5.19011e-06	-0.143922	14	13.34	1.08845e-10	rs2247392	1
ENSG00000142794	NBPF3	1	21766621	21811498	1	protein_coding	84224	NBPF3	1.9838e-11	-0.322123	1	7.707	2.53332e-07	rs115257434	2
ENSG00000162551	ALPL	1	21835858	21904905	1	protein_coding	249	ALPL	0.0011065	1.03284	5	6.576	9.8869e-09	rs115257434;rs55732290	2
ENSG00000076864	RAP1GAP	1	21922708	21995801	-1	protein_coding	5909	RAP1GAP	0.974157	-0.596614	11	11.92	2.52726e-10	rs55732290;rs115246116;rs146027296	2
ENSG00000090686	USP48	1	22004791	22110099	-1	protein_coding	84196	USP48	0.999997	0.336895	10	4.955	2.46884e-10	rs146027296;rs55732290;rs12030290;rs183430848	2
ENSG00000187942	LDLRAD2	1	22138758	22151714	1	protein_coding	401944	LDLRAD2	0.000195123	-1.19289	9	9.037	4.90277e-11	rs12030290;rs55732290;rs112345326;rs183430848;rs547317543	2
ENSG00000142798	HSPG2	1	22148738	22263790	-1	protein_coding	3339	HSPG2	6.94654e-06	NA	49	28.8	1.24175e-11	rs55732290;rs12030290;rs112345326;rs183430848;rs547317543;rs192198938;rs11587857	2
ENSG00000219073	CELA3B	1	22303514	22325135	1	protein_coding	23436	CELA3B	2.11744e-10	0.246016	149	12.29	8.92219e-12	rs7520526;rs4344303;rs55732290;rs2501299;rs11587857;rs61777960	2
ENSG00000142789	CELA3A	1	22328149	22339032	1	protein_coding	10136	CELA3A	9.82225e-08	1.79603	101	12.21	2.37573e-54	rs7520526;rs2501299;rs4344303;rs55732290;rs2473325;rs3820282;rs10917123;rs2501278;rs2501279	2
ENSG00000070831	CDC42	1	22379120	22419437	1	protein_coding	998	CDC42	0.656574	-0.512764	40	14.59	7.43829e-74	rs3820282;rs10917123;rs2473290;rs10799737;rs2501279;rs2501278;rs536079470;rs2473325;rs547317543;rs12035094;rs552107521;rs192198938	2
ENSG00000162552	WNT4	1	22443798	22470462	-1	protein_coding	54361	WNT4	0.153838	0.856327	48	20.3	1.05944e-78	rs2501279;rs3820282;rs10917123;rs2473290;rs12035094;rs536079470;rs185711195;rs2473325;rs10799737;rs7515106;rs552107521;rs4654784;rs10917163;rs4623666	2
ENSG00000184677	ZBTB40	1	22778344	22857650	1	protein_coding	9923	ZBTB40	1.21208e-05	0.274816	1	0.734	2.49899e-08	rs570387754	2
ENSG00000133216	EPHB2	1	23037332	23241818	1	protein_coding	2048	EPHB2	0.999949	-0.362526	1	1.272	NA	rs547317543	2
ENSG00000162374	ELAVL4	1	50513686	50669458	1	protein_coding	1996	ELAVL4	0.976913	-0.16678	38	12.28	3.05358e-07	rs61784229	3
ENSG00000185104	FAF1	1	50905150	51425935	-1	protein_coding	11124	FAF1	0.997398	-1.14258	4	10.39	6.86389e-08	rs76148823	3
ENSG00000123080	CDKN2C	1	51426417	51440305	1	protein_coding	1031	CDKN2C	0.315707	-1.35267	2	22	1.64346e-08	rs76148823;rs546664774	3
ENSG00000204006	C1orf185	1	51567906	51613752	1	protein_coding	284546	C1orf185	NA	-0.102828	1	6.079	6.41874e-09	rs76148823	3
ENSG00000123091	RNF11	1	51701943	51739127	1	protein_coding	26994	RNF11	0.420327	-0.845216	1	0.822	4.85255e-09	rs76148823	3
ENSG00000085831	TTC39A	1	51752930	51810788	-1	protein_coding	22996	TTC39A	0.0983103	0.6347	6	15.16	6.54953e-09	rs76148823	3
ENSG00000085832	EPS15	1	51819935	51985000	-1	protein_coding	2060	EPS15	0.241707	0.515123	64	15.16	1.38481e-08	rs76148823	3
ENSG00000143603	KCNN3	1	154669931	154842756	-1	protein_coding	3782	KCNN3	0.864941	-0.629505	1	16.44	3.31291e-08	rs114056923	4
ENSG00000163344	PMVK	1	154897210	154909467	-1	protein_coding	10654	PMVK	0.000305455	-0.52769	2	5.634	4.54057e-09	rs114056923	4
ENSG00000160688	FLAD1	1	154955814	154965587	1	protein_coding	80308	FLAD1	0.0917935	-0.3421	1	22.5	1.41726e-08	rs77885114	4
ENSG00000163352	LENEP	1	154966062	154966791	1	protein_coding	55891	LENEP	0.0322826	-0.345883	1	22.5	1.41726e-08	rs77885114	4
ENSG00000160685	ZBTB7B	1	154975127	154990998	1	protein_coding	51043	ZBTB7B	0.837393	NA	9	22.5	1.14159e-14	rs77885114;rs1870940;rs114056923	4
ENSG00000163354	DCST2	1	154990996	155006257	-1	protein_coding	127579	DCST2	1.45882e-09	0.250201	12	19.01	1.14159e-14	rs1870940;rs114056923	4
ENSG00000163357	DCST1	1	155006300	155023406	1	protein_coding	149095	DCST1	3.88696e-15	NA	4	5.367	2.9703e-12	rs114056923;rs1870940	4
ENSG00000143537	ADAM15	1	155023042	155035252	1	protein_coding	8751	ADAM15	1.07719e-11	NA	1	5.367	4.77309e-12	rs1870940	4
ENSG00000143590	EFNA3	1	155036224	155060014	1	protein_coding	1944	EFNA3	0.180564	-0.355849	1	1.136	0.033631	rs4971088	4
ENSG00000251246	EFNA3	1	155036224	155059283	1	protein_coding	NA	NA	NA	-0.355849	1	1.136	0.033631	rs4971088	4
ENSG00000169242	EFNA1	1	155099936	155107333	1	protein_coding	1942	EFNA1	0.872063	0.409868	15	20.4	1.01719e-06	rs4971088	4
ENSG00000169241	SLC50A1	1	155107820	155111329	1	protein_coding	55974	SLC50A1	0.13023	-0.609413	14	20.4	1.01719e-06	rs4971088	4
ENSG00000179085	DPM3	1	155112367	155113071	-1	protein_coding	54344	DPM3	0.23347	0.0321111	15	20.4	1.01719e-06	rs4971088	4
ENSG00000163463	KRTCAP2	1	155141884	155145951	-1	protein_coding	200185	KRTCAP2	0.0299705	-0.290244	16	10.44	1.27069e-08	rs4971088	4
ENSG00000273088	RP11-201K10.3	1	155141885	155159748	-1	protein_coding	NA	NA	NA	NA	21	10.44	1.27069e-08	rs4971088	4
ENSG00000163462	TRIM46	1	155145873	155157447	1	protein_coding	80128	TRIM46	0.998652	-0.65669	14	10.27	1.27069e-08	rs4971088	4
ENSG00000185499	MUC1	1	155158300	155162707	-1	protein_coding	4582	MUC1	0.730965	NA	6	9.874	2.21881e-06	rs4971088	4
ENSG00000169231	THBS3	1	155165379	155178842	-1	protein_coding	7059	THBS3	1.20601e-08	-0.314766	8	9.874	2.21881e-06	rs4971088	4
ENSG00000173171	MTX1	1	155178490	155183615	1	protein_coding	4580	MTX1	0.198221	-0.480958	5	9.874	2.21881e-06	rs4971088	4
ENSG00000116539	ASH1L	1	155305059	155532598	-1	protein_coding	55870	ASH1L	1	-0.51503	1	1.877	8.44792e-08	rs61817763	4
ENSG00000125459	MSTO1	1	155579979	155718153	1	protein_coding	55154	MSTO1	0.0418045	-0.606608	2	2.773	4.26432e-08	rs61817763	4
ENSG00000132676	DAP3	1	155657751	155708801	1	protein_coding	7818	DAP3	1.90763e-05	0.00156748	1	1.546	4.26432e-08	rs61817763	4
ENSG00000160789	LMNA	1	156052364	156109880	1	protein_coding	4000	LMNA	0.993449	-0.15153	2	10.92	2.83756e-10	rs4641	5
ENSG00000196189	SEMA4A	1	156117157	156147543	1	protein_coding	64218	SEMA4A	0.615372	-0.205497	2	10.92	2.83756e-10	rs4641	5
ENSG00000260238	PMF1-BGLAP	1	156182773	156213123	1	protein_coding	100527963	PMF1-BGLAP	1.71367e-05	-0.193897	1	1.649	6.22171e-09	rs2985715	5
ENSG00000160783	PMF1	1	156182784	156212874	1	protein_coding	100527963	PMF1	1.71367e-05	-0.116475	1	1.649	6.22171e-09	rs2985715	5
ENSG00000242252	BGLAP	1	156211753	156213112	1	protein_coding	632	BGLAP	1.75722e-05	-0.0686447	1	1.649	6.22171e-09	rs2985715	5
ENSG00000160781	PAQR6	1	156213206	156217881	-1	protein_coding	79957	PAQR6	0.000721604	-0.290453	2	3.011	6.01011e-09	rs2985715	5
ENSG00000198952	SMG5	1	156219015	156252620	-1	protein_coding	23381	SMG5	0.99818	-0.601125	8	5.724	4.29739e-09	rs2985715	5
ENSG00000163472	TMEM79	1	156252726	156262976	1	protein_coding	84283	TMEM79	3.49884e-07	-0.533254	3	5.724	4.29739e-09	rs2985715	5
ENSG00000198715	C1orf85	1	156259880	156265463	-1	protein_coding	112770	C1orf85	4.6871e-08	0.200004	2	5.724	4.29739e-09	rs2985715	5
ENSG00000189030	VHLL	1	156268415	156269428	-1	protein_coding	391104	VHLL	0.00290057	NA	2	2.203	4.51517e-09	rs2985715	5
ENSG00000163468	CCT3	1	156278759	156337664	-1	protein_coding	101927137	CCT3	0.998745	-0.354172	17	8.944	2.48945e-09	rs2985715;rs2842863	5
ENSG00000163467	TSACC	1	156307105	156316786	1	protein_coding	128229	TSACC	0.0697917	-0.0973822	7	8.944	4.27422e-09	rs2985715	5
ENSG00000132677	RHBG	1	156339003	156355011	1	protein_coding	57127	RHBG	3.72564e-10	NA	1	0.068	2.48945e-09	rs2985715	5
ENSG00000120370	GORAB	1	170501270	170522587	1	protein_coding	92344	GORAB	6.82629e-06	0.0588041	15	11.18	8.55272e-09	rs55679115	6
ENSG00000197959	DNM3	1	171810621	172387606	1	protein_coding	26052	DNM3	0.028277	-0.434631	261	18.83	9.17766e-14	rs11583673;rs12135871;1:171949999:G:T;rs585823;rs3736790;rs61805853;rs10910929;rs142372516;rs2421985;rs593688;rs572802	7
ENSG00000133056	PIK3C2B	1	204391756	204463852	-1	protein_coding	5287	PIK3C2B	0.976238	-0.577326	72	18.31	1.39124e-08	rs6668749	8
ENSG00000143799	PARP1	1	226548392	226595780	-1	protein_coding	142	PARP1	0.00699693	NA	45	28.1	4.484e-11	rs752307;rs118165556	9
ENSG00000174371	EXO1	1	242011269	242058450	1	protein_coding	9156	EXO1	9.25485e-09	0.798256	2	26	5.22045e-10	rs4149909	10
ENSG00000175137	SH3BP5L	1	249104648	249120832	-1	protein_coding	80851	SH3BP5L	0.140999	-0.945521	4	4.014	5.86886e-09	rs12564018	12
ENSG00000171161	ZNF672	1	249132409	249143716	1	protein_coding	79894	ZNF672	0.000127541	-0.391452	4	4.014	5.86886e-09	rs12564018	12
ENSG00000171163	ZNF692	1	249144205	249153343	-1	protein_coding	55657	ZNF692	3.97066e-07	-0.522509	1	5.932	2.52007e-09	rs4335411;rs12564018	12
ENSG00000185220	PGBD2	1	249200395	249214145	1	protein_coding	267002	PGBD2	3.89242e-07	-0.182228	2	3.789	5.7862e-11	rs4335411;rs7536216	12
ENSG00000150873	C2orf50	2	11273179	11286916	1	protein_coding	130813	C2orf50	0.00360225	2.37151	10	8.135	4.4093e-07	rs7601432	13
ENSG00000162976	PQLC3	2	11295324	11319000	1	protein_coding	130814	PQLC3	6.74909e-07	0.0529121	65	20.7	7.23341e-13	rs7601432;rs62120153;rs35489252;rs72787608;rs6736194;rs34609303;rs145057466;rs7581184	13
ENSG00000134318	ROCK2	2	11319887	11488456	-1	protein_coding	9475	ROCK2	1	0.624451	298	20.7	5.05124e-12	rs62120153;rs34609303;rs35489252;rs6736194;rs72787608;rs145057466;rs7581184	13
ENSG00000196208	GREB1	2	11674242	11782914	1	protein_coding	9687	GREB1	0.0254855	2.28795	141	16.84	4.18438e-25	rs113977516;rs148143917;rs10929753;rs139308785;rs77294520;rs10929757;rs974163;rs113084984;rs930310;rs9287732;rs7570979;rs13394619;rs28689909;rs55936089;rs34532804;rs150153617;rs56372442	13
ENSG00000084710	EFR3B	2	25264999	25378243	1	protein_coding	22979	EFR3B	NA	-0.492151	82	13.09	5.20779e-13	rs142898660;rs546217;rs6718083;rs59394232;rs6720422	15
ENSG00000115138	POMC	2	25383722	25391772	-1	protein_coding	5443	POMC	0.000689013	-0.589633	17	14.64	4.84169e-14	rs6720422;rs6718083;rs59394232	15
ENSG00000119772	DNMT3A	2	25455845	25565459	-1	protein_coding	1788	DNMT3A	7.72788e-45	-0.66862	20	14.24	8.53691e-15	rs59394232;rs6718083;rs79478703;rs7594432	15
ENSG00000163792	TCF23	2	27371872	27376378	1	protein_coding	150921	TCF23	0.000503312	-0.683069	1	3.476	2.04536e-09	rs1659684	16
ENSG00000115211	EIF2B4	2	27587219	27593353	-1	protein_coding	8890	EIF2B4	0.83261	-0.214235	1	2.382	8.7756e-09	rs1260326	16
ENSG00000115234	SNX17	2	27593389	27599995	1	protein_coding	9784	SNX17	0.68618	-0.681943	1	2.382	8.7756e-09	rs1260326	16
ENSG00000163795	ZNF513	2	27600098	27603657	-1	protein_coding	130557	ZNF513	0.940738	NA	1	2.382	8.7756e-09	rs1260326	16
ENSG00000115241	PPM1G	2	27604061	27632554	-1	protein_coding	5496	PPM1G	0.99601	-0.482626	1	2.382	8.7756e-09	rs1260326	16
ENSG00000084734	GCKR	2	27719709	27746554	1	protein_coding	2646	GCKR	3.58393e-16	-0.155698	17	13.22	6.47902e-11	rs1260326	16
ENSG00000233438	AC109829.1	2	27760253	27790011	1	protein_coding	NA	NA	NA	NA	5	8.041	3.967e-08	rs1260326	16
ENSG00000158019	BRE	2	28112808	28561768	1	protein_coding	9577	BRE	0.279976	NA	58	15.35	2.86864e-11	rs374210606;rs4637064	17
ENSG00000162959	MEMO1	2	32090129	32236299	-1	protein_coding	51072	MEMO1	0.876157	NA	134	15.01	1.0459e-09	rs1011309	18
ENSG00000162961	DPY30	2	32092878	32264881	-1	protein_coding	84661	DPY30	0.451358	0.015789	148	15.01	1.0459e-09	rs1011309	18
ENSG00000021574	SPAST	2	32288680	32382706	1	protein_coding	6683	SPAST	0.997075	-0.290777	19	8.714	3.22649e-06	rs1011309	18
ENSG00000152683	SLC30A6	2	32390933	32449448	1	protein_coding	55676	SLC30A6	0.0126596	-0.475801	19	11.03	3.36619e-06	rs1011309	18
ENSG00000091106	NLRC4	2	32449522	32490923	-1	protein_coding	58484	NLRC4	4.35115e-08	-0.261719	10	9.804	3.88696e-06	rs1011309	18
ENSG00000119820	YIPF4	2	32502979	32541663	1	protein_coding	84272	YIPF4	0.0197886	-1.79291	1	3.778	1.10535e-05	rs1011309	18
ENSG00000115970	THADA	2	43393800	43823185	-1	protein_coding	63892	THADA	1.24008e-28	-0.3799	360	23.5	3.49889e-09	rs13399366;rs146368480	19
ENSG00000152518	ZFP36L2	2	43449541	43453748	-1	protein_coding	678	ZFP36L2	0.456434	-0.44054	11	18.15	3.49889e-09	rs13399366;rs146368480	19
ENSG00000172071	EIF2AK3	2	88856259	88927094	-1	protein_coding	9451	EIF2AK3	0.0114235	-0.998483	17	22.2	3.08736e-12	rs6547787	21
ENSG00000153574	RPIA	2	88991162	89050452	1	protein_coding	22934	RPIA	0.00590911	-0.494119	4	13.89	1.72857e-09	rs6547787	21
ENSG00000196872	KIAA1211L	2	99410309	99552722	-1	protein_coding	343990	KIAA1211L	NA	NA	18	7.977	2.57459e-08	rs10178956;rs10164941;rs28369964	22
ENSG00000135951	TSGA10	2	99613724	99771427	-1	protein_coding	80705	TSGA10	0.894353	0.321842	145	12.93	2.19176e-12	rs10164941;rs10865031;rs28369964;rs10186340	22
ENSG00000241962	C2orf15	2	99757948	99939204	1	protein_coding	101927110	C2orf15	0.543252	-0.867773	113	13.29	8.72206e-18	rs10164941;rs28369964;rs10186340;rs10865031	22
ENSG00000273045	C2ORF15	2	99757948	99767950	1	protein_coding	150590	NA	0.0131196	NA	1	7.348	7.44749e-06	rs10164941	22
ENSG00000144182	LIPT1	2	99771418	99779620	1	protein_coding	51601	LIPT1	6.17017e-05	0.122693	1	7.348	7.44749e-06	rs10164941	22
ENSG00000273155	MRPL30	2	99771461	99811761	1	protein_coding	NA	NA	NA	-0.877134	5	13.08	1.05239e-07	rs10164941;rs28369964	22
ENSG00000158411	MITD1	2	99777890	99797521	-1	protein_coding	129531	MITD1	0.00170794	-0.172209	3	13.08	1.98925e-07	rs10164941;rs28369964	22
ENSG00000185414	MRPL30	2	99797542	99814089	1	protein_coding	51263	MRPL30	0.543252	-0.877134	4	13.08	1.05239e-07	rs28369964;rs10164941	22
ENSG00000185674	LYG2	2	99858709	99871745	-1	protein_coding	254773	LYG2	5.77012e-06	-0.0862926	19	11.48	1.9934e-15	rs28369964;rs10164941;rs10186340;rs10865031	22
ENSG00000144214	LYG1	2	99900701	99921205	-1	protein_coding	129530	LYG1	0.000104428	0.013563	56	13.29	1.83683e-17	rs10186340;rs10865031;rs28369964;rs10164941	22
ENSG00000115514	TXNDC9	2	99935445	99957165	-1	protein_coding	10190	TXNDC9	0.22393	-0.642789	48	13.29	8.72206e-18	rs10186340;rs10865031;rs28369964;rs70940169	22
ENSG00000158417	EIF5B	2	99953816	100017789	1	protein_coding	9669	EIF5B	0.895388	-0.523224	107	28.6	8.72206e-18	rs10865031;rs28369964;rs10186340;rs70940169	22
ENSG00000135945	REV1	2	100016938	100106497	-1	protein_coding	51455	REV1	0.997024	NA	140	17.02	1.67995e-18	rs10186340;rs10865031;rs28369964;rs543815382	22
ENSG00000115806	GORASP2	2	171784974	171823639	1	protein_coding	26003	GORASP2	0.891064	-0.421062	44	10.25	5.43636e-07	rs754058	23
ENSG00000198586	TLK1	2	171847333	172087824	-1	protein_coding	9874	TLK1	0.999995	0.174563	184	16.1	4.0143e-08	rs754058	23
ENSG00000119042	SATB2	2	200134223	200335989	-1	protein_coding	23314	SATB2	0.999563	-1.16977	9	11.77	1.98459e-07	rs7559104	25
ENSG00000178385	PLEKHM3	2	208693027	208890284	-1	protein_coding	389072	PLEKHM3	0.766248	-0.304476	79	16.57	1.15752e-10	rs7584910;rs57873104;rs17537578	27
ENSG00000150995	ITPR1	3	4535032	4889524	1	protein_coding	3708	ITPR1	1	0.301257	36	10.18	3.9817e-25	rs4685796;rs3804984;rs2306877;rs4684436;rs6786687	28
ENSG00000070950	RAD18	3	8817088	9005457	-1	protein_coding	56852	RAD18	5.20373e-05	0.407319	258	22.5	1.28421e-09	rs34679635;rs604092;rs628254	29
ENSG00000196220	SRGAP3	3	9022275	9404737	-1	protein_coding	9901	SRGAP3	0.999998	-1.15134	19	14.97	8.4553e-10	rs628254;rs34679635	29
ENSG00000196639	HRH1	3	11178779	11305243	1	protein_coding	3269	HRH1	0.00156117	-0.576952	24	11.97	1.21171e-06	rs6773963	30
ENSG00000197548	ATG7	3	11313995	11599139	1	protein_coding	10533	ATG7	1.52666e-05	-0.77274	152	15.59	1.7755e-09	rs6773963	30
ENSG00000144560	VGLL4	3	11597544	11762220	-1	protein_coding	9686	VGLL4	0.469479	0.00943182	13	7.335	2.88575e-08	rs6773963;rs2574707	30
ENSG00000151090	THRB	3	24158651	24536773	-1	protein_coding	7068	THRB	0.994542	-1.11963	53	12.07	1.01856e-16	rs4260345;rs11380479;rs2017200	31
ENSG00000181722	ZBTB20	3	114056941	114866118	-1	protein_coding	26137	ZBTB20	0.982557	-0.268043	17	18.26	4.95046e-09	rs9826148;rs73228400	32
ENSG00000132394	EEFSEC	3	127872297	128127485	1	protein_coding	60678	EEFSEC	0.0131153	0.18621	23	14.53	2.00133e-09	rs113924139	33
ENSG00000085276	MECOM	3	168801287	169381406	-1	protein_coding	2122	MECOM	0.999085	-0.939326	1	15.54	2.02102e-09	rs375723022	35
ENSG00000184378	ACTRT3	3	169484709	169487683	-1	protein_coding	84517	ACTRT3	0.000670124	0.775758	27	21.9	5.74215e-41	rs2293607;rs10936596;rs1881966	35
ENSG00000085274	MYNN	3	169490619	169507504	1	protein_coding	55892	MYNN	0.650144	-1.6491	39	21.9	5.74215e-41	rs2293607;rs10936596;rs1881966	35
ENSG00000171757	LRRC34	3	169511216	169530774	-1	protein_coding	151827	LRRC34	5.88856e-07	-0.228917	35	14.74	2.5471e-40	rs2293607;rs10936596;rs67795055;rs9878797;rs28688695;rs12485940	35
ENSG00000188306	LRRIQ4	3	169539710	169555563	1	protein_coding	344657	LRRIQ4	0.00168555	0.0346851	53	8.458	3.03843e-32	rs67795055;rs9878797;rs28688695;rs2293607;rs12485940	35
ENSG00000114248	LRRC31	3	169556967	169587718	-1	protein_coding	79782	LRRC31	5.24031e-06	-0.2024	84	10.9	3.03843e-32	rs28688695;rs2293607;rs12485940;rs67795055;rs1920117;rs11274195;rs13098597;rs2141594;rs62293420	35
ENSG00000073792	IGF2BP2	3	185361527	185542844	-1	protein_coding	10644	IGF2BP2	0.942124	-0.369524	108	13.44	3.85621e-11	rs71320320;rs78839053;rs11708719;rs11717959	36
ENSG00000170516	COX7B2	4	46736844	46911252	-1	protein_coding	170712	COX7B2	0.474555	0.389175	1	2.405	NA	rs201178862	37
ENSG00000163288	GABRB1	4	46995740	47428461	1	protein_coding	2560	GABRB1	0.977783	-0.0575164	3	12.33	NA	rs201178862;rs564655614	37
ENSG00000169019	COMMD8	4	47452885	47465736	-1	protein_coding	54951	COMMD8	9.08075e-07	0.944593	1	14.5	2.10882e-09	rs150753801	37
ENSG00000145246	ATP10D	4	47487305	47595503	1	protein_coding	57205	ATP10D	2.24184e-11	-0.711068	1	0.113	NA	rs564655614	37
ENSG00000145244	CORIN	4	47596015	47840123	-1	protein_coding	10699	CORIN	6.3541e-20	-0.212964	3	8.062	NA	rs564655614;rs201178862	37
ENSG00000170448	NFXL1	4	47849257	47916653	-1	protein_coding	152518	NFXL1	0.00788898	-0.297556	1	6.412	7.76784e-13	rs564655614	37
ENSG00000163293	NIPAL1	4	47916159	48042188	1	protein_coding	101927157	NIPAL1	3.2093e-09	-1.19863	3	10.61	1.04858e-16	rs183464056;rs564655614	37
ENSG00000198515	CNGA1	4	47937994	48018689	-1	protein_coding	1259	CNGA1	5.70945e-10	0.350757	3	10.61	1.04858e-16	rs183464056;rs564655614	37
ENSG00000135605	TEC	4	48137800	48271881	-1	protein_coding	7006	TEC	0.00257331	-0.273583	3	15.98	4.70435e-18	rs190042440;rs549471089	37
ENSG00000109171	SLAIN2	4	48343339	48428229	1	protein_coding	57606	SLAIN2	0.883438	-1.16592	2	1.126	3.11674e-11	rs546582870;rs564655614	37
ENSG00000075539	FRYL	4	48499378	48782339	-1	protein_coding	285527	FRYL	1	-1.23073	3	2.369	2.25736e-15	rs564655614;rs573712206	37
ENSG00000109180	OCIAD1	4	48807229	48863834	1	protein_coding	54940	OCIAD1	4.71642e-06	-0.897108	1	2.566	NA	rs564655614	37
ENSG00000109184	DCUN1D4	4	52709166	52783003	1	protein_coding	23142	DCUN1D4	0.16065	-1.16297	4	7.741	4.59092e-17	rs115372977;rs137953503;rs575165019;rs536870572	38
ENSG00000188993	LRRC66	4	52859868	52883786	-1	protein_coding	339977	LRRC66	9.28498e-14	-0.309402	3	4.099	9.32825e-23	rs545631292;rs575165019	38
ENSG00000163069	SGCB	4	52886872	52904648	-1	protein_coding	6443	SGCB	0.00360015	-1.05505	2	8.653	9.32825e-23	rs575165019;rs536870572	38
ENSG00000163071	SPATA18	4	52917497	52963458	1	protein_coding	132671	SPATA18	1.02781e-11	-0.835942	1	8.653	4.26089e-16	rs536870572	38
ENSG00000109189	USP46	4	53457138	53525502	-1	protein_coding	64854	USP46	0.911054	-0.237168	2	2.016	NA	rs115372977;rs575165019	38
ENSG00000226887	ERVMER34-1	4	53588785	53617807	-1	protein_coding	100288413	ERVMER34-1	NA	NA	2	10.93	NA	rs115372977	38
ENSG00000184178	SCFD2	4	53739149	54232242	-1	protein_coding	152579	SCFD2	1.87393e-06	0.0321403	51	11.07	6.43428e-32	rs575165019;rs115372977;rs2242310;rs114672778;rs191643119;rs115396598;rs182959763	38
ENSG00000145216	FIP1L1	4	54243810	55161439	1	protein_coding	81608	FIP1L1	0.60079	-0.155882	54	12.46	5.29907e-33	rs191643119;rs115396598;rs142558891;rs185036117;rs62325481;rs4864806;rs62325514;rs114672778;rs114894604;rs142116740;rs75406385;rs66604018;rs10013887;rs67751869;rs148605363;rs77448647;rs181617937	38
ENSG00000072201	LNX1	4	54325468	54567572	-1	protein_coding	84708	LNX1	0.00724363	-0.240622	42	12.46	5.29907e-33	rs142558891;rs185036117;rs62325481;rs4864806;rs62325514;rs114672778;rs114894604;rs142116740;rs75406385;rs66604018;rs10013887;rs67751869;rs148605363	38
ENSG00000134853	PDGFRA	4	55095264	55164414	1	protein_coding	5156	PDGFRA	0.999877	-1.3124	1	1.829	NA	rs142558891	38
ENSG00000157404	KIT	4	55524085	55606881	1	protein_coding	3815	KIT	0.99988	-0.858047	1	3.35	4.21988e-12	rs141666670	38
ENSG00000128052	KDR	4	55944644	55991756	-1	protein_coding	3791	KDR	0.984488	-1.29464	3	3.289	3.99669e-12	rs6856677	38
ENSG00000173610	UGT2A1	4	70454135	70518965	-1	protein_coding	10941	UGT2A1	2.73195e-11	-0.281771	23	6.301	6.78529e-35	rs7669491;rs13134357;rs34452487;rs3862052;rs78690000;rs1394038;rs7696239	39
ENSG00000270386	UGT2A1	4	70454912	70518967	-1	protein_coding	10941	UGT2A1	NA	-0.281771	23	6.301	6.78529e-35	rs7669491;rs13134357;rs34452487;rs3862052;rs78690000;rs1394038;rs7696239	39
ENSG00000173597	SULT1B1	4	70586880	70653679	-1	protein_coding	27284	SULT1B1	6.23607e-05	0.219436	182	15.81	5.03214e-39	rs7696239;rs1394038;rs7669491;rs78690000;rs2202282;rs36054574;rs41292311;rs72648445;rs3862052;rs3822172;rs4694252	39
ENSG00000109193	SULT1E1	4	70676498	70725870	-1	protein_coding	6783	SULT1E1	7.40467e-05	0.258449	107	13.23	7.66683e-36	rs3822172;rs1394038;rs4694252;rs36054574;rs78690000;4:70700567:G:T;rs7669491;rs3862052;rs1534672	39
ENSG00000171195	MUC7	4	71296209	71348714	1	protein_coding	4589	MUC7	9.13858e-05	1.90094	18	6.344	1.47166e-06	rs17675416	40
ENSG00000187689	AMTN	4	71384257	71398459	1	protein_coding	401138	AMTN	1.12207e-06	0.534507	1	5.633	1.35482e-06	rs17675416	40
ENSG00000178522	AMBN	4	71457973	71473005	1	protein_coding	258	AMBN	1.85519e-05	0.343683	1	1.233	2.03906e-08	rs62323405	40
ENSG00000132464	ENAM	4	71494461	71552533	1	protein_coding	10117	ENAM	5.6705e-07	1.12845	1	0.516	4.14119e-08	rs13146209	40
ENSG00000132465	IGJ	4	71521258	71547534	-1	protein_coding	3512	IGJ	0.00484727	-0.238531	1	0.516	4.14119e-08	rs13146209	40
ENSG00000163110	PDLIM5	4	95373037	95589377	1	protein_coding	10611	PDLIM5	0.0122783	1.08741	196	21.4	2.75876e-12	rs66542996;rs2452572;rs12511111;rs4699312	41
ENSG00000151247	EIF4E	4	99792835	99851788	-1	protein_coding	1977	EIF4E	0.983573	0.732919	56	14.98	2.47341e-10	rs2924581	42
ENSG00000164024	METAP1	4	99916771	99983964	1	protein_coding	23173	METAP1	0.0435477	-0.0032315	72	11.74	4.48469e-17	rs2866032;rs1230171;rs6822348;rs10020052;rs2602874	42
ENSG00000197894	ADH5	4	99992132	100009952	-1	protein_coding	128	ADH5	9.11478e-07	2.3443	80	13.46	8.28165e-10	rs6822348;rs10020052;rs2602874	42
ENSG00000198099	ADH4	4	100044808	100078949	-1	protein_coding	127	ADH4	7.01336e-06	0.91136	208	19.57	4.50124e-10	rs6822348;rs2602874;rs10020052	42
ENSG00000172955	ADH6	4	100123795	100140694	-1	protein_coding	130	ADH6	0.00201652	-0.296377	13	10.11	9.64177e-08	rs10020052	42
ENSG00000164112	TMEM155	4	122680088	122686582	-1	protein_coding	132332	TMEM155	0.00120021	-0.210834	9	4.047	2.09227e-08	rs58649165	43
ENSG00000226757	AC079341.1	4	122685740	122687962	1	protein_coding	NA	NA	NA	NA	8	4.993	2.09227e-08	rs58649165	43
ENSG00000123737	EXOSC9	4	122722472	122738176	1	protein_coding	5393	EXOSC9	1.87139e-06	0.205002	23	12.71	3.54391e-08	rs58649165	43
ENSG00000145386	CCNA2	4	122737599	122745087	-1	protein_coding	890	CCNA2	0.994683	-0.32346	21	9.943	4.94494e-08	rs58649165	43
ENSG00000138686	BBS7	4	122745595	122791652	-1	protein_coding	55212	BBS7	0.00117875	-0.518577	30	12.27	5.04627e-08	rs58649165	43
ENSG00000138741	TRPC3	4	122800182	122872909	-1	protein_coding	7222	TRPC3	0.000446956	NA	3	12.27	6.83552e-08	rs58649165	43
ENSG00000249915	PDCD6	5	271736	353971	1	protein_coding	10016	PDCD6	0.714212	-0.145524	1	0.009	NA	5:1084841:A:C	44
ENSG00000112877	CEP72	5	612387	667283	1	protein_coding	55722	CEP72	1.05832e-09	NA	1	2.84	9.27577e-09	rs115065588	44
ENSG00000188818	ZDHHC11	5	710471	851101	-1	protein_coding	79844	ZDHHC11	5.59639e-11	4.47221	3	1.446	1.35519e-11	5:1084841:A:C;rs142070533	44
ENSG00000206077	ZDHHC11B	5	710475	767067	-1	protein_coding	653082	ZDHHC11B	0.0432284	NA	2	1.446	1.35519e-11	5:1084841:A:C	44
ENSG00000028310	BRD9	5	850406	892939	-1	protein_coding	65980	BRD9	0.249188	NA	2	1.122	8.06975e-09	rs62330200	44
ENSG00000071539	TRIP13	5	892758	919472	1	protein_coding	9319	TRIP13	0.968635	NA	1	7.128	2.76121e-11	rs142070533	44
ENSG00000145506	NKD2	5	1008944	1039058	1	protein_coding	85409	NKD2	2.35584e-05	NA	1	1.291	NA	rs150414315	44
ENSG00000113504	SLC12A7	5	1050499	1112150	-1	protein_coding	10723	SLC12A7	8.45109e-11	0.198683	3	9.805	7.07775e-13	rs150414315;5:1084841:A:C	44
ENSG00000174358	SLC6A19	5	1201710	1225232	1	protein_coding	340024	SLC6A19	NA	5.67361	41	13.94	4.11483e-18	rs13159461;rs143479908;rs13158399;rs7704882;rs59438556;rs13173119	44
ENSG00000164363	SLC6A18	5	1225470	1246304	1	protein_coding	348932	SLC6A18	1.67092e-22	0.427869	40	13.94	6.58678e-23	rs143479908;rs13158399;rs7704882;rs59438556;rs13173119;rs567530616;rs7731934;rs35535053	44
ENSG00000164362	TERT	5	1253262	1295184	-1	protein_coding	7015	TERT	0.866151	NA	75	6.776	9.77777e-63	rs7731934;rs35535053;rs34041736;rs11133715;rs34529095;rs2075786;rs3891054;rs4246742;rs11742908;rs56345976;rs33961405;rs2075785;rs10069690;rs7734992;rs7726159;rs34301490;rs2736100;rs2853677;rs2736099;rs7712562;rs2853676;rs34685900;rs115813964;rs33987166;rs2736109;rs3888705;rs62329683;rs2735948;rs4975612;rs6554758	44
ENSG00000049656	CLPTM1L	5	1317859	1345214	-1	protein_coding	81037	CLPTM1L	0.311319	NA	95	14.21	9.33982e-24	rs6554758;rs27996;rs34685900;rs115813964;rs12332579;rs141847954;rs62329683	44
ENSG00000142319	SLC6A3	5	1392909	1445545	-1	protein_coding	6531	SLC6A3	0.997037	1.18782	19	4.286	1.21032e-11	rs7732456;rs11362775;rs146276801	44
ENSG00000153395	LPCAT1	5	1456595	1524092	-1	protein_coding	79888	LPCAT1	0.813682	-0.169465	1	1.446	4.56195e-10	rs7909	44
ENSG00000185305	ARL15	5	53179775	53606412	-1	protein_coding	54622	ARL15	0.00886642	-0.851613	102	19.1	3.75733e-08	rs3776719	45
ENSG00000113231	PDE8B	5	76506274	76725632	1	protein_coding	8622	PDE8B	0.986862	1.2549	10	15.27	1.48269e-08	rs9686502	46
ENSG00000155329	ZCCHC10	5	132332677	132362296	-1	protein_coding	54819	ZCCHC10	0.160802	-0.20978	2	14.25	1.13889e-10	rs147133967	47
ENSG00000170606	HSPA4	5	132387654	132442141	1	protein_coding	3308	HSPA4	0.999958	-0.0696306	114	15.59	5.88584e-12	5:132397121:C:CTATT;rs147133967;rs144677686	47
ENSG00000113763	UNC5A	5	176237478	176307897	1	protein_coding	90249	UNC5A	0.99626	NA	5	6.281	5.0239e-07	rs12153498;rs493578	48
ENSG00000160883	HK3	5	176307870	176326333	-1	protein_coding	3101	HK3	1.15548e-14	-0.14778	18	18.4	1.46849e-16	rs12153498;rs493578;rs55954117	48
ENSG00000087206	UIMC1	5	176332006	176449634	-1	protein_coding	51720	UIMC1	0.0326459	-0.0713043	100	18.4	9.58652e-17	rs55954117;rs493578;rs12153498	48
ENSG00000113761	ZNF346	5	176449697	176508190	1	protein_coding	23567	ZNF346	0.782526	-0.53187	55	12.86	9.58652e-17	rs55954117;rs493578;rs12153498	48
ENSG00000160867	FGFR4	5	176513887	176525145	1	protein_coding	2264	FGFR4	1.30017e-06	NA	1	1.906	0.000631746	rs493578	48
ENSG00000232040	SCAND3	6	28539407	28583989	-1	protein_coding	114821	SCAND3	9.70724e-09	-0.785031	3	8.292	8.7322e-06	rs3129787	49
ENSG00000204713	TRIM27	6	28870779	28891766	-1	protein_coding	5987	TRIM27	0.878752	-0.142068	5	4.765	3.49181e-08	rs531014631;rs3129787	49
ENSG00000204709	C6orf100	6	28911654	28912314	1	protein_coding	NA	C6orf100	NA	NA	1	0.075	1.56704e-05	rs531014631	49
ENSG00000197935	ZNF311	6	28962562	28973093	-1	protein_coding	282890	ZNF311	0.000129446	0.377858	5	3.682	6.22358e-05	rs531014631	49
ENSG00000204704	OR2W1	6	29011990	29013017	-1	protein_coding	26692	OR2W1	0.0865619	0.531528	3	3.402	2.86946e-05	rs531014631	49
ENSG00000204703	OR2B3	6	29053985	29055090	-1	protein_coding	442184	OR2B3	0.00133693	0.45884	2	0.225	1.82331e-08	rs3129787	49
ENSG00000204702	OR2J1	6	29068386	29069658	1	protein_coding	NA	OR2J1	0.0174945	NA	6	8.08	2.39696e-05	rs531014631	49
ENSG00000204701	OR2J3	6	29079668	29080603	1	protein_coding	442186	OR2J3	0.0281435	0.112859	6	8.08	2.39696e-05	rs531014631	49
ENSG00000204700	OR2J2	6	29141311	29142351	1	protein_coding	26707	OR2J2	0.0107267	0.271259	35	23.1	1.73305e-07	rs531014631;rs3129787	49
ENSG00000204695	OR14J1	6	29274403	29275519	1	protein_coding	442191	OR14J1	8.02406e-08	1.33547	14	9.596	2.13221e-07	rs3117443;rs531014631	49
ENSG00000243729	OR5V1	6	29323007	29399744	-1	protein_coding	81696	OR5V1	0.00344262	0.323635	48	13.66	2.12061e-08	rs531014631;rs3117443	49
ENSG00000112462	OR12D3	6	29341200	29343068	-1	protein_coding	81797	OR12D3	1.34136e-05	0.883549	36	13.66	2.12061e-08	rs3117443;rs531014631	49
ENSG00000168787	OR12D2	6	29364416	29365448	1	protein_coding	26529	OR12D2	0.601033	0.457835	4	4.011	3.35776e-05	rs3117443	49
ENSG00000137309	HMGA1	6	34204650	34214008	1	protein_coding	3159	HMGA1	0.7243	-0.910116	13	9.008	5.10068e-10	rs112495680	50
ENSG00000186577	C6orf1	6	34214157	34217247	-1	protein_coding	221491	C6orf1	0.298719	-0.834304	17	9.983	5.10068e-10	rs112495680	50
ENSG00000272325	NUDT3	6	34247456	34360451	-1	protein_coding	11165	NUDT3	0.876817	0.134938	167	15.89	3.9117e-09	rs112495680;rs112945592	50
ENSG00000270800	RPS10-NUDT3	6	34256547	34393825	-1	protein_coding	100529239	RPS10-NUDT3	NA	NA	158	15.89	0.00109627	rs112945592	50
ENSG00000124614	RPS10	6	34385231	34393902	-1	protein_coding	6204	RPS10	0.946463	0.204718	1	2.46	0.00467023	rs112945592	50
ENSG00000196748	CLPSL2	6	35744371	35747329	1	protein_coding	389383	CLPSL2	0.146625	0.0550255	2	7.145	NA	6:36704526:A:T	51
ENSG00000204140	CLPSL1	6	35748794	35761452	1	protein_coding	340204	CLPSL1	0.00164847	-0.303706	2	7.145	NA	6:36704526:A:T	51
ENSG00000096063	SRPK1	6	35800743	35889119	-1	protein_coding	6732	SRPK1	0.000394807	-0.861232	1	2.713	NA	6:36704526:A:T	51
ENSG00000112053	SLC26A8	6	35911291	35992645	-1	protein_coding	116369	SLC26A8	7.64803e-08	-0.443472	2	1.567	NA	6:36704526:A:T	51
ENSG00000112062	MAPK14	6	35995488	36079013	1	protein_coding	1432	MAPK14	0.997467	-0.995766	2	1.567	NA	6:36704526:A:T	51
ENSG00000112081	SRSF3	6	36562145	36573377	1	protein_coding	6428	SRSF3	0.976175	0.461923	1	0.172	1.31341e-08	rs146313687	51
ENSG00000124762	CDKN1A	6	36644305	36655116	1	protein_coding	1026	CDKN1A	0.0272026	-0.171688	49	11.54	7.65698e-12	rs10456442;rs4711462;rs57870624;rs75420281;rs111983037;rs2395659	51
ENSG00000255587	RAB44	6	36683256	36699870	1	protein_coding	401258	RAB44	NA	NA	20	6.951	3.20809e-12	rs111983037;rs12201069;6:36704526:A:T;rs2395659	51
ENSG00000124772	CPNE5	6	36708552	36807778	-1	protein_coding	57699	CPNE5	0.0778898	NA	34	11.22	5.07302e-14	rs111983037;6:36704526:A:T;rs2395659;rs12207179;rs62406624	51
ENSG00000198663	C6orf89	6	36839646	36896740	1	protein_coding	221477	C6orf89	8.22352e-05	-0.0645907	1	1.607	NA	6:36704526:A:T	51
ENSG00000156535	CD109	6	74405508	74538040	1	protein_coding	135228	CD109	2.28792e-32	-0.60936	219	15.11	1.51386e-13	rs111365255;rs11351391;rs1992141;rs62438666;rs1392916	52
ENSG00000118689	FOXO3	6	108881038	109005977	1	protein_coding	2309	FOXO3	NA	-1.48776	21	17.37	1.75072e-08	rs9285397	53
ENSG00000118690	ARMC2	6	109169619	109295186	1	protein_coding	84071	ARMC2	2.20161e-08	0.466251	79	14.84	9.33382e-18	rs11153158;rs1547325	54
ENSG00000080546	SESN1	6	109307640	109416022	-1	protein_coding	27244	SESN1	0.000638248	-1.11185	213	23.3	2.47635e-18	rs11153158;rs1547325;rs28649137	54
ENSG00000183137	CEP57L1	6	109416313	109485135	1	protein_coding	285753	CEP57L1	4.26476e-09	-0.858775	68	16.95	9.9396e-10	rs1547325;rs11153158	54
ENSG00000146374	RSPO3	6	127439749	127518910	1	protein_coding	84870	RSPO3	0.0439763	NA	94	17.77	1.07219e-09	rs2800736	55
ENSG00000131016	AKAP12	6	151561134	151679692	1	protein_coding	9590	AKAP12	0.372502	0.743186	2	1.094	6.33228e-10	rs186668874;rs569970215	56
ENSG00000181472	ZBTB2	6	151685252	151712683	-1	protein_coding	57621	ZBTB2	0.979835	-0.386614	2	2.687	4.26982e-10	rs569970215	56
ENSG00000155906	RMND1	6	151725989	151773259	-1	protein_coding	55005	RMND1	7.66495e-07	0.739249	3	7.709	2.04781e-10	rs186668874;rs569970215	56
ENSG00000146476	C6orf211	6	151773422	151791236	1	protein_coding	79624	C6orf211	5.45635e-07	-0.451045	2	0.482	NA	rs569970215;rs146877419	56
ENSG00000120262	CCDC170	6	151815165	151942328	1	protein_coding	80129	CCDC170	1.02112e-19	1.38068	5	5.509	2.98525e-10	rs545031871;rs186668874;rs144234957	56
ENSG00000091831	ESR1	6	151977826	152450754	1	protein_coding	2099	ESR1	0.987167	-1.05687	208	18.55	3.03459e-12	rs75134544;rs569970215;rs545031871;rs851983;rs537818284;rs12526447;rs11755191;rs3020300;rs6904031;rs192794273;rs146877419;rs9397486	56
ENSG00000131018	SYNE1	6	152442819	152958936	-1	protein_coding	23345	SYNE1	3.75068e-27	-0.109891	800	20.1	1.83098e-139	rs9397486;rs12213919;rs1324453;rs2635471;rs1000864;rs117399856;rs117734706;rs2635431;rs2635463;rs117156394;rs146877419;rs4869751;rs2635464;rs2763022;rs2813536;rs9371577;rs77483076;rs2763028;rs36044575;rs9383977;rs73781102;6:152539572:T:TA;rs6928363;rs9479275;rs9478305;rs9397496;rs7741405;rs58415480;rs9371245;rs36215567;rs71575923;rs77889835;rs13195723;rs9371246;rs6901631;rs78983815;rs62428358;rs1…	56
ENSG00000120279	MYCT1	6	153019030	153045702	1	protein_coding	80177	MYCT1	6.34323e-05	0.877283	84	14.98	9.18706e-21	rs188040060;rs1282554;rs9397559;rs1282449;rs73005242;rs12190943	56
ENSG00000146469	VIP	6	153071933	153080900	1	protein_coding	7432	VIP	0.00582894	-0.126612	28	9.171	4.56667e-18	rs1282449;rs146877419;rs17083008;rs12201140;rs6926240;rs73005242;rs593259	56
ENSG00000112029	FBXO5	6	153291664	153304714	-1	protein_coding	26271	FBXO5	0.982078	0.90494	3	5.276	NA	rs146877419	56
ENSG00000112031	MTRF1L	6	153308497	153323820	-1	protein_coding	54516	MTRF1L	4.39782e-07	-1.02232	1	5.276	NA	rs146877419	56
ENSG00000091844	RGS17	6	153325594	153452384	-1	protein_coding	26575	RGS17	0.380684	-0.241391	18	14.67	9.57856e-08	rs117851271;rs9478395;rs150553285;rs146877419	56
ENSG00000085511	MAP3K4	6	161412759	161538417	1	protein_coding	4216	MAP3K4	0.999992	NA	59	18.37	1.35613e-12	rs79857163;rs146908325;rs6907282	58
ENSG00000026652	AGPAT4	6	161551011	161695093	-1	protein_coding	56895	AGPAT4	0.6745	0.748253	7	6.591	4.89914e-09	rs146908325;rs6907282	58
ENSG00000105778	AVL9	7	32535038	33078516	1	protein_coding	23080	AVL9	0.000325495	0.605378	87	16.35	1.03308e-09	rs4723246	59
ENSG00000122642	FKBP9	7	32997017	33046543	1	protein_coding	11328	FKBP9	0.0723662	1.20819	20	9.719	1.41726e-09	rs4723246	59
ENSG00000122643	NT5C3A	7	33053742	33102409	-1	protein_coding	51251	NT5C3A	0.0123722	-0.233356	137	16.35	8.55133e-10	rs4723246	59
ENSG00000164610	RP9	7	33134409	33149013	-1	protein_coding	6100	RP9	0.174163	NA	4	6.415	6.41728e-07	rs4723246	59
ENSG00000004866	ST7	7	116593292	116870157	1	protein_coding	102466616	ST7	0.998052	-0.203429	2	4.569	1.81248e-08	rs35035395	60
ENSG00000105989	WNT2	7	116916685	116963343	-1	protein_coding	7472	WNT2	0.611106	-0.774082	5	18.65	1.69434e-16	rs2270206;rs4730774	60
ENSG00000184408	KCND2	7	119913722	120390385	1	protein_coding	3751	KCND2	0.980461	-1.48429	33	16.29	2.23081e-08	rs142685889;rs2721342	61
ENSG00000106025	TSPAN12	7	120427376	120498456	-1	protein_coding	23554	TSPAN12	0.554921	-0.48423	81	18.13	7.10866e-16	rs4730982;rs745167;rs2721342;rs2721371	61
ENSG00000071243	ING3	7	120590803	120617270	1	protein_coding	54556	ING3	0.993603	-0.08418	8	4.668	2.20973e-10	rs2721371;rs745167;rs2721342	61
ENSG00000106034	CPED1	7	120628731	120937498	1	protein_coding	79974	CPED1	8.34882e-17	-0.463002	209	23.4	1.21093e-11	rs2721342;rs2968349;rs6971452;rs34397872	61
ENSG00000170775	GPR37	7	124386051	124405681	-1	protein_coding	2861	GPR37	0.799391	-0.619126	3	15.3	1.78034e-07	7:124436139:C:T	62
ENSG00000128513	POT1	7	124462440	124570037	-1	protein_coding	25913	POT1	0.522727	-1.34858	61	13.83	1.78083e-06	7:124436139:C:T	62
ENSG00000179562	GCC1	7	127220672	127233665	-1	protein_coding	79571	GCC1	6.68952e-08	0.303157	4	6.431	6.21309e-07	rs327520	63
ENSG00000004059	ARF5	7	127228399	127231759	1	protein_coding	381	ARF5	0.234001	NA	4	6.431	6.21309e-07	rs327520	63
ENSG00000106328	FSCN3	7	127231463	127242198	1	protein_coding	29999	FSCN3	7.7633e-12	0.43781	7	6.431	2.32076e-08	rs327520	63
ENSG00000106331	PAX4	7	127250346	127255982	-1	protein_coding	5078	PAX4	0.00337036	0.894774	5	1.072	3.2141e-09	rs327520;rs327508	63
ENSG00000197157	SND1	7	127292234	127732661	1	protein_coding	27044	SND1	0.999917	-0.196239	42	10.03	1.74891e-07	rs327520;rs327508	63
ENSG00000122786	CALD1	7	134429003	134655479	1	protein_coding	800	CALD1	0.999098	-0.0733181	24	17.86	2.26849e-08	rs12707188	65
ENSG00000157110	RBPMS	8	30241944	30429778	1	protein_coding	11030	RBPMS	0.783172	NA	140	18.45	8.56384e-11	rs147429445;rs2979531	66
ENSG00000197265	GTF2E2	8	30435835	30515768	-1	protein_coding	2961	GTF2E2	0.00866855	-0.420114	10	10.55	1.02526e-06	rs2979531	66
ENSG00000147596	PRDM14	8	70963886	70983928	-1	protein_coding	63978	PRDM14	0.968776	0.548457	2	6.286	2.25496e-09	rs141000429;rs143172538	67
ENSG00000140396	NCOA2	8	71021997	71316040	-1	protein_coding	10499	NCOA2	0.999997	-0.631403	195	18.68	2.0726e-10	rs141000429;rs199741416;rs3763523;rs143172538;rs11777228;rs34885918	67
ENSG00000170122	FOXD4	9	116237	118417	-1	protein_coding	2298	FOXD4	NA	1.55883	1	1.103	1.60376e-17	rs145848128	70
ENSG00000172785	CBWD1	9	121041	188979	-1	protein_coding	644019	CBWD1	0.642141	NA	1	1.103	1.60376e-17	rs145848128	70
ENSG00000107099	DOCK8	9	214854	465259	1	protein_coding	81704	DOCK8	0.000135434	0.0329963	217	16.92	4.66337e-36	rs145848128;rs7851136;rs1556022;rs1410218;rs7854418;rs190841729;rs369752899;rs10814632;rs3739598;rs141304343;rs2297080;rs7031432;rs6476806;rs35430451;rs10814854;rs10974360;rs4740765;rs1887958;rs10974750;rs10974741;rs913700	70
ENSG00000107104	KANK1	9	470291	746105	1	protein_coding	23189	KANK1	NA	1.27181	686	20.8	1.87456e-55	rs4740765;rs10974750;rs10974741;rs913700;rs58534243;rs182602624;rs145848128;rs10815156;rs7023708;rs548955549;rs1571484;rs58003102;rs10975449;rs2251373;rs903223;rs10975307;rs7043754;rs1986564;rs16921247;rs150717592;rs118103198;rs4742196;rs10975767;9:673071:G:T;rs11795218;rs7042465;rs7868682;rs1570474;rs7863576;rs9408651;rs190841729;rs9299035;rs10975820;rs1323262;rs9407360;rs4742236;9:687021:A:ATTT…	70
ENSG00000137090	DMRT1	9	841690	969090	1	protein_coding	1761	DMRT1	0.683593	-0.489715	408	17.95	9.47605e-32	rs2277163;rs7040448;rs147374317;rs7862426;rs4742450;rs2025309;rs561244545;rs10815833;rs755384;rs13295058;rs114680331;rs146472011;rs10977191;rs12336132;rs1962755;rs10977237;rs150323657;rs6477319;rs77253522;rs12376732;rs10977259;rs10758986;rs79980824;rs7861756;rs10977357;rs10125312;rs2057430;rs7866486;rs10739177;rs10816007;rs1033832;rs10816036;rs1885780;rs10977683;rs58200619;rs4237170;rs10759043;rs…	70
ENSG00000064218	DMRT3	9	976964	991731	1	protein_coding	58524	DMRT3	0.00137345	0.00150869	39	15.49	3.15065e-14	rs74330057;rs10977683;rs10759092;rs34961221;rs141304343;rs12343006;rs10978090	70
ENSG00000173253	DMRT2	9	1050354	1057552	1	protein_coding	10655	DMRT2	0.460939	1.07235	15	10.06	3.1232e-16	rs150323657;rs182416122;rs59787088	70
ENSG00000173068	BNC2	9	16409501	16870841	-1	protein_coding	54796	BNC2	0.999466	0.551639	4	3.2	2.70811e-08	rs10962633	71
ENSG00000182752	PAPPA	9	118916083	119164601	1	protein_coding	5069	PAPPA	0.967751	0.11743	28	21.5	1.45283e-12	rs1983813;rs10983157;rs10817880;rs6548;rs10817884;rs7043191	74
ENSG00000256040	PAPPA-AS1	9	119160439	119162885	-1	protein_coding	NA	PAPPA-AS1	NA	NA	19	21.5	2.32938e-12	rs1983813;rs10983157;rs6548;rs10817884;rs7043191	74
ENSG00000148219	ASTN2	9	119187504	120177348	-1	protein_coding	23245	ASTN2	0.989172	NA	76	19.04	4.36204e-12	rs1983813;rs10983157;rs6548;rs10817884;rs7043191;rs10983184;rs767432	74
ENSG00000204682	CASC10	10	21781587	21786191	-1	protein_coding	399726	CASC10	0.0200549	-1.90404	12	14.69	1.04938e-10	rs1243192	75
ENSG00000180592	SKIDA1	10	21802407	21814611	-1	protein_coding	387640	SKIDA1	NA	-1.17475	15	22	1.81198e-12	rs1243192	75
ENSG00000078403	MLLT10	10	21823094	22032559	1	protein_coding	8028	MLLT10	0.999584	-0.518307	71	11.8	1.16016e-12	rs1243192;rs11012746	75
ENSG00000136770	DNAJC1	10	22045466	22292698	-1	protein_coding	64215	DNAJC1	1.42209e-08	NA	66	12.69	5.87397e-11	rs1243192	75
ENSG00000148719	DNAJB12	10	74092588	74114988	-1	protein_coding	54788	DNAJB12	0.0399387	-0.834565	15	19.44	2.4256e-08	rs7903091	77
ENSG00000107745	MICU1	10	74127098	74385899	-1	protein_coding	10367	MICU1	1.67854e-10	0.330103	361	14.62	2.78806e-09	rs7903091;rs11000468;rs7917581	77
ENSG00000156026	MCU	10	74451889	74647452	1	protein_coding	90550	MCU	0.980776	-1.13622	126	17.24	4.2789e-08	rs7903091;rs11000468	77
ENSG00000138315	OIT3	10	74653339	74692791	1	protein_coding	170392	OIT3	1.0378e-09	-0.155129	3	1.859	4.2789e-08	rs7903091;rs11000468	77
ENSG00000138308	PLA2G12B	10	74694928	74714536	-1	protein_coding	84647	PLA2G12B	0.059869	0.410167	1	0.588	2.68731e-08	rs11000468	77
ENSG00000184719	RNLS	10	90033621	90344287	-1	protein_coding	55328	RNLS	1.0436e-06	-0.382169	155	13.9	5.74652e-11	rs11202723;rs143590825;rs1648511	78
ENSG00000095637	SORBS1	10	97071528	97321171	-1	protein_coding	10580	SORBS1	2.14385e-08	1.92861	8	17.04	1.47001e-08	rs182271902;rs4244317	79
ENSG00000107554	DNMBP	10	101635334	101769676	-1	protein_coding	23268	DNMBP	1.15012e-09	0.000213292	1	2.343	4.23828e-05	rs72843868	80
ENSG00000120054	CPN1	10	101801950	101841634	-1	protein_coding	1369	CPN1	1.3262e-06	-0.249009	1	2.155	1.71419e-05	rs568647673	80
ENSG00000075891	PAX2	10	102495360	102589698	1	protein_coding	5076	PAX2	0.120234	NA	2	19.15	2.29319e-09	rs72843868;rs568647673	80
ENSG00000119906	FAM178A	10	102672326	102724893	1	protein_coding	55719	FAM178A	0.0164474	-0.301223	4	12.84	1.63946e-08	rs117229047;rs568647673;rs72843868	80
ENSG00000055950	MRPL43	10	102729215	102747272	-1	protein_coding	84545	MRPL43	0.000110896	-0.255354	3	12.84	1.64067e-08	rs72843868;rs568647673;rs117229047;rs182409876	80
ENSG00000095539	SEMA4G	10	102729275	102745628	1	protein_coding	57715	SEMA4G	0.000802235	-0.257941	3	12.84	1.64067e-08	rs72843868;rs568647673;rs117229047;rs182409876	80
ENSG00000107815	C10orf2	10	102747124	102754158	1	protein_coding	56652	C10orf2	0.990313	-0.323104	3	16.54	1.63241e-07	rs182409876;rs117229047	80
ENSG00000107816	LZTS2	10	102756375	102767593	1	protein_coding	84445	LZTS2	0.875482	-0.448969	3	16.54	1.63241e-07	rs182409876;rs117229047	80
ENSG00000186862	PDZD7	10	102767440	102790890	-1	protein_coding	79955	PDZD7	0.72277	-0.505794	2	16.54	1.63241e-07	rs117229047	80
ENSG00000107819	SFXN3	10	102790991	102800998	1	protein_coding	81855	SFXN3	1.26901e-11	-0.678673	1	1.448	0.000192637	rs568647673	80
ENSG00000107821	KAZALD1	10	102821598	102827888	1	protein_coding	81621	KAZALD1	0.000335811	-0.934397	1	0.211	0.000187189	rs568647673	80
ENSG00000236311	TLX1NB	10	102849078	102890883	-1	protein_coding	100038246	TLX1NB	0.0193356	-0.705386	1	1.543	9.00347e-08	rs186486200	80
ENSG00000138136	LBX1	10	102986733	102989551	-1	protein_coding	10660	LBX1	0.805821	NA	2	16.13	1.7968e-15	rs35920682;rs117229047;rs77440164;rs79648198	80
ENSG00000166167	BTRC	10	103113820	103317078	1	protein_coding	8945	BTRC	0.863168	-1.67976	71	20.6	6.86436e-16	rs11191021;rs35920682;rs117229047;rs77440164;rs12412176;rs182236395;rs182409876;rs72844618;rs370468422	80
ENSG00000166171	DPCD	10	103330317	103369425	1	protein_coding	25911	DPCD	0.0027034	-0.437763	11	16.56	7.32656e-16	rs12412176;rs1549066;rs35920682;rs117229047;rs77440164;rs6584453;rs72844618;rs370468422;rs182236395	80
ENSG00000166169	POLL	10	103338639	103348027	-1	protein_coding	27343	POLL	2.24671e-11	-0.585736	7	7.363	2.61758e-15	rs12412176;rs1549066;rs35920682;rs117229047;rs77440164;rs6584453	80
ENSG00000107829	FBXW4	10	103370423	103455052	-1	protein_coding	6468	FBXW4	0.00069101	NA	9	19.4	7.32656e-16	rs12412176;rs72844618;rs370468422;rs182236395;rs186486200;rs6584453;rs564591723	80
ENSG00000107831	FGF8	10	103529899	103535854	-1	protein_coding	2253	FGF8	0.927195	NA	1	7.037	2.67362e-18	rs12412176	80
ENSG00000107833	NPM3	10	103541082	103543170	-1	protein_coding	10360	NPM3	0.859176	-0.407072	1	7.037	2.67362e-18	rs12412176	80
ENSG00000198408	MGEA5	10	103544200	103578696	-1	protein_coding	10724	MGEA5	0.714104	-1.58404	4	21.9	2.67362e-18	rs12412176;rs35920682;rs77440164	80
ENSG00000120049	KCNIP2	10	103585731	103603677	-1	protein_coding	30819	KCNIP2	0.0186882	NA	2	21.9	2.70209e-18	rs12412176;rs71966335	80
ENSG00000120029	C10orf76	10	103605356	103815950	-1	protein_coding	79591	C10orf76	0.0553398	0.414157	15	6.957	2.0488e-18	rs184292549;rs35920682;rs12412176;rs564591723;rs186486200;rs80152299;rs182409876	80
ENSG00000166189	HPS6	10	103825147	103827792	1	protein_coding	79803	HPS6	0.301742	-0.08466	4	3.81	3.47856e-18	rs35920682;rs12412176;rs80152299	80
ENSG00000198728	LDB1	10	103867317	103880210	-1	protein_coding	8861	LDB1	0.879454	NA	1	10.05	1.13543e-09	rs80152299	80
ENSG00000148840	PPRC1	10	103892787	103910082	1	protein_coding	23082	PPRC1	0.999999	-0.46264	4	7.275	1.27585e-18	rs80152299;rs12412176	80
ENSG00000166197	NOLC1	10	103911933	103923627	1	protein_coding	9221	NOLC1	0.246823	-0.402926	4	7.275	1.27585e-18	rs80152299;rs12412176	80
ENSG00000119915	ELOVL3	10	103986085	103989346	1	protein_coding	83401	ELOVL3	0.0100894	-0.633403	1	0.29	4.42894e-15	rs35920682;rs80152299	80
ENSG00000107859	PITX3	10	103989943	104001231	-1	protein_coding	5309	PITX3	0.76836	-0.34108	1	0.29	4.42894e-15	rs35920682;rs80152299	80
ENSG00000107862	GBF1	10	104005289	104142656	1	protein_coding	8729	GBF1	4.12351e-07	-0.0780151	9	17.79	4.88427e-17	rs80152299;rs184292549;rs193209788;rs12412176;rs35920682;rs76118965;10:104585264:C:G	80
ENSG00000077150	NFKB2	10	104153867	104162281	1	protein_coding	4791	NFKB2	0.999696	-0.681517	2	2.17	4.78189e-15	rs76118965;rs193209788;rs12412176;rs184292549	80
ENSG00000059915	PSD	10	104162376	104181296	-1	protein_coding	5662	PSD	0.987334	NA	3	17.47	1.69629e-11	rs184292549;rs80152299	80
ENSG00000107872	FBXL15	10	104178946	104182893	1	protein_coding	79176	FBXL15	0.00210112	-1.73975	3	17.47	1.69629e-11	rs184292549;rs80152299	80
ENSG00000107874	CUEDC2	10	104183002	104192418	-1	protein_coding	79004	CUEDC2	0.0719074	-0.180116	4	17.47	1.69629e-11	rs184292549;rs80152299;rs76118965;rs193209788;rs12412176	80
ENSG00000120055	C10orf95	10	104209594	104211300	-1	protein_coding	79946	C10orf95	0.0113912	-0.659448	1	1.01	8.23759e-16	rs12412176	80
ENSG00000138111	TMEM180	10	104221149	104236802	1	protein_coding	79847	TMEM180	0.000178664	2.88275	2	4.16	2.29192e-21	rs76118965;rs193209788;rs12412176;10:104585264:C:G	80
ENSG00000138107	ACTR1A	10	104238986	104262482	-1	protein_coding	10121	ACTR1A	0.941234	-0.272535	1	4.16	1.2388e-15	rs76118965;rs193209788;rs12412176	80
ENSG00000107882	SUFU	10	104263744	104393292	1	protein_coding	51684	SUFU	0.999161	0.12486	4	7.591	4.37724e-18	rs145635512;rs76118965;rs193209788;rs12412176	80
ENSG00000171206	TRIM8	10	104404253	104418164	1	protein_coding	81603	TRIM8	0.992012	-0.52129	1	1.609	1.0452e-16	rs184292549	80
ENSG00000138175	ARL3	10	104433488	104474164	-1	protein_coding	403	ARL3	0.716101	-0.600026	1	1.609	1.0452e-16	rs184292549	80
ENSG00000156398	SFXN2	10	104474295	104503249	1	protein_coding	118980	SFXN2	0.00108457	-0.837011	2	0.567	2.64911e-16	rs180924020;rs80152299;rs76118965;rs193209788;rs12412176	80
ENSG00000166272	WBP1L	10	104503727	104576021	1	protein_coding	54838	WBP1L	0.909387	0.61464	9	15.53	1.20587e-31	rs76118965;rs193209788;rs12412176;rs5787478;rs184292549;rs180924020;rs80152299;10:104585264:C:G	80
ENSG00000148795	CYP17A1	10	104590288	104597290	-1	protein_coding	1586	CYP17A1	0.0350306	0.086682	7	10.38	1.57297e-17	10:104585264:C:G;rs5787478;rs76118965;rs193209788;rs12412176;rs73333353;rs182236395;rs180924020;rs80152299	80
ENSG00000166275	C10orf32	10	104613980	104624718	1	protein_coding	119032	C10orf32	0.0316379	0.490358	3	9.977	2.38726e-32	rs76118965;rs12412176;rs5787478;rs180924020;rs80152299	80
ENSG00000270316	C10orf32-ASMT	10	104614029	104661656	1	protein_coding	119032	C10orf32-ASMT	NA	NA	5	9.977	2.38726e-32	rs76118965;rs12412176;rs5787478;rs180924020;rs80152299;rs193209788	80
ENSG00000214435	AS3MT	10	104629273	104661656	1	protein_coding	57412	AS3MT	5.09138e-07	0.726881	3	5.924	9.74092e-18	rs180924020;rs80152299;rs76118965;rs193209788;rs12412176	80
ENSG00000148842	CNNM2	10	104678050	104849978	1	protein_coding	54805	CNNM2	0.994106	-0.511524	17	13.91	5.30029e-33	rs76118965;rs193209788;rs12412176;10:104585264:C:G;rs5787478;rs73333353;rs182236395	80
ENSG00000076685	NT5C2	10	104845940	104953056	-1	protein_coding	22978	NT5C2	0.0521979	0.0483286	14	12.71	1.66341e-21	rs5787478;rs186570570;rs180924020;rs80152299;rs76118965;rs193209788;rs12412176;10:104585264:C:G;rs560982981;rs74757396	80
ENSG00000235376	RPEL1	10	105005644	105007773	1	protein_coding	729020	RPEL1	0.00239907	NA	20	14.19	3.7877e-12	rs4917384;rs1163086;rs5787478;rs186570570;rs200436831	80
ENSG00000148798	INA	10	105036920	105050108	1	protein_coding	9118	INA	0.292917	-0.860661	38	12.17	4.67735e-16	rs1163086;rs5787478;rs4917384;rs200436831;rs186570570;rs180924020;rs80152299	80
ENSG00000156374	PCGF6	10	105062553	105110891	-1	protein_coding	84108	PCGF6	0.000251716	-0.491785	64	14.1	6.15319e-22	rs1163086;rs186570570;rs4917384;rs200436831;rs180924020;rs80152299;rs5787478;rs35327241;rs75263779;rs76118965;rs193209788	80
ENSG00000148835	TAF5	10	105127724	105148822	1	protein_coding	6877	TAF5	0.999555	-0.333196	32	22.5	7.16638e-35	rs76118965;rs1163086;rs4917384;rs35327241;rs200436831;rs73333353	80
ENSG00000173915	USMG5	10	105148798	105156223	-1	protein_coding	84833	USMG5	0.243352	-0.219458	16	16.95	1.65809e-10	rs1163086;rs35327241;rs200436831;rs73333353;rs4917384	80
ENSG00000148843	PDCD11	10	105156405	105206049	1	protein_coding	22984	PDCD11	0.468449	-0.805378	49	22.9	1.22011e-19	rs1163086;rs200436831;rs73333353;rs4917384;rs35327241;rs6584550;rs76118965;rs193209788;rs188848367;rs184292549	80
ENSG00000138172	CALHM2	10	105206543	105212660	-1	protein_coding	51063	CALHM2	5.29268e-07	-0.689941	13	22.9	8.65187e-09	rs6584550;rs188848367;rs184292549;rs35327241	80
ENSG00000185933	CALHM1	10	105213144	105218645	-1	protein_coding	255022	CALHM1	9.35702e-05	0.209561	9	22.9	8.65187e-09	rs6584550;rs188848367;rs184292549;rs35327241	80
ENSG00000183128	CALHM3	10	105232561	105238997	-1	protein_coding	119395	CALHM3	NA	-0.0520148	5	10.88	8.75639e-12	rs34094787;rs3014188;rs2986038;rs11191713;rs10883875	80
ENSG00000107954	NEURL1	10	105253736	105352309	1	protein_coding	9148	NEURL1	0.53757	0.420609	40	11.79	1.20726e-32	rs3014188;rs2986038;rs11191713;rs10883875;rs186570570;rs188848367;rs184292549;rs76118965;rs193209788;10:104585264:C:G;rs73333353;rs7068147;rs7068167;rs35835539;rs180924020;rs75263779;rs147806048;rs11191729;rs11191731	80
ENSG00000107957	SH3PXD2A	10	105348285	105615301	-1	protein_coding	9644	SH3PXD2A	0.232738	-1.21155	99	17.98	3.62827e-65	rs180924020;rs11191729;rs186570570;rs188848367;rs184292549;rs11191750;rs147806048;rs75263779;rs76118965;rs193209788;10:104585264:C:G;rs73333353;rs2145310;rs923799;rs78264314;rs743241;rs146785690;rs2902637;rs743240;rs743245;rs4918073;rs544892436;rs12571959;rs75637978;rs7902587;rs2902638;rs11191835	80
ENSG00000107960	OBFC1	10	105642300	105677963	-1	protein_coding	79991	OBFC1	1.3253e-05	NA	100	17	3.67875e-65	rs2902638;rs36038963;rs75263779;rs544892436;rs12571959;rs75637978;rs11191835;rs61861151;rs7902587;rs12573103;rs7907606;rs34562644;rs188848367;rs35691152;rs78264314;rs147806048;rs805684;rs11814244	80
ENSG00000065613	SLK	10	105726959	105788991	1	protein_coding	9748	SLK	0.428398	-0.261974	44	18.33	1.32038e-62	rs17116149;rs147806048;rs805684;rs7916093;rs34562644;rs11814244;rs2902638;rs79710161;rs188848367;rs77013742;rs544892436;10:105775961:C:T;rs12250162;rs12250166;rs79019201	80
ENSG00000065618	COL17A1	10	105791044	105845760	-1	protein_coding	1308	COL17A1	5.82447e-11	-0.457013	80	23.1	2.76121e-62	rs147806048;rs805684;rs79710161;rs79019201;10:105775961:C:T;rs12250162;rs805721;rs75263779;rs805706;rs805722;rs2476960;rs186570570;rs12571959;rs10786783;rs10883969;rs544892436;rs75637978;rs58742727;rs188848367;rs146814184;rs5787509;rs1265002	80
ENSG00000156384	SFR1	10	105881816	105886143	1	protein_coding	119392	SFR1	0.000222755	0.0546284	52	13.33	9.0261e-62	rs805706;rs10786783;rs75263779;rs544892436;rs12571959;rs75637978;rs2476960;rs10883969	80
ENSG00000197748	WDR96	10	105889646	105992120	-1	protein_coding	80217	WDR96	1.11043e-14	-0.15501	130	13.85	9.02402e-62	rs10786783;rs2476960;rs10883969;rs75263779;rs805706;rs12571959;rs544892436;rs75637978;rs789206;rs111669074;rs12570506;rs186570570;rs3740468;rs613401;rs11286238	80
ENSG00000148834	GSTO1	10	105995114	106027217	1	protein_coding	9446	GSTO1	0.0150378	0.556924	21	13.85	3.04089e-37	rs12570506;rs3740468;rs11286238;rs75263779;rs544892436;rs12571959;rs75637978;rs73333353;rs574876147	80
ENSG00000065621	GSTO2	10	106028631	106064703	1	protein_coding	119391	GSTO2	1.66971e-07	0.0298912	37	16.13	3.04089e-37	rs12571959;rs75263779;rs544892436;rs574876147;rs3758572;rs75637978	80
ENSG00000148841	ITPRIP	10	106071894	106098162	-1	protein_coding	85450	ITPRIP	1.35269e-05	0.357391	43	16.13	5.91425e-37	rs3758572;rs75263779;rs544892436;rs12571959;rs75637978;rs574876147;rs276228;rs186570570;rs75413308	80
ENSG00000120051	CCDC147	10	106113522	106214848	1	protein_coding	159686	CCDC147	3.42062e-18	-0.580409	159	21.2	1.70687e-34	rs276228;rs12269518;rs186570570;rs75263779;rs544892436;rs12571959;rs75637978;rs192927529;rs1330866;rs11192052;rs7087113;rs11346105;rs7911474;rs280836;10:106199462:T:TAAC;rs7905777;rs190825250;rs117548304;rs11192070;rs1334758;rs11192064;rs280838	80
ENSG00000156395	SORCS3	10	106400859	107024993	1	protein_coding	22986	SORCS3	0.325134	0.170375	101	21.3	4.17061e-31	rs186570570;rs75263779;rs12571959;rs75637978;rs192927529;rs117548304;rs190825250;rs10786822;rs574615515;rs77182957;rs1670008;rs12412796;rs574876147;rs187554984;rs557577322;rs188093373;rs530645601;rs191237071;rs188298311;rs117921733	80
ENSG00000108018	SORCS1	10	108333421	108924292	-1	protein_coding	114815	SORCS1	0.969566	NA	203	17.29	4.67951e-19	rs146964370;rs142980142;rs17121213;rs531670128;10:108495107:A:C;rs10786971;rs12572300;rs184287567;rs144430256;rs4917487;rs1336619;rs7906135;rs7100663;rs7895531;rs530645601;rs7904340;rs7919606;rs58059662;rs78295507;rs59841903;rs112510930;rs1571352;rs4918275	80
ENSG00000177951	BET1L	11	167784	207428	-1	protein_coding	51272	BET1L	0.378368	1.58595	77	23.9	2.52121e-47	rs146244443;rs11245981;rs118152462;rs117629395;rs11246001;rs5789177;rs939916;rs535076240;rs3847647;rs59958645;rs1533824;rs182528184;rs112795600;rs2272566;rs2948222;rs10081	81
ENSG00000188076	SCGB1C1	11	193080	194573	1	protein_coding	147199	SCGB1C1	3.34416e-05	0.362499	33	23.9	5.67324e-47	rs11245981;rs117629395;rs11246001;rs5789177;rs939916;rs535076240;rs3847647;rs59958645;rs1533824;rs182528184	81
ENSG00000177947	ODF3	11	196738	200261	1	protein_coding	113746	ODF3	0.586975	1.89376	46	23.9	5.05851e-47	rs5789177;rs939916;rs11245981;rs11246001;rs535076240;rs3847647;rs59958645;rs1533824;rs182528184;rs117629395;rs112795600	81
ENSG00000177963	RIC8A	11	207511	215113	1	protein_coding	102465445	RIC8A	0.000378553	-0.341212	83	23.9	2.52121e-47	rs11245981;rs11246001;rs535076240;rs3847647;rs59958645;rs1533824;rs182528184;rs939916;rs117629395;rs112795600;rs2272566;rs2948222;rs10081;rs146244443;rs117994356	81
ENSG00000142082	SIRT3	11	215458	236931	-1	protein_coding	23410	SIRT3	2.70052e-05	-0.340985	126	29	2.52121e-47	rs939916;rs11246001;rs1533824;rs112795600;rs117629395;rs2272566;rs2948222;rs11245981;rs10081;rs3847647;rs146244443;rs117994356;rs35448214	81
ENSG00000185627	PSMD13	11	236546	252983	1	protein_coding	5719	PSMD13	0.993513	1.38778	141	29	2.13665e-46	rs939916;rs2948222;rs1533824;rs117629395;rs11245981;rs146244443;rs11246001;rs2272566;rs35448214;rs3830001;rs3020899;rs577357;rs6598058;rs11246035;rs75358707;rs1983525	81
ENSG00000174885	NLRP6	11	278365	285359	1	protein_coding	171389	NLRP6	NA	-0.192769	23	15.4	2.7012e-34	rs75358707;rs1983525;rs2948222;rs11245981;rs10794306;rs117629395;rs146114422	81
ENSG00000142102	ATHL1	11	289135	296107	1	protein_coding	80162	ATHL1	3.53242e-09	0.935514	1	15.4	4.2603e-09	rs146114422	81
ENSG00000142089	IFITM3	11	319669	327537	-1	protein_coding	10410	IFITM3	0.199202	2.72623	1	4.399	NA	rs117629395	81
ENSG00000184363	PKP3	11	392614	404908	1	protein_coding	11187	PKP3	0.19435	-0.235047	1	8.018	0.000239475	rs117701347	81
ENSG00000185187	SIGIRR	11	405716	417455	-1	protein_coding	59307	SIGIRR	0.00530889	-0.434585	1	8.018	0.000239475	rs117701347	81
ENSG00000131808	FSHB	11	30252563	30256808	1	protein_coding	2488	FSHB	0.0128992	0.0592911	2	13.3	1.89829e-16	rs74485684;rs80268871	82
ENSG00000152219	ARL14EP	11	30344598	30359774	1	protein_coding	120534	ARL14EP	0.151697	-0.308298	30	8.951	2.30145e-22	rs74485684;rs80268871	82
ENSG00000184937	WT1	11	32409321	32457176	-1	protein_coding	7490	WT1	NA	0.494647	166	19.46	4.48125e-37	rs80054926;rs6484574;rs2900741;rs10835904;rs142442773;rs11431274;rs5030328;rs5030302;rs7114908;rs72909465;rs72893553;rs5030233;rs72908945;rs3858444;rs4258351;rs11031779;rs7110547;rs7943101	83
ENSG00000149100	EIF3M	11	32605344	32627808	1	protein_coding	10480	EIF3M	0.981661	0.0967695	49	12.24	6.13621e-12	rs201841;rs198264;rs60659955;rs139728538	83
ENSG00000186714	CCDC73	11	32623792	32816204	-1	protein_coding	493860	CCDC73	1.1903e-13	-0.239822	236	20.7	2.93022e-13	rs201841;rs60659955;rs198264;rs139728538;rs77368906;rs149252171;rs150843935	83
ENSG00000135378	PRRG4	11	32851489	32879669	1	protein_coding	79056	PRRG4	0.181402	-0.656974	80	16.49	6.41399e-12	rs184845827;rs77368906;rs60659955;rs201841;rs112122972;rs198264	83
ENSG00000060749	QSER1	11	32914724	33014862	1	protein_coding	79832	QSER1	0.999936	-1.00992	12	10.83	1.96465e-15	rs184845827;rs198264;rs60659955;rs4633439;rs139728538;rs112122972;rs6484616	83
ENSG00000176148	TCP11L1	11	33060963	33127489	1	protein_coding	55346	TCP11L1	0.088047	-1.15366	1	7.314	5.42525e-07	rs112122972	83
ENSG00000176102	CSTF3	11	33098734	33183917	-1	protein_coding	1479	CSTF3	0.996434	0.320263	1	7.314	5.42525e-07	rs112122972	83
ENSG00000110422	HIPK3	11	33278218	33378569	1	protein_coding	10114	HIPK3	0.893187	-1.55551	1	7.483	3.92374e-09	rs112122972	83
ENSG00000269766	AL356215.1	11	35150091	35150215	-1	protein_coding	NA	NA	NA	NA	36	15.14	1.48439e-22	rs353570;rs2732571;rs507230;rs3736812	84
ENSG00000026508	CD44	11	35160417	35253949	1	protein_coding	960	CD44	0.00826938	-0.278094	30	15.14	1.48439e-22	rs353570;rs2732571;rs3736812;rs141478111;rs7928464	84
ENSG00000110436	SLC1A2	11	35272753	35441610	-1	protein_coding	6506	SLC1A2	0.907793	1.49828	11	5.406	1.25456e-08	rs7115246	84
ENSG00000133315	MACROD1	11	63766030	63933578	-1	protein_coding	28992	MACROD1	0.00662477	NA	36	10.21	4.63283e-11	rs72918432;rs12146487;rs11310342	85
ENSG00000126500	FLRT1	11	63870660	63886645	1	protein_coding	23769	FLRT1	0.54632	1.0142	13	10.19	1.13122e-10	rs72918432;rs12146487;rs11310342	85
ENSG00000168439	STIP1	11	63952744	63972015	1	protein_coding	10963	STIP1	0.999888	-0.592397	16	9.214	3.78549e-11	rs12146487;rs11310342	85
ENSG00000149781	FERMT3	11	63974150	63991354	1	protein_coding	83706	FERMT3	0.257005	-0.308938	8	9.629	3.78549e-11	rs12146487;rs11310342	85
ENSG00000149743	TRPT1	11	63991271	63993726	-1	protein_coding	83707	TRPT1	0.00867585	0.0178627	2	9.629	4.54673e-11	rs12146487;rs11310342	85
ENSG00000149761	NUDT22	11	63993413	63998158	1	protein_coding	84304	NUDT22	0.000315497	0.142753	4	9.629	2.84214e-10	rs12146487;rs11310342	85
ENSG00000110011	DNAJC4	11	63997750	64001758	1	protein_coding	3338	DNAJC4	6.43771e-06	-0.430888	3	4.541	2.84214e-10	rs12146487	85
ENSG00000173511	VEGFB	11	64002010	64006259	1	protein_coding	7423	VEGFB	1.52262e-06	NA	5	18.33	2.84214e-10	rs12146487;rs647152	85
ENSG00000173486	FKBP2	11	64008475	64011604	1	protein_coding	2286	FKBP2	0.30716	-0.905814	6	18.33	2.84214e-10	rs12146487;rs647152	85
ENSG00000173457	PPP1R14B	11	64011956	64014413	-1	protein_coding	26472	PPP1R14B	0.709204	NA	7	18.33	2.84214e-10	rs12146487;rs647152	85
ENSG00000149782	PLCB3	11	64018995	64036622	1	protein_coding	5331	PLCB3	0.968377	NA	8	23.9	2.60632e-11	rs647152;rs12146487	85
ENSG00000002330	BAD	11	64037302	64052176	-1	protein_coding	572	BAD	0.000414579	-0.403997	5	19.57	3.20416e-11	rs12146487;rs647152	85
ENSG00000173264	GPR137	11	64037534	64056972	1	protein_coding	56834	GPR137	0.484398	NA	5	19.57	3.20416e-11	rs12146487;rs647152	85
ENSG00000182450	KCNK4	11	64058774	64067503	1	protein_coding	50801	KCNK4	0.0424812	-0.751016	2	13.7	8.081e-09	rs647152	85
ENSG00000173153	ESRRA	11	64073044	64084215	1	protein_coding	2101	ESRRA	0.527244	-0.405327	2	1.847	1.83857e-08	rs647152	85
ENSG00000173113	TRMT112	11	64083932	64085556	-1	protein_coding	51504	TRMT112	0.141017	0.0659088	2	1.847	1.83857e-08	rs647152	85
ENSG00000126432	PRDX5	11	64085560	64089283	1	protein_coding	25824	PRDX5	0.00314038	-0.356656	3	1.847	1.83857e-08	rs647152	85
ENSG00000168071	CCDC88B	11	64107695	64125006	1	protein_coding	283234	CCDC88B	0.000929045	0.920183	39	16.01	3.9891e-13	rs647152;rs12365369	85
ENSG00000162302	RPS6KA4	11	64126620	64139687	1	protein_coding	8986	RPS6KA4	0.999475	NA	66	16.99	3.9891e-13	rs647152;rs12365369	85
ENSG00000181908	AP003774.4	11	64216546	64219126	1	protein_coding	NA	NA	NA	NA	8	12.95	1.01976e-10	rs12791477;rs596308;rs2083709	85
ENSG00000110092	CCND1	11	69455855	69469242	1	protein_coding	595	CCND1	0.238186	-0.876019	2	6.832	3.50698e-10	rs11603541	86
ENSG00000149716	ORAOV1	11	69467844	69490184	-1	protein_coding	220064	ORAOV1	0.0329903	1.96034	6	6.832	3.50698e-10	rs11603541	86
ENSG00000082175	PGR	11	100900355	101001255	-1	protein_coding	5241	PGR	0.884783	-0.776803	59	12.19	2.26934e-10	rs481548;rs11224578;rs1893807;rs11224598	87
ENSG00000152402	GUCY1A2	11	106544738	106889250	-1	protein_coding	2977	GUCY1A2	0.377257	NA	2	4.46	NA	11:107860526:C:G	88
ENSG00000152404	CWF19L2	11	107197071	107328572	-1	protein_coding	143884	CWF19L2	9.64691e-09	1.13163	7	9.324	NA	11:107860526:C:G	88
ENSG00000137760	ALKBH8	11	107373452	107436472	-1	protein_coding	91801	ALKBH8	0.00282935	-0.629784	24	15.38	0.0486134	11:107860526:C:G	88
ENSG00000110675	ELMOD1	11	107461817	107537505	1	protein_coding	643923	ELMOD1	0.536338	-0.331573	16	8.06	NA	11:107860526:C:G	88
ENSG00000268467	AP000889.3	11	107462471	107463949	1	protein_coding	NA	NA	NA	NA	1	0.218	NA	11:107860526:C:G	88
ENSG00000170290	SLN	11	107578104	107590419	-1	protein_coding	6588	SLN	0.393191	-0.0644061	6	15.17	NA	11:107860526:C:G	88
ENSG00000268602	AP002353.1	11	107582998	107595135	1	protein_coding	NA	NA	NA	NA	8	15.17	NA	11:107860526:C:G	88
ENSG00000214306	AP001024.2	11	107643129	107647344	1	protein_coding	NA	NA	NA	NA	4	2.816	NA	11:107860526:C:G	88
ENSG00000214305	AP001024.1	11	107650219	107652316	1	protein_coding	NA	NA	NA	NA	3	2.816	NA	11:107860526:C:G	88
ENSG00000110660	SLC35F2	11	107661717	107799019	-1	protein_coding	54733	SLC35F2	0.00952168	1.70401	66	13.83	2.35505e-05	11:107860526:C:G;rs192112447	88
ENSG00000179331	RAB39A	11	107799229	107834208	1	protein_coding	54734	RAB39A	0.00185649	0.974297	19	6.861	1.14815e-05	11:107860526:C:G;rs192112447	88
ENSG00000166266	CUL5	11	107879459	107978503	1	protein_coding	8065	CUL5	0.999965	0.0584064	137	16.12	2.20904e-49	rs11212481;rs73000512;rs150788059;rs11212512;11:107860526:C:G;rs3950984;rs11212490;rs189426461;rs77398663;rs144383037;rs192112447;rs556874514;rs111559044;rs7131508;rs55985317;rs59688896;rs12577790;rs227084	88
ENSG00000075239	ACAT1	11	107992243	108018503	1	protein_coding	38	ACAT1	0.00159952	-0.25018	59	14.86	2.20904e-49	rs11212481;rs7131508;rs55985317;rs144383037;rs59688896;rs12577790;rs227084;rs34606160;rs7943203;rs187858642;rs10890818;rs189426461;rs112801981;rs192112447	88
ENSG00000149308	NPAT	11	108027942	108093369	-1	protein_coding	4863	NPAT	0.142677	-0.741015	33	10.43	4.73686e-50	rs112801981;rs7943203;rs227084;rs7131508;rs192112447;rs144383037;rs55985317;rs189426461;rs556874514;rs139215477;11:107860526:C:G	88
ENSG00000149311	ATM	11	108093211	108239829	1	protein_coding	472	ATM	2.71064e-30	-0.823887	54	24	4.13006e-52	rs556874514;rs7131508;rs7943203;rs55985317;11:107860526:C:G;rs227084;rs112801981;rs12577790;rs192112447;rs528151907;rs189426461;rs141379009;rs4988116;rs117678340;rs10890818;rs139215477;rs577404003	88
ENSG00000269042	AP001925.1	11	108130255	108136480	-1	protein_coding	NA	NA	NA	NA	11	24	1.41811e-51	rs55985317;rs192112447;rs528151907;rs189426461;rs7943203;rs227084;rs141379009	88
ENSG00000166323	C11orf65	11	108179246	108338258	-1	protein_coding	160140	C11orf65	8.7813e-17	0.106835	157	23.2	1.07441e-51	rs55985317;rs7943203;rs4988116;rs117678340;rs227084;rs189426461;rs7131508;rs10890818;rs139215477;rs577404003;rs151261228;rs111559044;rs556874514;rs112801981;rs12577790;rs372979791;11:108336419:T:TA;rs141379009;rs77398663	88
ENSG00000178202	KDELC2	11	108342832	108369159	-1	protein_coding	143888	KDELC2	1.57002e-08	-0.278548	53	28	8.5399e-51	rs55985317;rs7943203;rs227084;11:108336419:T:TA;rs151261228;rs7131508;rs139215477;rs141379009;11:107860526:C:G;rs556874514;rs7943820;rs12361570;rs79710561	88
ENSG00000110723	EXPH5	11	108376158	108464465	-1	protein_coding	23086	EXPH5	5.76468e-21	-0.698487	76	10.61	2.82032e-39	rs7943203;rs55985317;rs7943820;rs12361570;rs79710561;rs556874514;rs141379009;rs2640774;rs2155440;rs189426461;11:107860526:C:G;rs144383037;rs117320965;rs140394628	88
ENSG00000178105	DDX10	11	108535752	108811657	1	protein_coding	1662	DDX10	5.41643e-11	0.226678	65	13.4	6.43892e-09	11:107860526:C:G;rs192112447;rs117739450;rs556874514;rs138019034;rs200241704;rs140916497;rs144383037;rs377185266	88
ENSG00000060237	WNK1	12	861759	1020618	1	protein_coding	65125	WNK1	1	-1.06198	54	12.71	7.08182e-11	rs956695;rs57724395;rs4987207;rs3833517	90
ENSG00000002016	RAD52	12	1021243	1099219	-1	protein_coding	5893	RAD52	2.38442e-07	1.60262	24	10.27	7.08182e-11	rs3833517;rs57724395;rs4987207;rs956695	90
ENSG00000165714	LOH12CR1	12	12510013	12619840	1	protein_coding	118426	LOH12CR1	0.0216321	1.38679	85	13.17	3.71407e-09	rs7295080;rs10845551	92
ENSG00000111266	DUSP16	12	12628829	12715317	-1	protein_coding	80824	DUSP16	0.112698	-0.455489	1	2.035	1.48481e-06	rs7295080;rs10845551	92
ENSG00000123106	CCDC91	12	28286182	28732883	1	protein_coding	55297	CCDC91	3.15157e-05	0.458622	85	18.93	2.32358e-08	rs10771435	93
ENSG00000177119	ANO6	12	45609770	45834187	1	protein_coding	196527	ANO6	4.52445e-20	0.260722	1	2.59	NA	rs572239333	94
ENSG00000139218	SCAF11	12	46312914	46385903	-1	protein_coding	9169	SCAF11	0.999681	-0.969276	2	2.334	4.23156e-08	rs572239333	94
ENSG00000111371	SLC38A1	12	46576846	46663800	-1	protein_coding	81539	SLC38A1	0.975432	-0.330577	47	16.79	1.14294e-23	rs75884468;rs143213961;rs199599486;rs61864810;rs572239333;12:46731863:T:TA;rs191210980;rs528842497;rs4768123	94
ENSG00000134294	SLC38A2	12	46751972	46766650	-1	protein_coding	54407	SLC38A2	0.969357	-1.91804	46	19.81	4.44725e-24	12:46731863:T:TA;rs61864810;rs73101378;rs7965930;rs4768123;rs528842497;rs111313433;rs143213961;rs10785630	94
ENSG00000139209	SLC38A4	12	47158546	47226191	-1	protein_coding	55089	SLC38A4	0.942982	0.540139	22	13.02	5.88857e-09	rs7960142;rs572239333;rs4554975	94
ENSG00000050405	LIMA1	12	50569571	50677329	-1	protein_coding	51474	LIMA1	1.2836e-07	0.47923	72	22.6	2.99599e-05	rs10783387	95
ENSG00000269529	AC140061.12	12	50690489	50691718	1	protein_coding	NA	NA	NA	NA	21	9.5	2.99599e-05	rs10783387	95
ENSG00000185958	FAM186A	12	50720013	50790405	-1	protein_coding	121006	FAM186A	NA	-0.164143	63	21.2	0.000114399	rs10783387	95
ENSG00000161813	LARP4	12	50786166	50873787	1	protein_coding	113251	LARP4	0.994629	-1.60723	4	1.192	1.34522e-06	rs10783387	95
ENSG00000066084	DIP2B	12	50898768	51142450	1	protein_coding	57609	DIP2B	0.999668	-0.109244	66	18.11	3.39534e-08	rs10783387	95
ENSG00000123268	ATF1	12	51157493	51214905	1	protein_coding	466	ATF1	0.663831	-0.334177	46	20.7	2.07781e-08	rs10783387	95
ENSG00000076108	BAZ2A	12	56989380	57030600	-1	protein_coding	11176	BAZ2A	1	-0.20158	2	10.61	5.26852e-07	rs7135720	96
ENSG00000110955	ATP5B	12	57031959	57039798	-1	protein_coding	506	ATP5B	0.991635	-0.350123	2	10.61	3.12306e-07	rs7135720	96
ENSG00000110958	PTGES3	12	57057127	57082159	-1	protein_coding	10728	PTGES3	0.871366	-0.831373	4	5.411	4.11135e-08	rs7135720	96
ENSG00000196531	NACA	12	57106212	57125412	-1	protein_coding	4666	NACA	0.0203382	0.0287433	1	3.079	5.30256e-07	rs2277339;rs7135720	96
ENSG00000198056	PRIM1	12	57125380	57146157	-1	protein_coding	5557	PRIM1	0.0268979	-0.372562	2	28.2	2.37393e-10	rs2277339;rs7135720	96
ENSG00000025423	HSD17B6	12	57145945	57181574	1	protein_coding	8630	HSD17B6	0.381986	-0.702175	1	28.2	2.37393e-10	rs2277339	96
ENSG00000111581	NUP107	12	69080514	69136785	1	protein_coding	57122	NUP107	1.19845e-06	0.897	1	1.217	3.87986e-10	rs142808358	98
ENSG00000135679	MDM2	12	69201956	69239214	1	protein_coding	4193	MDM2	0.995411	0.52048	2	10.79	4.61792e-09	rs142808358;rs557499913	98
ENSG00000135678	CPM	12	69235977	69365350	-1	protein_coding	1368	CPM	8.07121e-07	0.801881	1	10.79	1.71656e-08	rs557499913	98
ENSG00000153233	PTPRR	12	71031853	71314623	-1	protein_coding	5801	PTPRR	0.000430476	-0.90933	29	14.27	1.90039e-11	rs66605644;rs7981022;rs11178393	99
ENSG00000136048	DRAM1	12	102271129	102405908	1	protein_coding	55332	DRAM1	0.0807001	2.61344	20	11.1	3.61875e-07	rs201229107;rs1980236	100
ENSG00000120860	CCDC53	12	102406705	102455927	-1	protein_coding	51019	CCDC53	0.0351259	-0.52539	39	19.44	3.21734e-07	rs201229107;rs1980236	100
ENSG00000075188	NUP37	12	102467967	102513902	-1	protein_coding	79023	NUP37	0.000998328	-0.601292	37	16.71	2.44392e-08	rs201229107;rs1980236	100
ENSG00000185480	PARPBP	12	102513956	102591298	1	protein_coding	55010	PARPBP	9.66662e-13	-0.634778	86	20.3	1.99096e-08	rs201229107;rs1980236	100
ENSG00000183395	PMCH	12	102590237	102591623	-1	protein_coding	5367	PMCH	0.115286	-0.252124	21	20.3	6.15366e-07	rs201229107;rs1980236	100
ENSG00000017427	IGF1	12	102789645	102874423	-1	protein_coding	3479	IGF1	0.469523	-0.421448	27	20.2	2.95333e-09	rs1980236;rs201229107	100
ENSG00000150967	ABCB9	12	123405498	123466196	-1	protein_coding	23457	ABCB9	0.00290111	NA	5	16.51	5.42132e-06	rs34477554	101
ENSG00000111325	OGFOD2	12	123459127	123464590	1	protein_coding	79676	OGFOD2	3.80506e-07	-0.495076	5	16.51	5.42132e-06	rs34477554	101
ENSG00000182196	ARL6IP4	12	123464607	123467456	1	protein_coding	51329	ARL6IP4	0.0112342	-0.527874	5	16.51	5.42132e-06	rs34477554	101
ENSG00000090975	PITPNM2	12	123468027	123634562	-1	protein_coding	57605	PITPNM2	0.999994	-0.297419	72	16.51	1.16516e-06	rs34477554	101
ENSG00000051825	MPHOSPH9	12	123636867	123728561	-1	protein_coding	10198	MPHOSPH9	0.000759987	-0.131484	180	17.2	1.56253e-08	rs34477554	101
ENSG00000130921	C12orf65	12	123717463	123742506	1	protein_coding	91574	C12orf65	0.172329	0.226571	81	17.2	1.56253e-08	rs34477554	101
ENSG00000111328	CDK2AP1	12	123745528	123756881	-1	protein_coding	8099	CDK2AP1	0.742361	NA	36	14.16	1.04439e-08	rs34477554	101
ENSG00000139697	SBNO1	12	123773656	123849390	-1	protein_coding	55206	SBNO1	1	-1.46751	55	22.9	1.10128e-08	rs34477554	101
ENSG00000183955	SETD8	12	123868320	123893905	1	protein_coding	387893	SETD8	0.945359	0.950256	33	10.53	3.55097e-09	rs34477554	101
ENSG00000150977	RILPL2	12	123899936	123921264	-1	protein_coding	196383	RILPL2	0.0608722	-0.185559	22	10.53	3.55097e-09	rs34477554	101
ENSG00000196498	NCOR2	12	124808961	125052135	-1	protein_coding	9612	NCOR2	1	0.737392	21	8.105	5.27436e-10	rs1263990;rs11057609;rs141154403	102
ENSG00000181234	TMEM132C	12	128751948	129192460	1	protein_coding	92293	TMEM132C	0.667072	NA	20	4.735	1.09251e-08	rs11059824	103
ENSG00000150893	FREM2	13	39261266	39460074	1	protein_coding	341640	FREM2	1.25165e-07	0.433904	1	7	4.06209e-08	rs140942046	104
ENSG00000133115	STOML3	13	39540062	39565203	-1	protein_coding	161003	STOML3	1.9729e-08	0.861195	1	1.61	2.20658e-10	rs117880317;rs140942046	104
ENSG00000183722	LHFP	13	39917029	40177665	-1	protein_coding	10186	LHFP	0.463788	0.103632	1	1.74	4.18023e-21	rs181343054	104
ENSG00000133103	COG6	13	40229764	40365802	1	protein_coding	57511	COG6	6.72063e-10	0.102601	231	16.91	2.85957e-19	rs9548901;rs9532412;rs76473408;rs9532434;rs7989997;rs181343054;rs182220178;rs143747696	104
ENSG00000150907	FOXO1	13	41129804	41240734	-1	protein_coding	2308	FOXO1	0.96638	-1.01598	168	15.99	6.06614e-24	rs2755209;rs1078892;13:41221589:G:T;rs3751437;rs7323267;rs139084490;rs9315778;rs4943818	104
ENSG00000102738	MRPS31	13	41303432	41345309	-1	protein_coding	10240	MRPS31	4.0936e-05	-0.0208922	53	28	3.8987e-20	13:41221589:G:T;rs4943818;rs7323267;rs9315786;rs73174816	104
ENSG00000102743	SLC25A15	13	41363548	41384247	1	protein_coding	10166	SLC25A15	0.00124732	NA	2	3.125	1.07706e-20	rs7323267;rs9566605;rs9315786	104
ENSG00000120690	ELF1	13	41506056	41635576	-1	protein_coding	1997	ELF1	0.54778	-0.476383	198	18.29	2.59033e-13	rs78009536;rs68132266;13:41565340:C:T;rs9566605;rs576770565;rs56256111;rs9525443;rs185981680	104
ENSG00000120688	WBP4	13	41635410	41658137	1	protein_coding	11193	WBP4	0.000482126	-0.669249	14	10.11	2.37293e-09	rs9525443;rs78009536;rs68132266;rs185981680	104
ENSG00000165572	KBTBD6	13	41701705	41706882	-1	protein_coding	89890	KBTBD6	0.934819	-1.42569	1	5.101	1.05136e-09	rs61732683	104
ENSG00000120662	MTRF1	13	41790505	41837742	-1	protein_coding	9617	MTRF1	1.54398e-07	-0.263738	1	0.042	3.53916e-09	rs185981680	104
ENSG00000102760	RGCC	13	42031695	42045018	1	protein_coding	28984	RGCC	0.0703969	NA	1	5.815	2.6679e-08	rs191993564	104
ENSG00000102763	VWA8	13	42140973	42535256	-1	protein_coding	23078	VWA8	2.93154e-40	0.297557	2	1.251	4.08705e-08	rs191993564;rs185981680	104
ENSG00000102780	DGKH	13	42614176	42830714	1	protein_coding	160851	DGKH	0.818124	NA	3	9.967	1.82818e-08	rs116933860	104
ENSG00000102543	CDADC1	13	49822047	49867618	1	protein_coding	81602	CDADC1	6.88627e-08	-0.132254	1	0.742	4.38682e-05	rs117659860	105
ENSG00000102547	CAB39L	13	49882786	50018262	-1	protein_coding	81617	CAB39L	0.0164206	-0.445707	16	13.71	1.77849e-08	rs6561525	105
ENSG00000215462	AL136218.1	13	50007495	50020554	-1	protein_coding	NA	NA	NA	NA	19	13.71	1.77849e-08	rs6561525	105
ENSG00000136169	SETDB2	13	50018429	50069138	1	protein_coding	83852	SETDB2	0.0437301	-0.400255	64	13.88	1.51541e-08	rs6561525	105
ENSG00000136147	PHF11	13	50069746	50103123	1	protein_coding	51131	PHF11	1.76758e-05	0.0609969	35	10.21	2.38876e-08	rs6561525	105
ENSG00000136144	RCBTB1	13	50106082	50159719	-1	protein_coding	55213	RCBTB1	0.000217674	1.64837	2	10.21	1.02576e-07	rs6561525	105
ENSG00000123179	EBPL	13	50234859	50265611	-1	protein_coding	84650	EBPL	0.0388533	NA	32	15.35	4.7665e-10	rs12428286;rs4942879;rs12585586	105
ENSG00000102753	KPNA3	13	50273447	50367057	-1	protein_coding	3839	KPNA3	0.809824	0.508248	89	16.04	2.0308e-09	rs12428286;rs4942879;rs12585586;13:51152422:A:G	105
ENSG00000123178	SPRYD7	13	50486842	50510626	-1	protein_coding	57213	SPRYD7	0.0911572	-0.824826	2	4.618	NA	13:51152422:A:G	105
ENSG00000204977	TRIM13	13	50570024	50594617	1	protein_coding	10206	TRIM13	0.505142	NA	1	0.016	9.88417e-08	rs117659860	105
ENSG00000198553	KCNRG	13	50589390	50595058	1	protein_coding	283518	KCNRG	0.000520289	-0.559313	1	0.016	9.88417e-08	rs117659860	105
ENSG00000176124	DLEU1	13	50656307	51297372	1	protein_coding	101929481	DLEU1	NA	NA	412	21.9	2.02064e-16	rs117659860;13:51152422:A:G;rs9535423;rs2066614;rs9526640;rs3108808;rs1241065;rs9562953;rs9568405;rs2532972;rs149846;rs9568420;rs2286658;rs149889;rs11293345;rs7332114;rs17381786;rs770397;rs533476;rs193195174;rs77702015	105
ENSG00000186047	DLEU7	13	51285144	51418075	-1	protein_coding	220107	DLEU7	0.0310205	-0.27015	46	11.91	4.17042e-10	rs77702015;rs143798596	105
ENSG00000136104	RNASEH2B	13	51483814	51544592	1	protein_coding	79621	RNASEH2B	1.2992e-09	-0.600506	2	13.97	9.53038e-08	rs143798596;rs193195174	105
ENSG00000102786	INTS6	13	51928213	52028400	-1	protein_coding	26512	INTS6	0.999997	-0.801716	4	2.734	NA	rs193195174;13:51152422:A:G	105
ENSG00000054654	SYNE2	14	64319683	64693165	1	protein_coding	23224	SYNE2	1.85335e-11	0.553679	21	11.21	1.80096e-09	rs1256059	106
ENSG00000140009	ESR2	14	64550950	64804830	-1	protein_coding	2100	ESR2	5.15441e-08	-0.627425	70	14.26	1.19669e-09	rs1256059	106
ENSG00000100714	MTHFD1	14	64854749	64926722	1	protein_coding	4522	MTHFD1	0.605609	-0.471019	8	8.912	7.03762e-06	rs1256059	106
ENSG00000174197	MGA	15	41913422	42062141	1	protein_coding	23269	MGA	1	-1.75983	30	21.2	4.50786e-10	rs11629678	107
ENSG00000137802	MAPKBP1	15	42066632	42120053	1	protein_coding	23005	MAPKBP1	0.999025	-0.301531	35	13.63	2.15511e-09	rs11629678	107
ENSG00000268632	AC073657.1	15	42073346	42076229	-1	protein_coding	NA	NA	NA	NA	5	9.463	2.15511e-09	rs11629678	107
ENSG00000243708	PLA2G4B	15	42120283	42140345	1	protein_coding	100137049	PLA2G4B	9.15662e-25	-0.473572	25	13.63	2.49541e-09	rs11629678	107
ENSG00000243789	JMJD7	15	42120283	42129779	1	protein_coding	100137047	JMJD7	0.234311	NA	24	13.63	2.49541e-09	rs11629678	107
ENSG00000168970	JMJD7-PLA2G4B	15	42120293	42140353	1	protein_coding	8681	JMJD7-PLA2G4B	9.15662e-25	NA	25	13.63	2.49541e-09	rs11629678	107
ENSG00000137877	SPTBN5	15	42140345	42186275	-1	protein_coding	51332	SPTBN5	1.0901e-70	0.338139	4	3.838	2.83431e-09	rs11629678	107
ENSG00000140455	USP3	15	63796793	63886839	1	protein_coding	9960	USP3	0.98438	NA	26	23.8	5.40354e-08	rs8030077	108
ENSG00000197361	FBXL22	15	63889552	63894627	1	protein_coding	283807	FBXL22	0.000439659	-0.351197	13	23.8	5.40354e-08	rs8030077	108
ENSG00000103657	HERC1	15	63900817	64126141	-1	protein_coding	8925	HERC1	1	0.185081	23	6.862	4.81868e-08	rs8030077	108
ENSG00000033800	PIAS1	15	68346517	68483096	1	protein_coding	8554	PIAS1	0.997024	-0.402984	15	11.28	4.19795e-10	rs1489598;rs148226383	109
ENSG00000129007	CALML4	15	68483043	68498417	-1	protein_coding	91860	CALML4	0.0102091	-0.263958	2	2.639	1.30531e-07	rs1489598	109
ENSG00000260007	RP11-315D16.2	15	68486139	68522056	-1	protein_coding	NA	NA	NA	NA	3	2.639	3.63985e-08	rs1489598	109
ENSG00000128973	CLN6	15	68499330	68549549	-1	protein_coding	54982	CLN6	0.381706	-0.208506	7	8.613	2.93455e-08	rs1489598;rs148226383	109
ENSG00000169018	FEM1B	15	68570141	68588203	1	protein_coding	10116	FEM1B	0.540949	-0.524764	8	12.5	4.98843e-09	rs1489598;rs148226383	109
ENSG00000137809	ITGA11	15	68594050	68724501	-1	protein_coding	22801	ITGA11	0.000116169	0.0215282	56	22.1	6.90378e-18	rs148226383;rs2306022;rs17252387;rs59571285	109
ENSG00000140464	PML	15	74287014	74340153	1	protein_coding	5371	PML	0.937511	-0.437708	16	8.73	6.81584e-15	rs5742915;rs1036673	110
ENSG00000159289	GOLGA6A	15	74362198	74374891	-1	protein_coding	653643	GOLGA6A	0.224411	-0.898205	1	1.251	NA	rs1036673	110
ENSG00000198794	SCAMP5	15	75249560	75313837	1	protein_coding	192683	SCAMP5	0.345427	0.0285934	3	9.753	5.06733e-06	15:75411054:A:AC	111
ENSG00000138621	PPCDC	15	75315896	75409803	1	protein_coding	60490	PPCDC	0.000879601	-0.573317	59	18.92	1.57141e-09	15:75411054:A:AC;rs117690394	111
ENSG00000169783	LINGO1	15	77905369	78113242	-1	protein_coding	84894	LINGO1	0.952116	0.269258	5	7.527	1.06316e-05	rs12902449	112
ENSG00000140694	PARN	16	14529558	14726585	-1	protein_coding	5073	PARN	0.387184	-0.95662	1	7.695	1.1861e-06	rs571511503	113
ENSG00000179889	PDXDC1	16	15068448	15233196	1	protein_coding	23042	PDXDC1	2.3026e-07	-0.437005	4	17.25	1.51642e-09	rs571511503	113
ENSG00000085721	RRN3	16	15153879	15188174	-1	protein_coding	54700	RRN3	0.00047458	-0.668988	1	2.348	2.58619e-09	rs571511503	113
ENSG00000261130	RP11-1021N1.1	16	15489611	15609205	1	protein_coding	NA	NA	NA	NA	2	9.621	6.92373e-10	rs189228703;rs200315340	113
ENSG00000166780	C16orf45	16	15528152	15718885	1	protein_coding	89927	C16orf45	0.21468	-0.633435	3	9.621	6.92373e-10	rs189228703;rs200315340;rs571511503	113
ENSG00000166783	KIAA0430	16	15688243	15737023	-1	protein_coding	9665	KIAA0430	1	-1.50946	1	0.44	NA	rs571511503	113
ENSG00000072864	NDE1	16	15737124	15820210	1	protein_coding	54820	NDE1	0.0471095	0.252884	1	0.286	1.47659e-08	rs151150332	113
ENSG00000133392	MYH11	16	15797029	15950890	-1	protein_coding	4629	MYH11	0.998956	-0.00180375	4	27.9	3.66185e-14	rs200315340;rs151150332	113
ENSG00000180269	GPR139	16	20042807	20085239	-1	protein_coding	124274	GPR139	0.144424	-0.325491	19	11.53	4.70729e-08	rs11074422;rs1011939	114
ENSG00000205423	CNEP1R1	16	50058321	50070999	1	protein_coding	255919	CNEP1R1	0.291176	-0.0780849	74	15.35	5.14403e-24	rs9927260;16:50082431:C:T;rs76309522;rs9939688;rs146635843	115
ENSG00000155393	HEATR3	16	50099852	50140298	1	protein_coding	55027	HEATR3	0.000127665	0.736389	138	13.88	1.40764e-26	rs9939688;16:50082431:C:T;rs76309522;rs9927260;rs4785201;rs1008815;rs4785386	115
ENSG00000121274	PAPD5	16	50186829	50269221	1	protein_coding	64282	PAPD5	0.998506	0.600388	82	15.46	4.68468e-10	rs4785387;rs12935209;rs71138055;16:50082431:C:T	115
ENSG00000121281	ADCY7	16	50280048	50352046	1	protein_coding	113	ADCY7	0.0177212	-0.627247	1	6.384	4.5074e-07	rs4785387;rs12935209;rs71138055	115
ENSG00000179314	WSCD1	17	5675554	6027747	1	protein_coding	339166	WSCD1	2.91262e-06	1.84025	2	2.875	2.42237e-06	rs185508634;17:6915925:C:T	117
ENSG00000129221	AIPL1	17	6297013	6338519	-1	protein_coding	23746	AIPL1	0.000113411	0.806547	2	3.795	2.51131e-12	rs185508634;17:6915925:C:T	117
ENSG00000129195	FAM64A	17	6347735	6354789	1	protein_coding	54478	FAM64A	0.239013	0.105995	2	1.755	NA	17:6915925:C:T	117
ENSG00000091622	PITPNM3	17	6354584	6459814	-1	protein_coding	83394	PITPNM3	0.999504	NA	1	1.755	NA	17:6915925:C:T	117
ENSG00000132530	XAF1	17	6658766	6678966	1	protein_coding	54739	XAF1	2.07209e-08	0.548531	1	0.579	6.34162e-16	rs574199150;rs185508634	117
ENSG00000177294	FBXO39	17	6679542	6700420	1	protein_coding	162517	FBXO39	0.0250184	0.520094	1	4.337	7.07555e-09	rs117538098	117
ENSG00000167858	TEKT1	17	6692452	6735080	-1	protein_coding	83659	TEKT1	0.000108975	0.3787	1	4.337	7.07555e-09	rs117538098	117
ENSG00000215067	AC027763.2	17	6779954	6915668	-1	protein_coding	NA	NA	NA	NA	8	25.8	6.85804e-30	rs149261442;rs148450448;rs574199150;rs185508634;rs138533599;rs202116801;17:6915925:C:T	117
ENSG00000108839	ALOX12	17	6899384	6914055	1	protein_coding	239	ALOX12	6.34478e-10	-0.209571	5	25.8	6.85804e-30	rs138533599;rs202116801;17:6915925:C:T	117
ENSG00000219200	RNASEK	17	6915736	6917851	1	protein_coding	440400	RNASEK	0.339228	0.37809	4	25.8	6.85804e-30	rs138533599;rs202116801;17:6915925:C:T	117
ENSG00000269871	AC040977.1	17	6915928	6917755	-1	protein_coding	NA	NA	NA	NA	3	25.8	6.85804e-30	rs202116801;rs138533599;17:6915925:C:T	117
ENSG00000161939	RNASEK-C17orf49	17	6915954	6920839	1	protein_coding	100529209	RNASEK-C17orf49	NA	NA	3	25.8	6.85804e-30	rs202116801;rs138533599;17:6915925:C:T	117
ENSG00000258315	C17orf49	17	6917814	6920844	1	protein_coding	124944	C17orf49	0.00762293	NA	3	25.8	6.85804e-30	rs202116801;rs138533599;17:6915925:C:T	117
ENSG00000161940	BCL6B	17	6926339	6933609	1	protein_coding	255877	BCL6B	0.15109	0.043081	6	14.74	8.87769e-13	rs13342692;rs140812126;rs138533599	117
ENSG00000174327	SLC16A13	17	6939394	6943440	1	protein_coding	201232	SLC16A13	7.50511e-07	-0.627521	21	23.2	3.07326e-28	rs13342692;rs140812126;rs138533599	117
ENSG00000174326	SLC16A11	17	6944949	6947242	-1	protein_coding	162515	SLC16A11	0.0459183	0.234441	24	23.2	3.07326e-28	rs13342692;rs140812126;rs138533599	117
ENSG00000132514	CLEC10A	17	6977856	6983626	-1	protein_coding	10462	CLEC10A	4.25496e-08	0.539497	5	3.392	2.84119e-12	rs140812126	117
ENSG00000161944	ASGR2	17	7004641	7019019	-1	protein_coding	433	ASGR2	6.63908e-06	0.792383	3	2.036	2.52988e-34	17:6915925:C:T;rs574199150;rs185508634	117
ENSG00000141505	ASGR1	17	7076750	7082883	-1	protein_coding	432	ASGR1	0.000452324	-0.5289	1	0.154	1.26108e-24	rs146122326	117
ENSG00000132535	DLG4	17	7093209	7123021	-1	protein_coding	1742	DLG4	0.996593	0.211101	4	5.158	1.26108e-24	rs146122326;rs77234976;rs222856;rs192957089	117
ENSG00000072778	ACADVL	17	7120444	7128592	1	protein_coding	37	ACADVL	1.31058e-07	-0.0380151	2	5.158	NA	rs192957089	117
ENSG00000004975	DVL2	17	7128660	7137864	-1	protein_coding	1856	DVL2	0.0113615	-0.0352039	3	17.46	1.87979e-10	rs192957089;rs77234976	117
ENSG00000040633	PHF23	17	7138347	7143041	-1	protein_coding	79142	PHF23	0.991272	NA	3	17.46	1.87979e-10	rs192957089;rs77234976	117
ENSG00000170296	GABARAP	17	7143333	7146089	-1	protein_coding	11337	GABARAP	0.670186	-0.976537	3	22.8	1.87979e-10	rs192957089;rs77234976	117
ENSG00000262526	CTD-2545G14.7	17	7143746	7147954	-1	protein_coding	NA	NA	NA	NA	2	22.8	1.87979e-10	rs77234976	117
ENSG00000175826	CTDNEP1	17	7146910	7155810	-1	protein_coding	23399	CTDNEP1	0.97268	-0.815423	3	22.8	1.87979e-10	rs77234976	117
ENSG00000262302	RP1-4G17.5	17	7150148	7165408	-1	protein_coding	NA	NA	NA	NA	4	22.8	1.14604e-17	rs77234976;rs62059173	117
ENSG00000170291	ELP5	17	7154735	7163259	1	protein_coding	23587	ELP5	6.47714e-06	-0.803756	3	22.8	1.14604e-17	rs77234976;rs62059173	117
ENSG00000181885	CLDN7	17	7163222	7167302	-1	protein_coding	1366	CLDN7	0.0413847	-0.772028	4	22.8	1.14604e-17	rs77234976;rs62059173	117
ENSG00000181856	SLC2A4	17	7184986	7191576	1	protein_coding	6517	SLC2A4	0.135387	-0.200421	3	20.4	1.90358e-10	rs77234976;rs192957089;rs202116801	117
ENSG00000006047	YBX2	17	7191571	7197934	-1	protein_coding	51087	YBX2	0.968726	NA	1	20.4	NA	rs202116801	117
ENSG00000132522	GPS2	17	7214643	7218883	-1	protein_coding	2874	GPS2	0.590138	NA	1	1.694	6.16737e-28	rs202116801	117
ENSG00000261915	RP11-542C16.2	17	7215980	7222493	-1	protein_coding	2874	NA	NA	NA	2	25.5	6.16737e-28	rs202116801;rs11655578	117
ENSG00000215041	NEURL4	17	7218947	7232712	-1	protein_coding	84461	NEURL4	0.999977	-0.520877	5	25.5	6.16737e-28	rs202116801;rs11655578	117
ENSG00000072818	ACAP1	17	7239848	7254797	1	protein_coding	9744	ACAP1	0.237756	-0.214185	14	25.5	7.76749e-23	rs11655578;rs192957089;rs192287715;rs111526587;rs138997812;rs8078146	117
ENSG00000213859	KCTD11	17	7255208	7258258	1	protein_coding	147040	KCTD11	0.447451	-0.650823	10	15.46	7.76749e-23	rs192957089;rs192287715;rs111526587;rs138997812;rs8078146	117
ENSG00000182896	TMEM95	17	7258442	7260538	1	protein_coding	339168	TMEM95	0.00145965	0.0522492	18	15.46	7.76749e-23	rs192957089;rs192287715;rs111526587;rs138997812;rs8078146;rs9652836	117
ENSG00000174292	TNK1	17	7283853	7293093	1	protein_coding	8711	TNK1	8.54609e-05	-0.435657	14	10.52	1.26781e-25	rs12937133;rs141604266;rs9652836;rs72842813;rs62061168	117
ENSG00000187838	TMEM256-PLSCR3	17	7293046	7307416	-1	protein_coding	57048	TMEM256-PLSCR3	0.245307	NA	17	11.65	1.46195e-28	rs9652836;rs12937133;rs72842813;rs62061168;rs77983244	117
ENSG00000262481	C17orf61-PLSCR3	17	7293053	7307416	-1	protein_coding	NA	NA	NA	NA	17	11.65	1.46195e-28	rs9652836;rs12937133;rs72842813;rs62061168;rs77983244	117
ENSG00000205544	TMEM256	17	7306294	7307456	-1	protein_coding	254863	TMEM256	2.94821e-05	-0.394809	12	11.65	1.46195e-28	rs72842813;rs62061168;rs12937133;rs77983244	117
ENSG00000169992	NLGN2	17	7308193	7323179	1	protein_coding	57555	NLGN2	0.992625	-0.095466	16	21.5	1.46195e-28	rs62061168;rs12937133;rs72842813;rs77983244;rs111269607;17:7329632:G:T	117
ENSG00000181323	SPEM1	17	7323679	7324951	1	protein_coding	374768	SPEM1	0.0234531	-0.21509	7	21.5	1.46195e-28	rs77983244;rs111269607;17:7329632:G:T	117
ENSG00000184560	C17orf74	17	7328934	7330887	1	protein_coding	201243	C17orf74	2.1548e-06	0.259637	12	21.5	1.27087e-48	rs77983244;rs111269607;17:7329632:G:T;rs574199150	117
ENSG00000181284	TMEM102	17	7338762	7340998	1	protein_coding	284114	TMEM102	NA	0.0166729	13	21.5	1.27087e-48	17:7329632:G:T;rs77983244;rs111269607;rs574199150;rs35490807;rs2302767	117
ENSG00000161958	FGF11	17	7341592	7348256	1	protein_coding	2256	FGF11	0.0681958	-0.0904517	24	16.75	1.27087e-48	rs77983244;rs111269607;17:7329632:G:T;rs574199150;rs35490807;rs2302767	117
ENSG00000170175	CHRNB1	17	7348380	7361026	1	protein_coding	1140	CHRNB1	4.3363e-06	-0.37326	37	16.75	2.91273e-55	rs574199150;17:7329632:G:T;rs35490807;rs2302767;rs111269607	117
ENSG00000174282	ZBTB4	17	7362685	7387582	-1	protein_coding	57659	ZBTB4	0.99849	-0.565704	44	21.9	2.91273e-55	rs35490807;rs2302767;rs111269607;rs574199150	117
ENSG00000259224	SLC35G6	17	7384721	7386383	1	protein_coding	643664	SLC35G6	0.000990015	0.39034	15	21.9	4.52689e-49	rs35490807;rs111269607;rs574199150;rs2302767	117
ENSG00000181222	POLR2A	17	7387685	7417933	1	protein_coding	5430	POLR2A	1	0.931618	33	21.9	7.1327e-93	rs35490807;rs111269607;rs574199150;rs2302767;rs78378222;rs35850753	117
ENSG00000239697	TNFSF12	17	7452208	7464925	1	protein_coding	407977	TNFSF12	0.997954	-0.448531	25	14.17	2.5277e-99	rs12937543;rs78414518;rs78378222;rs35850753;rs7358;rs28625968	117
ENSG00000248871	TNFSF12-TNFSF13	17	7452416	7464918	1	protein_coding	407977	TNFSF12-TNFSF13	0.997954	-0.561606	24	14.17	2.5277e-99	rs12937543;rs78414518;rs78378222;rs35850753;rs7358;rs28625968	117
ENSG00000161955	TNFSF13	17	7461609	7464925	1	protein_coding	8741	TNFSF13	0.877768	-0.927189	20	14.17	2.5277e-99	rs12937543;rs78414518;rs78378222;rs35850753;rs7358;rs28625968	117
ENSG00000161956	SENP3	17	7465192	7475287	1	protein_coding	26168	SENP3	0.995995	NA	32	22.3	2.5277e-99	rs12937543;rs78414518;rs78378222;rs35850753;rs7358;rs28625968;17:6915925:C:T	117
ENSG00000161960	EIF4A1	17	7476024	7482323	1	protein_coding	652966	EIF4A1	0.999614	-0.471968	24	22.3	3.54133e-29	rs7358;rs28625968;17:6915925:C:T;rs78414518;rs7210750	117
ENSG00000129226	CD68	17	7482785	7485429	1	protein_coding	968	CD68	0.000599774	0.428807	21	22.3	3.54133e-29	rs28625968;rs7358;17:6915925:C:T;rs78414518;rs7210750	117
ENSG00000129255	MPDU1	17	7486847	7496107	1	protein_coding	9526	MPDU1	0.144211	-0.62783	21	13.78	3.54133e-29	17:6915925:C:T;rs78414518;rs7358;rs28625968;rs7210750;17:7554536:G:T	117
ENSG00000129194	SOX15	17	7491496	7493488	-1	protein_coding	6665	SOX15	0.361606	-0.211833	10	11.98	2.60209e-20	rs7358;rs28625968;rs7210750;rs78414518	117
ENSG00000129245	FXR2	17	7494548	7518189	-1	protein_coding	9513	FXR2	0.99977	NA	23	11.98	4.26776e-21	rs7358;rs28625968;rs7210750;rs78414518;17:7554536:G:T;rs12937543;rs574199150	117
ENSG00000268503	AC007421.1	17	7517264	7517427	1	protein_coding	NA	NA	NA	NA	9	8.233	2.53848e-06	17:7554536:G:T;rs28625968;rs12937543	117
ENSG00000129214	SHBG	17	7517382	7536700	1	protein_coding	6462	SHBG	0.000188842	0.23975	58	11.33	4.26776e-21	17:7554536:G:T;rs28625968;rs12937543;rs574199150;rs7210750	117
ENSG00000141504	SAT2	17	7529552	7531194	-1	protein_coding	112483	SAT2	0.0176163	-0.384311	14	11.33	4.26776e-21	rs28625968;rs12937543;rs574199150;17:7554536:G:T;rs7210750	117
ENSG00000129244	ATP1B2	17	7549945	7561086	1	protein_coding	482	ATP1B2	0.179759	0.44868	113	16.05	6.17451e-28	17:7554536:G:T;rs7210750;rs17879377;rs78414518;rs17880560;rs1050541;rs9674772;rs1614984;rs12949853	117
ENSG00000141510	TP53	17	7565097	7590856	-1	protein_coding	7157	TP53	0.912223	-0.120095	34	18.34	2.20301e-184	rs17879377;rs78414518;17:7554536:G:T;rs17880560;rs1050541;rs9674772;rs1614984;rs12949853;rs78378222;rs60699444;rs35850753	117
ENSG00000141499	WRAP53	17	7589389	7606820	1	protein_coding	55135	WRAP53	0.617463	-1.78612	9	16.15	2.54918e-25	rs17879377;rs3744262	117
ENSG00000108947	EFNB3	17	7608520	7614696	1	protein_coding	1949	EFNB3	0.456671	-0.833997	12	16.15	1.25777e-15	rs3744262;rs11651917	117
ENSG00000183914	DNAH2	17	7620672	7737062	1	protein_coding	146754	DNAH2	2.48852e-21	0.332994	115	23.6	1.26361e-63	rs3744262;rs11651917;rs12451505;rs11652508;rs34219250;rs2642162;rs307618;rs2642160;rs60071843;17:6915925:C:T;rs192957089;rs7221056;rs138420351;rs574199150	117
ENSG00000183011	LSMD1	17	7760003	7788556	-1	protein_coding	84316	LSMD1	0.00287648	-0.647347	1	8.048	NA	17:6915925:C:T	117
ENSG00000170004	CHD3	17	7788124	7816078	1	protein_coding	1107	CHD3	1	-0.359996	1	8.048	NA	17:6915925:C:T	117
ENSG00000179593	ALOX15B	17	7942335	7952452	1	protein_coding	247	ALOX15B	1.91965e-12	0.308899	2	3.332	6.11928e-13	rs574199150;rs75204993	117
ENSG00000179477	ALOX12B	17	7975954	7991021	-1	protein_coding	242	ALOX12B	0.173314	0.177086	2	8.341	2.18457e-15	rs75204993	117
ENSG00000214999	AC129492.6	17	7982800	7984883	1	protein_coding	NA	NA	0.788053	NA	2	8.341	2.18457e-15	rs75204993	117
ENSG00000179148	ALOXE3	17	7999218	8022365	-1	protein_coding	59344	ALOXE3	2.16325e-13	0.822045	6	9.637	5.86067e-10	rs144419070;rs73241786	117
ENSG00000179111	HES7	17	8023908	8027410	-1	protein_coding	84667	HES7	0.782884	0.446452	3	4.895	5.25497e-10	rs73241786;rs139495627	117
ENSG00000179094	PER1	17	8043790	8059824	-1	protein_coding	102465532	PER1	0.875749	-0.517542	29	20.7	1.38484e-12	rs139495627;rs139388911;rs527704262;rs144419070;rs55667381;rs2278636	117
ENSG00000263620	RP11-599B13.6	17	8054134	8066293	-1	protein_coding	NA	NA	NA	NA	31	20.7	1.38484e-12	rs527704262;rs144419070;rs55667381;rs2278636	117
ENSG00000220205	VAMP2	17	8062467	8066864	-1	protein_coding	6844	VAMP2	0.837118	-0.172652	34	20.7	1.48868e-12	rs55667381;rs2278636;rs527704262;rs144419070	117
ENSG00000179029	TMEM107	17	8076555	8079717	-1	protein_coding	84314	TMEM107	0.0289056	-0.522384	28	11.01	1.38217e-12	rs2278636;rs55667381;rs527704262;rs144419070	117
ENSG00000196544	C17orf59	17	8091652	8093564	-1	protein_coding	54785	C17orf59	NA	-0.989136	25	9.362	1.39474e-09	rs55667381;rs2278636;rs34859352	117
ENSG00000178999	AURKB	17	8108056	8113918	-1	protein_coding	9212	AURKB	0.00588234	-0.16188	44	10.09	1.02657e-09	rs55667381;rs2278636;rs34859352	117
ENSG00000178971	CTC1	17	8130191	8151362	-1	protein_coding	80169	CTC1	3.51223e-07	NA	36	8.867	1.28677e-12	rs55667381;rs2278636;rs34859352;rs527704262	117
ENSG00000178921	PFAS	17	8150936	8173809	1	protein_coding	5198	PFAS	2.79097e-08	-0.866843	25	8.867	8.03654e-13	rs55667381;rs527704262;rs2278636;rs34859352	117
ENSG00000125434	SLC25A35	17	8191081	8198661	-1	protein_coding	399512	SLC25A35	3.54304e-09	-0.398012	3	12.96	1.06439e-17	rs532057806;rs574199150;rs144795249	117
ENSG00000108961	RANGRF	17	8191815	8193410	1	protein_coding	29098	RANGRF	0.0207633	-0.220162	2	12.96	1.06439e-17	rs532057806;rs574199150	117
ENSG00000198844	ARHGEF15	17	8213559	8225829	1	protein_coding	22899	ARHGEF15	0.00447718	0.033296	3	1.599	1.30107e-17	rs144795249;rs186818712;rs184491542;rs6503100	117
ENSG00000184650	ODF4	17	8243182	8249364	1	protein_coding	146852	ODF4	0.000650824	-0.12677	1	0.332	6.10239e-14	rs6503100	117
ENSG00000198150	AC135178.1	17	8261731	8263538	-1	protein_coding	NA	NA	NA	NA	2	11.3	3.58922e-17	rs186818712;rs184491542	117
ENSG00000184619	KRBA2	17	8271955	8280029	-1	protein_coding	124751	KRBA2	3.93219e-07	0.393623	2	11.3	3.58922e-17	rs186818712;rs184491542	117
ENSG00000263809	RP11-849F2.7	17	8271956	8286505	-1	protein_coding	124751	NA	NA	NA	3	11.3	3.0662e-17	rs186818712;rs184491542	117
ENSG00000161970	RPL26	17	8280838	8286531	-1	protein_coding	6154	RPL26	0.915889	-0.513143	1	2.624	3.0662e-17	rs184491542	117
ENSG00000189051	RNF222	17	8294022	8301144	-1	protein_coding	643904	RNF222	NA	0.870641	2	2.624	3.0662e-17	rs184491542;rs146347897	117
ENSG00000166579	NDEL1	17	8316449	8393729	1	protein_coding	81565	NDEL1	0.979221	-0.518362	2	0.928	3.85922e-18	rs186818712	117
ENSG00000133026	MYH10	17	8377523	8534079	-1	protein_coding	4628	MYH10	0.999998	0.298622	4	4.245	2.20902e-27	rs186818712;rs146342483	117
ENSG00000183318	SPDYE4	17	8656424	8661877	-1	protein_coding	388333	SPDYE4	0.00122167	0.126164	1	0.034	4.06724e-23	rs74876186	117
ENSG00000185156	MFSD6L	17	8700436	8702667	-1	protein_coding	162387	MFSD6L	2.39665e-08	NA	2	6.412	1.13718e-08	rs72848116;rs28537446	117
ENSG00000174083	PIK3R6	17	8706041	8770994	-1	protein_coding	146850	PIK3R6	1.37503e-15	NA	2	6.412	4.68533e-08	rs28537446;rs72848116	117
ENSG00000141052	MYOCD	17	12569207	12672266	1	protein_coding	93649	MYOCD	0.934596	1.39973	14	5.269	3.39423e-11	rs60859689	118
ENSG00000177731	FLII	17	18148150	18162230	-1	protein_coding	2314	FLII	3.31007e-06	-0.535069	1	0.661	1.19093e-07	rs681998	119
ENSG00000177427	MIEF2	17	18163848	18169866	1	protein_coding	125170	MIEF2	0.0770145	-0.613688	2	0.922	1.19093e-07	rs681998	119
ENSG00000177302	TOP3A	17	18174742	18218321	-1	protein_coding	7156	TOP3A	2.6363e-08	0.0510811	10	6.854	7.8494e-08	rs681998	119
ENSG00000176994	SMCR8	17	18218624	18226517	1	protein_coding	140775	SMCR8	0.31942	-0.410698	5	6.854	7.85365e-08	rs681998	119
ENSG00000176974	SHMT1	17	18231187	18266856	-1	protein_coding	102466733	SHMT1	1.86116e-07	1.63081	22	12.06	2.734e-08	rs681998	119
ENSG00000176208	ATAD5	17	29158988	29222887	1	protein_coding	79915	ATAD5	1	-0.374396	22	13.56	4.25038e-09	rs146699004	120
ENSG00000172171	TEFM	17	29224354	29233838	-1	protein_coding	79736	TEFM	0.0433026	-0.197683	12	13.56	4.25038e-09	rs146699004	120
ENSG00000184060	ADAP2	17	29233362	29286340	1	protein_coding	55803	ADAP2	3.98272e-05	-0.419106	13	13.56	4.25038e-09	rs146699004	120
ENSG00000108771	DHX58	17	40253422	40264751	-1	protein_coding	79132	DHX58	7.28555e-08	0.278801	1	5.885	9.26083e-07	rs191988507	121
ENSG00000108773	KAT2A	17	40265126	40273376	-1	protein_coding	2648	KAT2A	0.408332	-0.658677	2	13.86	7.48618e-07	rs191988507	121
ENSG00000267261	CTD-2132N18.3	17	40271692	40306934	-1	protein_coding	NA	NA	NA	NA	2	13.86	7.48618e-07	rs191988507	121
ENSG00000197723	HSPB9	17	40274756	40275371	1	protein_coding	94086	HSPB9	5.41472e-05	-0.525749	1	13.86	7.48618e-07	rs191988507	121
ENSG00000108774	RAB5C	17	40276994	40307035	-1	protein_coding	5878	RAB5C	0.82657	-0.36267	2	13.86	7.48618e-07	rs191988507	121
ENSG00000089558	KCNH4	17	40308909	40333296	-1	protein_coding	23415	KCNH4	0.999979	-0.452983	1	0.362	1.29244e-06	rs191988507	121
ENSG00000173757	STAT5B	17	40351186	40428725	-1	protein_coding	6777	STAT5B	0.999953	-0.776026	1	0.31	2.635e-07	rs191988507	121
ENSG00000033627	ATP6V0A1	17	40610862	40674629	1	protein_coding	535	ATP6V0A1	0.99725	-0.758472	2	2.093	1.36867e-07	rs191988507	121
ENSG00000037042	TUBG2	17	40811323	40819024	1	protein_coding	27175	TUBG2	0.00431002	-0.743554	1	0.048	1.39467e-07	rs117903524	121
ENSG00000108799	EZH1	17	40852293	40897071	-1	protein_coding	2145	EZH1	0.000641438	-0.562771	1	1.19	4.32494e-08	rs117903524	121
ENSG00000131477	RAMP2	17	40910465	40915059	1	protein_coding	10266	RAMP2	0.00389299	NA	2	1.571	2.40941e-08	rs16968038;rs117903524	121
ENSG00000131475	VPS25	17	40925454	40931617	1	protein_coding	84313	VPS25	0.735078	-0.403388	3	10.67	2.40941e-08	rs16968038;rs117903524	121
ENSG00000126562	WNK4	17	40932696	40948954	1	protein_coding	65266	WNK4	1.82874e-13	NA	2	10.67	2.40941e-08	rs117903524;rs16968038	121
ENSG00000176563	CNTD1	17	40950810	40963605	1	protein_coding	124817	CNTD1	0.0218345	-0.681431	2	3.054	2.07362e-09	rs16968038;rs117903524;rs191988507	121
ENSG00000126581	BECN1	17	40962152	40985367	-1	protein_coding	8678	BECN1	0.998698	-0.469388	2	3.054	2.07362e-09	rs16968038;rs117903524;rs191988507	121
ENSG00000131467	PSME3	17	40976402	40995774	1	protein_coding	10197	PSME3	0.988104	-1.7453	2	13.79	2.07362e-09	rs191988507;rs16968038	121
ENSG00000131480	AOC2	17	40996617	41002724	1	protein_coding	314	AOC2	5.1394e-10	0.0413506	1	13.79	1.62021e-08	rs16968038	121
ENSG00000131471	AOC3	17	41003201	41010147	1	protein_coding	8639	AOC3	6.46996e-09	-0.500554	1	13.79	1.62021e-08	rs16968038	121
ENSG00000108825	PTGES3L-AARSD1	17	41102543	41132545	-1	protein_coding	100885850	PTGES3L-AARSD1	2.56865e-08	NA	2	10.53	1.32026e-07	rs191988507	121
ENSG00000266967	AARSD1	17	41102543	41116515	-1	protein_coding	80755	AARSD1	2.4391e-07	0.105683	1	10.53	1.32026e-07	rs191988507	121
ENSG00000267060	PTGES3L	17	41120105	41132545	-1	protein_coding	100885848	PTGES3L	0.0247441	-0.422602	1	9.051	1.48354e-07	rs191988507	121
ENSG00000198863	RUNDC1	17	41132582	41145707	1	protein_coding	146923	RUNDC1	0.0189205	0.641087	1	9.051	1.48354e-07	rs191988507	121
ENSG00000012048	BRCA1	17	41196312	41277500	-1	protein_coding	672	BRCA1	3.28742e-20	-0.268752	3	10.13	3.57363e-09	rs191988507;rs560864310	121
ENSG00000108406	DHX40	17	57642886	57685706	1	protein_coding	79665	DHX40	0.996354	-1.08523	1	9.802	NA	rs76848035	122
ENSG00000141367	CLTC	17	57697219	57773671	1	protein_coding	1213	CLTC	1	-1.86799	1	2.238	2.84715e-09	rs7212590;rs73333057;rs76848035	122
ENSG00000141378	PTRH2	17	57751997	57784987	-1	protein_coding	51651	PTRH2	0.336972	-1.02942	4	8.474	2.84715e-09	rs7212590;rs73333057;rs76848035;rs77913816	122
ENSG00000062716	VMP1	17	57784553	57919616	1	protein_coding	406991	VMP1	0.930656	-0.702995	57	19.75	1.14655e-13	rs7212590;rs73333057;rs76848035;rs77913816;rs4273104	122
ENSG00000108423	TUBD1	17	57936851	57970304	-1	protein_coding	51174	TUBD1	0.000375248	-1.01323	27	17.73	1.51278e-12	rs7212590;rs4273104;rs77913816	122
ENSG00000108443	RPS6KB1	17	57970447	58027925	1	protein_coding	6198	RPS6KB1	0.998223	-2.20329	21	16.76	1.83694e-12	rs7212590;rs4273104;rs73333057	122
ENSG00000267318	RP11-178C3.1	17	58018269	58050462	1	protein_coding	NA	NA	NA	NA	17	16.76	1.85613e-12	rs7212590;rs4273104;rs77913816	122
ENSG00000189050	RNFT1	17	58029601	58042122	-1	protein_coding	51136	RNFT1	0.0112057	-0.517044	12	16.76	1.85613e-12	rs7212590;rs4273104	122
ENSG00000079101	CLUL1	18	596988	650334	1	protein_coding	27098	CLUL1	3.21488e-06	NA	4	9.624	2.73163e-13	rs3891167;rs2853543	123
ENSG00000176912	C18orf56	18	641320	658340	-1	protein_coding	494514	C18orf56	0.186097	NA	33	9.624	3.22225e-15	rs3891167;rs2853543;rs28503425	123
ENSG00000176890	TYMS	18	657604	673578	1	protein_coding	7298	TYMS	NA	0.758764	47	16.45	3.22225e-15	rs3891167;rs2853543;rs28503425;rs3744962	123
ENSG00000132199	ENOSF1	18	670324	712676	-1	protein_coding	55556	ENOSF1	1.26227e-10	NA	53	16.45	3.22225e-15	rs2853543;rs28503425;rs3744962;rs2847603;rs71352967	123
ENSG00000176105	YES1	18	721588	812547	-1	protein_coding	7525	YES1	0.0463916	3.84544	18	9.099	3.44195e-11	rs2847603;rs71352967	123
ENSG00000172270	BSG	19	571297	583493	1	protein_coding	682	BSG	0.0573044	NA	21	7.483	4.89204e-08	rs873634	124
ENSG00000099822	HCN2	19	589893	617159	1	protein_coding	610	HCN2	0.832343	NA	23	7.483	4.89204e-08	rs873634	124
ENSG00000011304	PTBP1	19	797075	812327	1	protein_coding	100616459	PTBP1	0.998739	-0.850138	27	19.64	2.42126e-11	rs56944467;rs11882077	124
ENSG00000129951	LPPR3	19	812518	821967	-1	protein_coding	79948	NA	0.0562793	NA	18	19.64	2.42126e-11	rs56944467;rs11882077;rs149605768	124
ENSG00000172232	AZU1	19	825097	832017	1	protein_coding	566	AZU1	8.74468e-05	-0.129001	4	3.444	1.92683e-10	rs56944467;rs11882077;rs149605768	124
ENSG00000160321	ZNF208	19	22115760	22193751	-1	protein_coding	7757	ZNF208	5.00161e-20	-0.0874899	223	13.14	4.14076e-18	rs2666441;rs8105767;rs148059302;rs55702537	125
ENSG00000197134	ZNF257	19	22235254	22274282	1	protein_coding	113835	ZNF257	1.12139e-09	1.43553	228	12.96	3.13428e-17	rs2666441;rs55702537;rs148059302;rs17554694;rs8105767	125
ENSG00000196109	ZNF676	19	22361893	22379753	-1	protein_coding	163223	ZNF676	1.68698e-06	0.244027	87	16.09	3.06809e-10	rs2204581;rs55702537;rs17554694	125
ENSG00000197360	ZNF98	19	22573821	22715287	-1	protein_coding	148198	ZNF98	1.80227e-06	0.0291775	54	8.107	5.47956e-10	rs138220002;rs11881250;rs1987409	125
ENSG00000160469	BRSK1	19	55793440	55823901	1	protein_coding	84446	BRSK1	0.993996	NA	25	10.85	4.27533e-08	rs2384686	126
ENSG00000180061	TMEM150B	19	55824169	55845416	-1	protein_coding	284417	TMEM150B	4.5524e-06	-0.151204	30	10.85	2.76754e-08	rs2384686	126
ENSG00000133247	SUV420H2	19	55851221	55859488	1	protein_coding	84787	SUV420H2	0.690731	-0.33324	1	0.418	5.29017e-05	rs2384686	126
ENSG00000267531	AC020922.1	19	55851254	55856561	1	protein_coding	NA	NA	NA	NA	1	0.418	5.29017e-05	rs2384686	126
ENSG00000083807	SLC27A5	19	58990879	59023780	-1	protein_coding	10998	SLC27A5	7.70729e-08	-0.319002	15	12.23	1.32863e-09	rs3794964	127
ENSG00000119574	ZBTB45	19	59024897	59050278	-1	protein_coding	84878	ZBTB45	0.026637	-1.31542	15	12.23	1.28659e-09	rs3794964	127
ENSG00000130726	TRIM28	19	59055458	59062089	1	protein_coding	10155	TRIM28	0.999902	NA	9	14.81	7.36662e-11	rs3794964	127
ENSG00000130724	CHMP2A	19	59062933	59066491	-1	protein_coding	27243	CHMP2A	0.906239	-0.427808	10	14.81	7.36662e-11	rs3794964	127
ENSG00000130725	UBE2M	19	59067079	59070327	-1	protein_coding	9040	UBE2M	0.619518	NA	12	14.81	7.36662e-11	rs3794964	127
ENSG00000099326	MZF1	19	59073298	59084942	-1	protein_coding	7593	MZF1	1.81495e-06	-0.575339	14	14.81	7.36662e-11	rs3794964	127
ENSG00000125885	MCM8	20	5931298	5975852	1	protein_coding	84515	MCM8	1.92893e-10	1.17014	1	22.4	2.78621e-13	rs16991615	128
ENSG00000125531	C20orf195	20	62184373	62188061	1	protein_coding	79025	C20orf195	0.000298557	-0.0744196	3	0.566	1.14978e-06	rs59957953	130
ENSG00000130589	HELZ2	20	62189439	62205592	-1	protein_coding	85441	HELZ2	1.25629e-09	0.663149	16	13.8	7.56732e-16	rs59957953;rs1757752;rs143575394;rs62207014	130
ENSG00000101216	GMEB2	20	62218955	62258394	-1	protein_coding	26205	GMEB2	0.990659	-1.06027	95	9.755	7.56732e-16	rs59957953;rs62207014;rs453481;rs2777939;rs1757752;rs62207005;rs143155137;rs143575394;rs78835202	130
ENSG00000197457	STMN3	20	62271061	62284780	-1	protein_coding	50861	STMN3	0.489817	NA	18	7.53	5.13998e-16	rs2777939;rs453481;rs1757752;rs879471;rs200110285;rs143190905;rs6423444;rs62207014;rs61753459	130
ENSG00000258366	RTEL1	20	62289163	62328416	1	protein_coding	51750	RTEL1	0.777758	-0.00116913	22	11.95	9.40806e-13	rs200110285;rs143190905;rs61753459;rs62207014;rs6089956;rs143155137;rs143575394;rs189761315	130
ENSG00000026036	RTEL1-TNFRSF6B	20	62290653	62330037	1	protein_coding	NA	RTEL1-TNFRSF6B	NA	NA	22	11.95	9.40806e-13	rs200110285;rs143190905;rs61753459;rs62207014;rs6089956;rs143155137;rs143575394;rs189761315	130
ENSG00000243509	TNFRSF6B	20	62328021	62330037	1	protein_coding	8771	TNFRSF6B	4.83458e-05	-0.141079	6	11.95	9.40806e-13	rs143155137;rs143575394;rs143190905;rs61753459;rs189761315;rs62207014	130
ENSG00000101246	ARFRP1	20	62329996	62339377	-1	protein_coding	10139	ARFRP1	0.135718	-1.17935	7	11.95	9.40806e-13	rs143190905;rs61753459;rs189761315;rs62207014;rs143155137;rs143575394	130
ENSG00000197114	ZGPAT	20	62338817	62367494	1	protein_coding	84619	ZGPAT	2.80186e-05	NA	4	5.713	4.44335e-11	rs143155137;rs143575394;rs62207014	130
ENSG00000273154	RP4-583P15.15	20	62340216	62370456	1	protein_coding	54923	NA	NA	NA	5	5.713	4.44335e-11	rs143155137;rs143575394;rs62207014	130
ENSG00000203896	LIME1	20	62366815	62370456	1	protein_coding	54923	LIME1	0.000332935	NA	2	5.713	3.16475e-10	rs62207014;rs143575394	130
ENSG00000273047	RP4-583P15.14	20	62369623	62371751	1	protein_coding	NA	NA	NA	NA	3	5.713	3.16475e-10	rs62207014;rs143575394;rs189761315	130
ENSG00000125520	SLC2A4RG	20	62371214	62374858	1	protein_coding	56731	SLC2A4RG	0.00794439	NA	3	5.713	3.16475e-10	rs62207014;rs143575394;rs189761315	130
ENSG00000130584	ZBTB46	20	62375019	62462597	-1	protein_coding	140685	ZBTB46	0.814437	-1.08841	6	5.713	3.16475e-10	rs62207014;rs143575394;rs189761315;rs143155137;rs143002051	130
ENSG00000269223	AL158091.1	20	62474779	62475273	-1	protein_coding	100509861	NA	NA	NA	2	0.929	6.30168e-09	rs189761315;rs143575394	130
ENSG00000101150	TPD52L2	20	62496596	62522898	1	protein_coding	7165	TPD52L2	0.595605	-0.620248	2	0.198	6.10927e-09	rs189761315	130
ENSG00000101152	DNAJC5	20	62526518	62567384	1	protein_coding	80331	DNAJC5	0.858492	-0.234437	2	0.198	6.10927e-09	rs189761315	130
ENSG00000196700	ZNF512B	20	62588055	62680113	-1	protein_coding	57473	ZNF512B	0.999557	-2.24273	2	19.85	3.74542e-08	rs568711898	130
ENSG00000203883	SOX18	20	62679076	62680994	-1	protein_coding	54345	SOX18	NA	NA	2	19.85	3.74542e-08	rs568711898	130
ENSG00000171703	TCEA2	20	62681189	62703700	1	protein_coding	6919	TCEA2	0.00781797	NA	2	19.85	3.74542e-08	rs568711898	130
ENSG00000196132	MYT1	20	62783144	62873604	1	protein_coding	4661	MYT1	0.999872	-0.048644	17	3.312	8.57176e-09	rs147887319;rs138714045	130
ENSG00000159216	RUNX1	21	36160098	37376965	-1	protein_coding	101928269	RUNX1	0.449324	0.145299	21	19.42	5.81994e-12	rs2834742;rs139337637;rs984659	131
ENSG00000169184	MN1	22	28144265	28197486	-1	protein_coding	4330	MN1	NA	-0.882923	1	1.346	1.66234e-10	rs563054351	132
ENSG00000180957	PITPNB	22	28247657	28316122	-1	protein_coding	23760	PITPNB	0.974445	-1.09216	1	7.809	6.40767e-13	rs62235635	132
ENSG00000100154	TTC28	22	28374004	29075853	-1	protein_coding	23331	TTC28	NA	-0.238005	357	18.82	2.01604e-26	rs73430189;rs182075939;22:28698027:A:AAAT;rs62235681;rs62237575;rs5762660;rs57871917;rs5997390;rs17880096;rs134186;rs531220161;rs145598156;rs62237617;rs141732010;rs62235753;rs556713073;rs17885505;rs12165913;rs76382168;rs185936232;rs75174485	132
ENSG00000183765	CHEK2	22	29083731	29138410	-1	protein_coding	11200	CHEK2	1.18301e-15	0.00431617	48	35	4.52793e-28	rs73430189;rs57871917;rs5997390;rs62235753;rs62237575;rs75174485;rs62235681;rs62237617;rs556713073;rs182075939;rs17880096;rs17885505;rs5762783;22:29239629:A:AAG;rs66855762	132
ENSG00000100209	HSCB	22	29138019	29153503	1	protein_coding	150274	HSCB	0.00014192	-0.164478	47	14.66	9.0261e-16	rs57871917;rs73430189;rs5997390;rs556713073;rs5762783;22:29239629:A:AAG;rs17880096;rs66855762	132
ENSG00000159873	CCDC117	22	29168662	29185283	1	protein_coding	150275	CCDC117	0.619564	0.00734646	50	11.86	5.30884e-23	rs5997390;22:29239629:A:AAG;rs17880096;rs66855762;rs5762783;rs71316875;rs186951204;rs143734783	132
ENSG00000100219	XBP1	22	29190543	29196585	-1	protein_coding	7494	XBP1	0.203748	-0.665348	29	21.9	5.30884e-23	22:29239629:A:AAG;rs17880096;rs143734783;rs71316875;rs5997390;rs66855762;rs62235753	132
ENSG00000183579	ZNRF3	22	29279580	29453475	1	protein_coding	84133	ZNRF3	0.995712	-0.082382	93	18.49	1.0026e-23	rs71316875;rs5762893;22:29239629:A:AAG;rs62235753;rs141732010;rs143734783;rs7364229;rs5762783;rs34923414;rs145598156;rs549241412;rs186951204;rs62236881;rs2347792;rs2205771;rs199764170	132
ENSG00000100249	C22orf31	22	29454660	29457832	-1	protein_coding	25770	C22orf31	2.31878e-05	-0.1734	9	17.21	1.0026e-23	rs62236881;rs2347792;rs2205771;rs199764170	132
ENSG00000183762	KREMEN1	22	29469066	29564321	1	protein_coding	83999	KREMEN1	0.372972	-0.113279	46	17.98	1.61516e-14	rs2347792;rs2205771;rs199764170;rs132281;rs132282;rs132365;rs145598156	132
ENSG00000186998	EMID1	22	29601840	29655586	1	protein_coding	129080	EMID1	0.0397077	NA	7	10.4	1.30858e-17	rs132365;rs132282;rs3765295;rs181901372	132
ENSG00000100263	RHBDD3	22	29655841	29664198	-1	protein_coding	25807	RHBDD3	2.0359e-05	-0.586027	1	0.857	1.30858e-17	rs181901372	132
ENSG00000182944	EWSR1	22	29663998	29696515	1	protein_coding	2130	EWSR1	0.998559	-0.498232	1	10.27	NA	rs544368847	132
ENSG00000100276	RASL10A	22	29708922	29715668	-1	protein_coding	10633	RASL10A	0.678378	NA	1	3.153	3.06775e-08	rs141732010	132
ENSG00000100280	AP1B1	22	29723669	29819168	-1	protein_coding	162	AP1B1	0.991583	-0.556109	3	3.153	3.06775e-08	rs141732010;rs145598156	132
ENSG00000128250	RFPL1	22	29834572	29838444	1	protein_coding	5988	RFPL1	0.00732601	0.10416	6	9.43	1.88799e-15	rs191323199;rs370618511;rs181901372	132
ENSG00000100285	NEFH	22	29876219	29887379	1	protein_coding	4744	NEFH	0.00126104	-0.289745	25	10.47	6.11646e-14	rs191323199;rs111906532;rs6006170	132
ENSG00000100296	THOC5	22	29901868	29951205	-1	protein_coding	8563	THOC5	0.000462815	1.61267	51	17.01	4.39036e-12	rs6006170;rs111906532	132
ENSG00000184117	NIPSNAP1	22	29950797	29977326	-1	protein_coding	8508	NIPSNAP1	0.979279	0.250689	15	11.45	NA	rs111906532;rs145598156	132
ENSG00000186575	NF2	22	29999545	30094587	1	protein_coding	4771	NF2	0.999923	0.150793	21	11.02	9.53235e-15	rs111906532;rs186335929;rs192556668;rs192750574	132
ENSG00000100319	ZMAT5	22	30126945	30163000	-1	protein_coding	55954	ZMAT5	0.000193623	-0.275603	1	3.088	3.07296e-13	rs569755009	132
ENSG00000100325	ASCC2	22	30184597	30234271	-1	protein_coding	84164	ASCC2	0.178385	-0.345582	1	0.612	1.38484e-11	rs544368847	132
ENSG00000100330	MTMR3	22	30279144	30426855	1	protein_coding	8897	MTMR3	0.994952	0.321111	5	24.6	1.25401e-12	rs145598156;rs544368847;rs569755009	132
ENSG00000176635	HORMAD2	22	30476163	30573064	1	protein_coding	150280	HORMAD2	3.4485e-05	-0.524289	4	8.656	8.30615e-14	rs192750574;rs569755009;rs544368847	132
ENSG00000099985	OSM	22	30658818	30662829	-1	protein_coding	5008	OSM	0.397921	-0.959011	2	4.027	4.66552e-15	rs530205011;rs192556668	132
ENSG00000239282	GATSL3	22	30681106	30685616	-1	protein_coding	652968	GATSL3	0.453126	NA	4	9.303	0.0154071	22:30713402:A:C	132
ENSG00000248751	RP1-130H16.18	22	30681227	30695471	-1	protein_coding	NA	NA	NA	NA	7	9.303	0.0154071	22:30713402:A:C	132
ENSG00000099992	TBC1D10A	22	30687979	30723035	-1	protein_coding	83874	TBC1D10A	0.975495	NA	14	15.99	6.16737e-11	22:30713402:A:C	132
ENSG00000099995	SF3A1	22	30727977	30752936	-1	protein_coding	10291	SF3A1	0.994075	-0.822732	16	10.49	6.16737e-11	22:30713402:A:C;rs544368847	132
ENSG00000187860	CCDC157	22	30752624	30774647	1	protein_coding	550631	CCDC157	2.42416e-15	-0.484095	10	10.49	6.16737e-11	22:30713402:A:C;rs544368847	132
ENSG00000099999	RNF215	22	30773835	30817760	-1	protein_coding	200312	RNF215	0.000386646	0.354269	4	10.09	1.11224e-15	22:30713402:A:C;rs544368847;rs186335929	132
ENSG00000100003	SEC14L2	22	30792846	30821305	1	protein_coding	23541	SEC14L2	4.31489e-05	-0.717912	2	8.283	1.11224e-15	rs186335929;22:30713402:A:C	132
ENSG00000249590	RP4-539M6.19	22	30805244	30824977	1	protein_coding	NA	NA	NA	NA	2	8.283	0.00660389	22:30713402:A:C	132
ENSG00000242114	MTFP1	22	30821518	30825045	1	protein_coding	51537	MTFP1	0.31687	0.00949403	1	0.993	0.00854673	22:30713402:A:C	132
ENSG00000100012	SEC14L3	22	30843946	30868036	-1	protein_coding	266629	SEC14L3	4.21058e-18	0.588293	1	0.492	2.41964e-10	rs544368847	132
ENSG00000133488	SEC14L4	22	30884900	30901698	-1	protein_coding	284904	SEC14L4	5.59567e-05	-0.167025	1	4.315	2.62688e-08	rs184594610	132
ENSG00000128242	GAL3ST1	22	30950622	30970574	-1	protein_coding	9514	GAL3ST1	0.379107	-0.1525	4	3.749	0.0201372	rs184594610;rs529729885	132
ENSG00000100029	PES1	22	30972612	31003070	-1	protein_coding	23481	PES1	0.655113	0.694615	2	3.157	0.0201372	rs529729885;rs184594610	132
ENSG00000185339	TCN2	22	31002825	31023265	1	protein_coding	6948	TCN2	0.0222896	0.726774	2	3.864	7.90497e-18	rs79710322;rs150939986	132
ENSG00000100036	SLC35E4	22	31031639	31065003	1	protein_coding	101929728	SLC35E4	0.0322525	1.06618	1	0.453	NA	rs544368847	132
ENSG00000167065	DUSP18	22	31048038	31063877	-1	protein_coding	150290	DUSP18	0.0618037	0.905276	1	0.453	NA	rs544368847	132
ENSG00000184792	OSBP2	22	31089769	31303811	1	protein_coding	23762	OSBP2	0.0361487	0.0654215	10	19.17	2.75359e-15	rs5844922;rs182776746;rs530205011;rs529729885;rs182978083	132
ENSG00000133422	MORC2	22	31321117	31364284	-1	protein_coding	22880	MORC2	0.999967	-0.841521	1	15.18	NA	rs530205011	132
ENSG00000183963	SMTN	22	31460091	31500743	1	protein_coding	6525	SMTN	0.755974	-0.0727803	1	0.673	NA	rs530205011	132
ENSG00000185133	INPP5J	22	31518717	31530682	1	protein_coding	27124	INPP5J	6.43096e-12	-0.117428	1	0.221	1.12928e-12	rs528189365	132
ENSG00000100078	PLA2G3	22	31530795	31536593	-1	protein_coding	50487	PLA2G3	1.13934e-08	0.526388	1	0.221	1.12928e-12	rs528189365	132
ENSG00000138942	RNF185	22	31556168	31603005	1	protein_coding	91445	RNF185	0.679395	1.72156	2	4.057	4.27277e-09	rs66613119;rs184570133	132
ENSG00000185721	DRG1	22	31795509	31924726	1	protein_coding	4733	DRG1	0.953444	-0.0890862	4	6.205	1.07746e-09	rs184570133;rs34152346	132
ENSG00000184708	EIF4ENIF1	22	31832963	31892094	-1	protein_coding	56478	EIF4ENIF1	0.999689	NA	3	6.205	3.83222e-09	rs34152346;rs184570133	132
ENSG00000198089	SFI1	22	31884674	32014572	1	protein_coding	9814	SFI1	5.98725e-25	-0.471198	3	6.205	3.80014e-12	rs184570133;rs530205011;rs562567873	132
ENSG00000100150	DEPDC5	22	32149944	32303012	1	protein_coding	9681	DEPDC5	1	-0.114374	4	1.679	1.25141e-14	rs74555131;rs149579889;rs562567873	132
ENSG00000100170	SLC5A1	22	32439019	32509016	1	protein_coding	6523	SLC5A1	0.0080312	-0.106721	1	2.75	5.88193e-09	rs73162192	132
ENSG00000205856	C22orf42	22	32544993	32555309	-1	protein_coding	150297	C22orf42	1.42224e-06	-0.105082	2	0.691	7.97444e-14	rs574003838;rs73162192	132
ENSG00000100191	SLC5A4	22	32614465	32651328	-1	protein_coding	6527	SLC5A4	2.60145e-13	0.053974	1	0.49	4.05412e-09	rs73164038	132
ENSG00000100345	MYH9	22	36677327	36784063	-1	protein_coding	4627	MYH9	1	0.864091	12	16.35	5.55125e-11	rs9610482	133
ENSG00000176177	ENTHD1	22	40139049	40289868	-1	protein_coding	150350	ENTHD1	3.66824e-06	-0.0537599	6	6.838	1.86638e-08	rs112618539;rs186482323	134
ENSG00000100351	GRAP2	22	40297086	40369725	1	protein_coding	9402	GRAP2	0.101872	-1.34926	11	5.589	3.30073e-07	rs112618539;rs186482323;rs140776039;rs2958662;rs9611242	134
ENSG00000133477	FAM83F	22	40390953	40439533	1	protein_coding	113828	FAM83F	0.000400741	NA	35	14.76	2.74726e-11	rs2958662;rs9611242;rs140873852;rs9611260	134
ENSG00000100354	TNRC6B	22	40440821	40731812	1	protein_coding	23112	TNRC6B	1	-2.91639	385	22.2	4.64994e-67	rs9611260;22:40479570:C:G;rs140873852;rs140776039;rs2413611;rs2413620;rs2103648;rs4586740;rs138370975;rs6001804;rs4821940;rs6001828;rs4821941;rs147588181;rs186482323;rs1894588;rs11459683;rs12485003;rs73167023;rs559977457;rs139920	134
ENSG00000239900	ADSL	22	40742507	40786467	1	protein_coding	158	ADSL	0.000212575	-0.459232	63	26.7	4.12203e-17	rs73167023;rs559977457;rs186482323;22:40479570:C:G	134
ENSG00000100359	SGSM3	22	40766595	40806293	1	protein_coding	27352	SGSM3	1.00601e-06	-0.227062	40	26.7	7.96381e-18	rs186482323;rs73167023;rs559977457;22:40479570:C:G;rs139920	134
ENSG00000196588	MKL1	22	40806285	41032706	-1	protein_coding	57591	MKL1	0.540324	-0.588524	62	12.79	7.96381e-18	rs73167023;rs559977457;rs139920;rs5758018;rs186482323;rs133048	134
ENSG00000128285	MCHR1	22	41074754	41078818	1	protein_coding	2847	MCHR1	0.00114839	-0.0810065	14	8.343	1.60761e-10	rs5758018;rs17344701;rs4821973;rs9611387;rs80533	134
ENSG00000100372	SLC25A17	22	41165634	41215403	-1	protein_coding	10478	SLC25A17	0.0241848	-0.779479	57	17.04	3.01793e-10	rs17344701;rs4821973;rs7287939;rs9611387;rs28417895;rs13056300;rs80533	134
ENSG00000100380	ST13	22	41220539	41253026	-1	protein_coding	6767	ST13	0.659424	-1.5853	14	10.18	1.01223e-10	rs4821973;rs28417895;rs13056300;rs80533;rs192903101;rs7287939	134
ENSG00000196236	XPNPEP3	22	41253081	41363838	1	protein_coding	63929	XPNPEP3	8.88349e-06	-0.745194	14	10.18	1.01223e-10	rs28417895;rs4821973;rs192903101;rs7287939;rs13056300	134
ENSG00000172404	DNAJB7	22	41255553	41258130	-1	protein_coding	150353	DNAJB7	2.09351e-11	0.355457	7	10.18	1.01223e-10	rs28417895;rs4821973;rs192903101;rs7287939	134
ENSG00000100387	RBX1	22	41347351	41369313	1	protein_coding	9978	RBX1	0.940247	-0.356288	5	5.025	1.43867e-10	rs7287939;rs28417895;rs4821973;rs13056300	134
ENSG00000100393	EP300	22	41487790	41576081	1	protein_coding	2033	EP300	1	NA	78	18.42	7.95793e-15	rs13056300;rs73424602;rs45627435;rs9611525;rs139535;rs144293050	134
ENSG00000100395	L3MBTL2	22	41601209	41627275	1	protein_coding	83746	L3MBTL2	0.013028	-0.618259	89	15.1	1.44178e-14	rs13056300;rs139535;rs45627435;rs9611525;rs553826753;rs9607805	134
ENSG00000100399	CHADL	22	41625517	41636938	-1	protein_coding	150356	CHADL	0.0808135	0.299037	30	11.87	4.92266e-16	rs13056300;rs9611525;rs139535;rs553826753;rs9607805;rs45627435	134
ENSG00000100401	RANGAP1	22	41641615	41682255	-1	protein_coding	5905	RANGAP1	0.132719	-0.376522	70	13.01	4.92266e-16	rs139535;rs13056300;rs9611525;rs9607805;rs45627435;rs576233542	134
ENSG00000269104	AL035681.1	22	41685388	41685686	-1	protein_coding	NA	NA	NA	NA	22	9.105	7.12525e-15	rs139535;rs13056300;rs9611525;rs9607805;rs45627435	134
ENSG00000100403	ZC3H7B	22	41697526	41756151	1	protein_coding	23264	ZC3H7B	0.990762	-0.628158	42	13.71	7.12525e-15	rs13056300;rs9611525;rs9607805;rs45627435;rs139535	134
ENSG00000167074	TEF	22	41763337	41795330	1	protein_coding	7008	TEF	0.421036	0.114829	14	11.31	3.287e-13	rs9607805;rs45627435	134
ENSG00000183864	TOB2	22	41829496	41843027	-1	protein_coding	10766	TOB2	0.70319	-1.01474	51	13.97	2.16471e-13	rs9607805;rs45627435	134
ENSG00000100410	PHF5A	22	41855721	41864729	-1	protein_coding	84844	PHF5A	0.849501	-0.474224	28	8.041	9.78363e-12	rs9607805	134
ENSG00000100412	ACO2	22	41865129	41924993	1	protein_coding	50	ACO2	0.454378	-0.617412	58	9.721	2.49287e-13	rs9607805;rs45627435;rs192903101	134
ENSG00000100413	POLR3H	22	41921808	41940610	-1	protein_coding	171568	POLR3H	0.00200711	-1.30585	51	10.51	2.49287e-13	rs9607805;rs45627435	134
ENSG00000172346	CSDC2	22	41956767	41973745	1	protein_coding	27254	CSDC2	0.0798035	0.319356	15	17.38	2.11982e-13	rs9607805;rs45627435	134
ENSG00000100418	DESI1	22	41994032	42017100	-1	protein_coding	27351	DESI1	0.0937225	-0.0430032	1	3.213	0.0330682	rs192903101	134
ENSG00000196419	XRCC6	22	42017123	42060044	1	protein_coding	2547	XRCC6	0.996856	-0.128101	4	3.213	2.53863e-13	rs192903101;rs45627435;rs9607805	134
ENSG00000167077	MEI1	22	42095503	42195460	1	protein_coding	150365	MEI1	1.21592e-08	0.500155	2	12.78	2.75486e-13	rs553826753;rs45627435	134
ENSG00000100147	CCDC134	22	42196683	42222303	1	protein_coding	79879	CCDC134	0.000741173	0.32496	3	11.69	3.9856e-11	rs144293050;rs45627435;rs576233542	134
ENSG00000198911	SREBF2	22	42229109	42303312	1	protein_coding	6721	SREBF2	0.996272	0.410467	5	11.69	3.9856e-11	rs45627435;rs576233542;rs144293050;rs553826753	134
ENSG00000234965	SHISA8	22	42307297	42310570	-1	protein_coding	440829	SHISA8	NA	NA	1	5.5	7.00761e-09	rs553826753	134
ENSG00000159958	TNFRSF13C	22	42321045	42322822	-1	protein_coding	115650	TNFRSF13C	0.641055	-0.0639812	1	5.5	7.00761e-09	rs553826753	134
ENSG00000100162	CENPM	22	42334725	42343168	-1	protein_coding	79019	CENPM	0.213984	0.020299	2	2.002	3.48105e-09	rs144293050;rs576233542	134
ENSG00000100167	SEPT3	22	42372276	42394225	1	protein_coding	55964	SEPT3	0.0692482	-0.598387	2	4.324	3.34149e-08	rs45627435	134
ENSG00000183066	WBP2NL	22	42394729	42454460	1	protein_coding	164684	WBP2NL	2.07233e-09	0.730693	3	4.324	3.34149e-08	rs45627435	134
ENSG00000242247	ARFGAP3	22	43192508	43254112	-1	protein_coding	26286	ARFGAP3	2.27855e-06	0.176904	1	0.099	NA	rs553826753	134
ENSG00000100266	PACSIN2	22	43231418	43411151	-1	protein_coding	11252	PACSIN2	0.270396	0.619978	1	2.588	NA	rs553826753	134
ENSG00000065923	SLC9A7	23	46464753	46618490	-1	protein_coding	84679	SLC9A7	0.9537	-0.853263	42	11.59	2.11552e-11	rs6609434;rs6611299	135
ENSG00000102218	RP2	23	46696375	46741793	1	protein_coding	6102	RP2	0.851506	-1.60283	15	15.94	1.80228e-11	rs2011844;rs6611299;rs2187789	135
ENSG00000204904	CXorf31	23	46746852	46759138	-1	protein_coding	NA	CXorf31	NA	NA	5	7.923	6.04025e-12	rs2011844;rs2187789	135
ENSG00000102221	JADE3	23	46771711	46920641	1	protein_coding	9767	JADE3	0.995484	-1.01244	49	13.16	1.66631e-15	rs2187789;rs2011844;rs3135219	135
ENSG00000169083	AR	23	66764465	66950461	1	protein_coding	367	AR	0.99491	-3.0497	12	5.941	3.1626e-08	rs4827551	136
ENSG00000158813	EDA	23	68835911	69259319	1	protein_coding	1896	EDA	0.922512	-0.767249	1	0.196	NA	rs149020770	137
ENSG00000189401	OTUD6A	23	69282341	69284029	1	protein_coding	139562	OTUD6A	0.573824	NA	6	5.887	5.21987e-08	rs11796550	137
ENSG00000089289	IGBP1	23	69353299	69386174	1	protein_coding	3476	IGBP1	0.933825	-0.646281	3	1.284	1.38998e-08	rs10595817	137
ENSG00000120500	ARR3	23	69488155	69501690	1	protein_coding	407	ARR3	0.137242	-0.197519	1	4.099	5.65617e-08	rs112318885	137
ENSG00000147127	RAB41	23	69501943	69504852	1	protein_coding	347517	RAB41	0.0121822	0.0460024	1	4.099	5.65617e-08	rs112318885	137
ENSG00000090889	KIF4A	23	69509879	69640682	1	protein_coding	24137	KIF4A	0.999968	-0.45232	1	0.054	4.89371e-08	rs112318885	137
ENSG00000082458	DLG3	23	69664711	69725337	1	protein_coding	1741	DLG3	0.999544	-1.57225	67	12.87	2.29062e-26	rs28391150;rs4129426;rs149020770;rs367791315;rs57775526;rs62608008;rs139833295;rs5937006;rs5980962	137
ENSG00000120498	TEX11	23	69748790	70128581	-1	protein_coding	56159	TEX11	0.999964	-0.165168	478	15.06	1.92319e-59	rs4477181;rs367791315;rs28391150;rs57775526;rs149020770;rs4129426;rs5980962;rs62608008;rs139833295;rs2404179;rs5937006;rs7890786;rs60068893;rs4560953;rs143608528;rs141025081;rs6625693;rs7878955;rs5936995;rs12848500;rs186266535;rs151194156	137
ENSG00000165349	SLC7A3	23	70145432	70150975	-1	protein_coding	84889	SLC7A3	0.967794	NA	40	14.89	3.39017e-53	rs4560953;rs143608528;rs186266535;rs7059898;23:70162096:G:T;rs149020770;rs5936607;rs374777112;rs34009646	137
ENSG00000147164	SNX12	23	70279094	70288273	-1	protein_coding	29934	SNX12	0.695492	NA	16	14.76	4.0138e-22	rs55705435;rs34009646;rs73214869;rs62608008;rs139833295;rs149020770	137
ENSG00000184481	FOXO4	23	70316047	70323385	1	protein_coding	4303	FOXO4	0.861869	-0.810529	22	16.01	1.26092e-23	rs201918914;rs73214869;rs34009646;rs55705435;rs12116099;rs5981079	137
ENSG00000204165	CXorf65	23	70323739	70326638	-1	protein_coding	158830	CXorf65	0.905102	0.074177	15	16.01	1.38236e-19	rs73214869;rs12116099;rs5981079	137
ENSG00000147168	IL2RG	23	70327254	70331958	-1	protein_coding	3561	IL2RG	0.957764	-0.439438	21	15.88	1.38236e-19	rs73214869;rs12116099;rs5981079	137
ENSG00000184634	MED12	23	70338406	70362303	1	protein_coding	9968	MED12	1	NA	42	18.14	3.03649e-19	rs73214869;rs12116099;rs5981079;rs12846068;rs61495839;rs150925365	137
ENSG00000196338	NLGN3	23	70364681	70391051	1	protein_coding	54413	NLGN3	0.896227	NA	31	15.72	1.57099e-21	rs12846068;rs73214869;rs12116099;rs61495839;rs5981079;rs150925365	137
ENSG00000147099	HDAC8	23	71549366	71792953	-1	protein_coding	55869	HDAC8	0.922708	-0.551926	2	1.34	4.80297e-08	rs182564013	137
ENSG00000067177	PHKA1	23	71798664	71934167	-1	protein_coding	5255	PHKA1	0.881287	-1.44766	2	8.08	5.13133e-08	rs182564013	137
ENSG00000186462	NAP1L2	23	72432135	72434684	-1	protein_coding	4674	NAP1L2	0.791659	-0.639729	1	3.732	6.0622e-07	rs182564013	137
ENSG00000172476	RAB40A	23	102754678	102774417	-1	protein_coding	142684	RAB40A	0.0666088	-1.02035	4	4.73	4.64339e-10	rs6621686;rs6621687	138
ENSG00000133142	TCEAL4	23	102831159	102842657	1	protein_coding	79921	TCEAL4	0.68365	NA	6	7.803	3.90429e-09	rs6621686;rs6621687	138
ENSG00000196507	TCEAL3	23	102862379	102884618	1	protein_coding	85012	TCEAL3	0.603339	-0.118624	5	10.11	4.27774e-08	rs6621686;rs6621687	138
ENSG00000172465	TCEAL1	23	102883632	102885881	1	protein_coding	9338	TCEAL1	0.488641	-0.38179	2	5.825	4.27774e-08	rs6621686;rs6621687	138
ENSG00000123562	MORF4L2	23	102930424	102943086	-1	protein_coding	9643	MORF4L2	0.636395	-0.776734	6	14.62	2.48474e-10	rs6621687;rs525704	138
ENSG00000188828	GLRA4	23	102962152	102983583	-1	protein_coding	441509	GLRA4	4.16904e-05	-0.0329244	25	15.21	1.4444e-10	rs525704	138
ENSG00000179363	TMEM31	23	102965837	102968956	1	protein_coding	203562	TMEM31	0.000256766	-0.281694	15	15.21	4.49852e-10	rs525704	138
ENSG00000085185	BCORL1	23	129115083	129192058	1	protein_coding	63035	BCORL1	0.98179	NA	5	9.722	3.41885e-10	rs144904848;rs145661016;rs374438968;23:129024254:T:TTAA	141
ENSG00000102034	ELF4	23	129198849	129244691	-1	protein_coding	2000	ELF4	0.611464	-0.74	1	6.682	1.83967e-08	rs374438968	141
ENSG00000056277	ZNF280C	23	129336685	129402873	-1	protein_coding	55609	ZNF280C	0.992273	-0.651714	3	6.711	2.95166e-10	rs374438968;23:129024254:T:TTAA	141
ENSG00000165675	ENOX2	23	129757350	130037208	-1	protein_coding	10495	ENOX2	0.00314555	-1.01211	1	3.029	NA	23:130907596:G:GT	142
ENSG00000147256	ARHGAP36	23	130192216	130223857	1	protein_coding	158763	ARHGAP36	0.98988	0.0463959	1	2.614	3.93211e-08	rs146677028	142
ENSG00000147255	IGSF1	23	130407480	130533677	-1	protein_coding	3547	IGSF1	0.99686	NA	3	24.9	4.21483e-09	rs142118922;rs183475329	142
ENSG00000134602	MST4	23	131157293	131209971	1	protein_coding	51765	NA	0.777978	NA	83	23.9	1.23586e-84	rs199737281;rs113789626;23:131154767:G:GAC;rs111579534;rs12843030;rs5977614;rs6637964;rs5933050;rs6637942;rs146813266;rs2064470;rs5933065;rs45471491;rs2064650;rs58519314;rs17879773;rs138123450;rs199651309	142
ENSG00000165694	FRMD7	23	131211021	131262048	-1	protein_coding	90167	FRMD7	0.91066	-0.124674	109	23.9	7.03046e-125	rs45471491;rs146813266;rs5933065;rs5933050;rs2064650;rs199651309;rs2064470;rs111579534;rs6637964;rs6637942;rs111987070;rs111316374;rs138123450;rs5933115;rs140382929;rs62619094;rs6637955;rs59995464;rs149371397;rs113075278;rs367745356;rs9698786;rs12560040;rs10521775;rs17879773;rs2089871	142
ENSG00000123728	RAP2C	23	131337053	131353471	-1	protein_coding	57826	RAP2C	0.212766	-1.26537	37	17.81	2.54109e-123	rs6637955;rs5933115;rs367745356;rs9698786;rs10521775;rs59995464;rs5975338;rs149371397;rs2064470;23:130798412:A:G;rs6638001;rs140382929;rs143701433	142
ENSG00000076770	MBNL3	23	131503345	131623996	-1	protein_coding	55796	MBNL3	0.833045	-0.896994	69	21	8.42733e-108	rs59995464;rs5975338;rs149371397;rs2064470;rs9698786;rs367745356;rs113075278;rs5933115;23:130907596:G:GT;rs35708003;rs6637955;rs6638001;rs5977709;rs61382950;rs6637964;rs146092797;rs144618562;rs140382929;23:131726470:G:T;rs242911;rs183626422	142
ENSG00000171004	HS6ST2	23	131760044	132095423	-1	protein_coding	90161	HS6ST2	0.1192	-0.606142	117	19.55	8.64458e-28	rs242912;rs243475;rs138225815;rs149371397;rs2089871;rs7050068;rs139228627;rs111316374;rs183475329;rs7878472;rs138123450;rs193128245	142
ENSG00000134588	USP26	23	132158659	132231137	-1	protein_coding	83844	USP26	0.0104944	0.0904595	2	4.423	1.74187e-12	rs139228627;rs183626422	142
ENSG00000076716	GPC4	23	132434131	132549518	-1	protein_coding	2239	GPC4	0.948477	-0.573324	3	3.775	4.52387e-07	rs5933287	142
ENSG00000147257	GPC3	23	132669773	133119922	-1	protein_coding	2719	GPC3	0.987986	NA	1	0	NA	rs193128245	142
ENSG00000170965	PLAC1	23	133699868	133898352	-1	protein_coding	10761	PLAC1	0.181581	-0.189262	14	17.06	2.44285e-08	rs17251909	143
