# Supplementary material for: Chromatin state origins of uterine leiomyoma
Source: Nat Commun. 2025 May 8;16:4307. doi: 10.1038/s41467-025-59646-w (PMC12062214; doi:10.1038/s41467-025-59646-w)
Supplement: Supplementary file 9 — Supplementary Data 7 [file 41467_2025_59646_MOESM9_ESM.xlsx]

## Sheet: Supplementary_table_FUMAgeneset
Category	GeneSet	N_genes	N_overlap	p	adjP	genes
Curated_gene_sets	NIKOLSKY_BREAST_CANCER_1Q21_AMPLICON	37	16	7.02102e-13	4.56015e-09	PMVK:FLAD1:LENEP:ZBTB7B:DCST2:DCST1:ADAM15:EFNA3:EFNA1:SLC50A1:DPM3:KRTCAP2:TRIM46:MUC1:THBS3:MTX1
Curated_gene_sets	NIKOLSKY_BREAST_CANCER_5P15_AMPLICON	26	13	1.02879e-11	3.34101e-08	PDCD6:CEP72:ZDHHC11:BRD9:TRIP13:NKD2:SLC12A7:SLC6A19:SLC6A18:TERT:CLPTM1L:SLC6A3:LPCAT1
Curated_gene_sets	TCGA_GLIOBLASTOMA_COPY_NUMBER_DN	27	12	3.73624e-10	8.08896e-07	FAF1:CDKN2C:CDADC1:CAB39L:SETDB2:PHF11:RCBTB1:EBPL:KPNA3:SPRYD7:TRIM13:KCNRG
Curated_gene_sets	REACTOME_SUMOYLATION	169	26	1.74523e-08	2.83381e-05	PARP1:DNMT3A:SATB2:THRB:TRIM27:ESR1:NCOA2:NFKB2:PGR:RAD52:NUP107:MDM2:NUP37:NCOR2:PIAS1:PML:TP53:CHD3:AURKB:BRCA1:TRIM28:MKL1:EP300:L3MBTL2:RANGAP1:AR
Curated_gene_sets	GRESHOCK_CANCER_COPY_NUMBER_UP	310	34	6.36349e-07	0.000826617	RPL22:EPS15:MUC1:MECOM:TEC:FIP1L1:PDGFRA:KIT:HMGA1:SRSF3:FOXO3:NCOA2:MLLT10:NFKB2:SUFU:WT1:CCND1:ATM:DDX10:ATF1:NACA:LHFP:FOXO1:PML:MYH11:TP53:BRCA1:CLTC:MN1:CHEK2:EWSR1:NF2:MYH9:EP300
Curated_gene_sets	MYLLYKANGAS_AMPLIFICATION_HOT_SPOT_22	11	6	2.45127e-06	0.0026535	MN1:EWSR1:NF2:MYH9:MKL1:EP300
Curated_gene_sets	BIOCARTA_G2_PATHWAY	24	8	4.66094e-06	0.00432468	CDKN1A:ATM:MDM2:TP53:BRCA1:MYT1:CHEK2:EP300
Curated_gene_sets	PID_HDAC_CLASSIII_PATHWAY	25	8	6.5955e-06	0.00535472	CDKN1A:FOXO3:SIRT3:FOXO1:TP53:EP300:XRCC6:FOXO4
Curated_gene_sets	WP_GLIOBLASTOMA_SIGNALING_PATHWAYS	80	14	7.51427e-06	0.0054228	CDKN2C:PIK3C2B:PDGFRA:CDKN1A:FOXO3:CCND1:ATM:MDM2:FOXO1:TP53:BRCA1:VMP1:EP300:FOXO4
Curated_gene_sets	PID_ERA_GENOMIC_PATHWAY	63	12	1.36745e-05	0.00888158	GREB1:ESR1:NCOA2:CCND1:PGR:NCOR2:ESR2:BRCA1:UBE2M:XBP1:AP1B1:EP300
Curated_gene_sets	REACTOME_REGULATION_OF_FOXO_TRANSCRIPTIONAL_ACTIVITY_BY_ACETYLATION	10	5	3.12867e-05	0.0176193	FOXO3:SIRT3:FOXO1:EP300:FOXO4
Curated_gene_sets	REACTOME_CELL_CYCLE	637	50	3.51717e-05	0.0176193	CDKN2C:LMNA:EXO1:BRE:SPAST:GORASP2:CCNA2:CEP72:TERT:UIMC1:CDKN1A:SYNE1:FBXO5:POT1:BTRC:ACTR1A:OBFC1:PSMD13:CCND1:ATM:PRIM1:NUP107:MDM2:NUP37:SETD8:SYNE2:NDE1:CNEP1R1:CTDNEP1:POLR2A:TP53:WRAP53:AURKB:CTC1:NDEL1:TOP3A:TUBG2:PSME3:BRCA1:TYMS:CHMP2A:MCM8:RTEL1:CHEK2:SFI1:RBX1:EP300:RANGAP1:CENPM:HDAC8
Curated_gene_sets	WP_MIRNAS_INVOLVED_IN_DNA_DAMAGE_RESPONSE	16	6	3.52658e-05	0.0176193	CDKN1A:CCND1:ATM:RAD52:TP53:VMP1
Curated_gene_sets	WP_MIRNA_REGULATION_OF_DNA_DAMAGE_RESPONSE	71	12	4.77957e-05	0.0221738	TLK1:CDKN1A:SESN1:CCND1:ATM:RAD52:MDM2:PML:TP53:BRCA1:VMP1:CHEK2
Curated_gene_sets	LASTOWSKA_NEUROBLASTOMA_COPY_NUMBER_UP	171	20	5.12427e-05	0.0221881	SLC30A6:ASGR1:ACADVL:PHF23:CTDNEP1:GPS2:RP11-542C16.2:NEURL4:CHRNB1:ZBTB4:TNFSF13:CTC1:NDEL1:FLII:SMCR8:EZH1:BRCA1:DHX40:PTRH2:TUBD1:RPS6KB1
Curated_gene_sets	WP_INTEGRATED_CANCER_PATHWAY	43	9	7.54337e-05	0.0289972	CDKN1A:BAD:ATM:ATF1:MDM2:TP53:BRCA1:VMP1:CHEK2
Curated_gene_sets	REACTOME_REGULATION_OF_TP53_ACTIVITY_THROUGH_METHYLATION	18	6	7.58973e-05	0.0289972	ATM:MDM2:SETD8:TP53:CHEK2:EP300
Curated_gene_sets	WANG_METASTASIS_OF_BREAST_CANCER_ESR1_DN	27	7	0.000113995	0.0411333	ZFP36L2:OR12D2:NEURL1:CD44:FKBP2:PHF11:TNFSF13
Curated_gene_sets	NIKOLSKY_BREAST_CANCER_20Q12_Q13_AMPLICON	142	17	0.000137689	0.0435889	C20orf195:HELZ2:GMEB2:STMN3:RTEL1:TNFRSF6B:ARFRP1:ZGPAT:RP4-583P15.15:LIME1:SLC2A4RG:ZBTB46:TPD52L2:DNAJC5:ZNF512B:SOX18:TCEA2:MYT1
Curated_gene_sets	WP_DNA_IRDAMAGE_AND_CELLULAR_RESPONSE_VIA_ATR	79	12	0.000139377	0.0435889	PARP1:EXO1:UIMC1:ATM:RAD52:MDM2:PML:TP53:TOP3A:BRCA1:TRIM28:CHEK2
Curated_gene_sets	BIOCARTA_ATM_PATHWAY	20	6	0.000147135	0.0435889	CDKN1A:ATM:MDM2:TP53:BRCA1:CHEK2
Curated_gene_sets	WP_DNA_DAMAGE_RESPONSE	68	11	0.000147645	0.0435889	TLK1:CDKN1A:SESN1:CCND1:ATM:RAD52:MDM2:PML:TP53:BRCA1:CHEK2
Curated_gene_sets	MATZUK_SPERMATOCYTE	69	11	0.000168892	0.0476935	LMNA:EXO1:TRIP13:TERT:DMRT1:BTRC:ATM:BSG:GAL3ST1:MEI1:TEX11
Canonical_Pathways	REACTOME_SUMOYLATION	169	26	1.74523e-08	5.39275e-05	PARP1:DNMT3A:SATB2:THRB:TRIM27:ESR1:NCOA2:NFKB2:PGR:RAD52:NUP107:MDM2:NUP37:NCOR2:PIAS1:PML:TP53:CHD3:AURKB:BRCA1:TRIM28:MKL1:EP300:L3MBTL2:RANGAP1:AR
Canonical_Pathways	BIOCARTA_G2_PATHWAY	24	8	4.66094e-06	0.00580478	CDKN1A:ATM:MDM2:TP53:BRCA1:MYT1:CHEK2:EP300
Canonical_Pathways	PID_HDAC_CLASSIII_PATHWAY	25	8	6.5955e-06	0.00580478	CDKN1A:FOXO3:SIRT3:FOXO1:TP53:EP300:XRCC6:FOXO4
Canonical_Pathways	WP_GLIOBLASTOMA_SIGNALING_PATHWAYS	80	14	7.51427e-06	0.00580478	CDKN2C:PIK3C2B:PDGFRA:CDKN1A:FOXO3:CCND1:ATM:MDM2:FOXO1:TP53:BRCA1:VMP1:EP300:FOXO4
Canonical_Pathways	PID_ERA_GENOMIC_PATHWAY	63	12	1.36745e-05	0.00845083	GREB1:ESR1:NCOA2:CCND1:PGR:NCOR2:ESR2:BRCA1:UBE2M:XBP1:AP1B1:EP300
Canonical_Pathways	REACTOME_REGULATION_OF_FOXO_TRANSCRIPTIONAL_ACTIVITY_BY_ACETYLATION	10	5	3.12867e-05	0.0136214	FOXO3:SIRT3:FOXO1:EP300:FOXO4
Canonical_Pathways	REACTOME_CELL_CYCLE	637	50	3.51717e-05	0.0136214	CDKN2C:LMNA:EXO1:BRE:SPAST:GORASP2:CCNA2:CEP72:TERT:UIMC1:CDKN1A:SYNE1:FBXO5:POT1:BTRC:ACTR1A:OBFC1:PSMD13:CCND1:ATM:PRIM1:NUP107:MDM2:NUP37:SETD8:SYNE2:NDE1:CNEP1R1:CTDNEP1:POLR2A:TP53:WRAP53:AURKB:CTC1:NDEL1:TOP3A:TUBG2:PSME3:BRCA1:TYMS:CHMP2A:MCM8:RTEL1:CHEK2:SFI1:RBX1:EP300:RANGAP1:CENPM:HDAC8
Canonical_Pathways	WP_MIRNAS_INVOLVED_IN_DNA_DAMAGE_RESPONSE	16	6	3.52658e-05	0.0136214	CDKN1A:CCND1:ATM:RAD52:TP53:VMP1
Canonical_Pathways	WP_MIRNA_REGULATION_OF_DNA_DAMAGE_RESPONSE	71	12	4.77957e-05	0.0164099	TLK1:CDKN1A:SESN1:CCND1:ATM:RAD52:MDM2:PML:TP53:BRCA1:VMP1:CHEK2
Canonical_Pathways	WP_INTEGRATED_CANCER_PATHWAY	43	9	7.54337e-05	0.0213202	CDKN1A:BAD:ATM:ATF1:MDM2:TP53:BRCA1:VMP1:CHEK2
Canonical_Pathways	REACTOME_REGULATION_OF_TP53_ACTIVITY_THROUGH_METHYLATION	18	6	7.58973e-05	0.0213202	ATM:MDM2:SETD8:TP53:CHEK2:EP300
Canonical_Pathways	WP_DNA_IRDAMAGE_AND_CELLULAR_RESPONSE_VIA_ATR	79	12	0.000139377	0.0325874	PARP1:EXO1:UIMC1:ATM:RAD52:MDM2:PML:TP53:TOP3A:BRCA1:TRIM28:CHEK2
Canonical_Pathways	BIOCARTA_ATM_PATHWAY	20	6	0.000147135	0.0325874	CDKN1A:ATM:MDM2:TP53:BRCA1:CHEK2
Canonical_Pathways	WP_DNA_DAMAGE_RESPONSE	68	11	0.000147645	0.0325874	TLK1:CDKN1A:SESN1:CCND1:ATM:RAD52:MDM2:PML:TP53:BRCA1:CHEK2
Canonical_Pathways	REACTOME_EPHA_MEDIATED_GROWTH_CONE_COLLAPSE	29	7	0.000185794	0.0382735	EFNA3:EFNA1:ROCK2:MYH11:MYH10:YES1:MYH9
Canonical_Pathways	WP_DNA_DAMAGE_RESPONSE_ONLY_ATM_DEPENDENT	107	14	0.000206354	0.0398522	CDC42:WNT4:PIK3C2B:CDKN1A:FOXO3:MAP3K4:WNT2:NFKB2:BAD:CCND1:ATM:MDM2:DVL2:TP53
Canonical_Pathways	WP_PATHWAYS_AFFECTED_IN_ADENOID_CYSTIC_CARCINOMA	60	10	0.00022774	0.041395	TLK1:FGFR4:FOXO3:ATM:MGA:TP53:BRCA1:CHEK2:EP300:BCORL1
Canonical_Pathways	WP_BREAST_CANCER_PATHWAY	150	17	0.000267945	0.0459973	WNT4:PARP1:KIT:CDKN1A:ESR1:WNT2:FGF8:NFKB2:CCND1:PGR:ATM:IGF1:ESR2:DVL2:TP53:BRCA1:RPS6KB1
Canonical_Pathways	WP_MIRNA_REGULATION_OF_PROSTATE_CANCER_SIGNALING_PATHWAYS	31	7	0.000290302	0.0472122	CDKN1A:BAD:CCND1:MDM2:FOXO1:TP53:AR
Reactome	REACTOME_SUMOYLATION	169	26	1.74523e-08	2.8866e-05	PARP1:DNMT3A:SATB2:THRB:TRIM27:ESR1:NCOA2:NFKB2:PGR:RAD52:NUP107:MDM2:NUP37:NCOR2:PIAS1:PML:TP53:CHD3:AURKB:BRCA1:TRIM28:MKL1:EP300:L3MBTL2:RANGAP1:AR
Reactome	REACTOME_REGULATION_OF_FOXO_TRANSCRIPTIONAL_ACTIVITY_BY_ACETYLATION	10	5	3.12867e-05	0.0193913	FOXO3:SIRT3:FOXO1:EP300:FOXO4
Reactome	REACTOME_CELL_CYCLE	637	50	3.51717e-05	0.0193913	CDKN2C:LMNA:EXO1:BRE:SPAST:GORASP2:CCNA2:CEP72:TERT:UIMC1:CDKN1A:SYNE1:FBXO5:POT1:BTRC:ACTR1A:OBFC1:PSMD13:CCND1:ATM:PRIM1:NUP107:MDM2:NUP37:SETD8:SYNE2:NDE1:CNEP1R1:CTDNEP1:POLR2A:TP53:WRAP53:AURKB:CTC1:NDEL1:TOP3A:TUBG2:PSME3:BRCA1:TYMS:CHMP2A:MCM8:RTEL1:CHEK2:SFI1:RBX1:EP300:RANGAP1:CENPM:HDAC8
Reactome	REACTOME_REGULATION_OF_TP53_ACTIVITY_THROUGH_METHYLATION	18	6	7.58973e-05	0.0313835	ATM:MDM2:SETD8:TP53:CHEK2:EP300
TF_targets	BRCA2_TARGET_GENES	1318	95	5.07535e-07	0.000480989	RPL22:NBPF3:EPHB2:CDKN2C:EPS15:PMVK:ASH1L:DAP3:PMF1-BGLAP:PMF1:PQLC3:ZNF513:MEMO1:EIF2AK3:TSGA10:LIPT1:MITD1:MRPL30:ATG7:MECOM:NFXL1:CEP72:UIMC1:ZNF311:SRPK1:CD109:SESN1:CEP57L1:SYNE1:NT5C3A:CALD1:NCOA2:DOCK8:MRPL43:C10orf2:KAZALD1:MGEA5:C10orf76:NOLC1:NFKB2:TRIM8:C10orf32:C10orf32-ASMT:CNNM2:OBFC1:SFR1:GSTO2:CCDC88B:RPS6KA4:CCND1:CWF19L2:SLC35F2:NPAT:ATM:LARP4:BAZ2A:MDM2:DRAM1:SETD8:ELF1:SETDB2:…
TF_targets	TGCGCANK_UNKNOWN	530	48	1.11527e-06	0.000480989	ELAVL4:KRTCAP2:TRIM46:TSACC:DPY30:GABRB1:SRPK1:DNAJB12:MGEA5:PSD:ACTR1A:SUFU:ARL3:SFXN2:PCGF6:TAF5:NEURL1:FKBP2:ESRRA:PTGES3:IGF1:ARL6IP4:C12orf65:COG6:PDXDC1:C16orf45:HEATR3:DVL2:SLC2A4:ZBTB4:POLR2A:SENP3:FXR2:ARHGEF15:NDEL1:KAT2A:HSPB9:TUBG2:TUBD1:RPS6KB1:UBE2M:RHBDD3:EWSR1:TEF:TOB2:SLC9A7:FOXO4:MORF4L2
TF_targets	GGGTGGRR_PAX4_03	1255	90	1.29414e-06	0.000480989	HSPG2:ELAVL4:RNF11:KCNN3:LENEP:KRTCAP2:TRIM46:THBS3:MTX1:ZNF513:TLK1:EIF4E:CCNA2:FGFR4:TRIM27:HMGA1:CDKN1A:CPNE5:CD109:SESN1:FBXO5:AGPAT4:WNT2:ARF5:PRDM14:SKIDA1:MLLT10:LZTS2:LBX1:MGEA5:LDB1:PSD:ACTR1A:TRIM8:WBP1L:CALHM2:COL17A1:PKP3:PLCB3:BAD:TRMT112:RPS6KA4:BAZ2A:ATP5B:IGF1:CDK2AP1:PIAS1:SCAMP5:BCL6B:PHF23:GABARAP:SLC2A4:YBX2:NLGN2:FGF11:SOX15:ATP1B2:TP53:WRAP53:EFNB3:HES7:ARHGEF15:RAB5C:WNK4:R…
TF_targets	DBP_TARGET_GENES	1232	87	3.66252e-06	0.00102093	RPL22:RNF207:ZBTB40:MUC1:SMG5:TMEM79:PIK3C2B:SH3BP5L:ZNF672:EIF2B4:SNX17:PPM1G:SPAST:SLC30A6:THADA:ZFP36L2:TSGA10:C2ORF15:FRYL:EXOSC9:BRD9:TRIP13:ARL15:HSPA4:CDKN1A:C6orf89:AGPAT4:ING3:GCC1:BTRC:NPM3:PPRC1:GBF1:PSD:FBXL15:ACTR1A:CNNM2:GSTO2:TCP11L1:STIP1:GPR137:ORAOV1:NPAT:ATM:EXPH5:RAD52:CCDC91:SCAF11:LIMA1:BAZ2A:ATP5B:PTGES3:NUP107:NUP37:PARPBP:MPHOSPH9:SETD8:KBTBD6:CAB39L:SETDB2:MAPKBP1:CLN6:S…
TF_targets	LBP1_Q6	213	24	1.77353e-05	0.00395497	EPHB2:CDKN2C:KCNN3:EFNA1:KRTCAP2:TRIM46:SMG5:TMEM79:SKIDA1:FAM178A:LZTS2:DPCD:POLL:KCNIP2:PITX3:PSD:TRIM8:WBP1L:INA:NEURL1:MACROD1:BAZ2A:ABCB9:OGFOD2
TF_targets	ACTAYRNNNCCCR_UNKNOWN	447	39	2.63998e-05	0.00490597	USP48:KCNN3:DPM3:EXO1:EIF2B4:SNX17:ZNF513:RPIA:ITPR1:NFXL1:DCUN1D4:SESN1:ING3:SND1:DNAJB12:BTRC:PPRC1:ACTR1A:SUFU:ALKBH8:WNK1:PRIM1:TMEM102:TP53:WRAP53:TOP3A:SMCR8:KAT2A:HSPB9:RAB5C:CNTD1:BRCA1:MZF1:HSCB:SGSM3:RANGAP1:FOXO4:HDAC8:ENOX2
TF_targets	HSF2_01	241	25	4.84856e-05	0.00772307	ELAVL4:TSACC:GREB1:ZBTB20:EEFSEC:GABRB1:PDLIM5:MAPK14:NT5C3A:RBPMS:DMRT1:BNC2:FBXW4:TRIM8:LARP4:PTGES3:EFNB3:MYOCD:RHBDD3:EWSR1:ST13:XPNPEP3:SREBF2:MED12:MORF4L2
TF_targets	SP1_01	233	24	7.62511e-05	0.0106275	FAF1:EPS15:MUC1:DNM3:DNMT3A:DPY30:MECOM:HMGA1:KCND2:NCOA2:FBXW4:PPRC1:GBF1:ARL3:SFXN2:PKP3:ALOX12:BCL6B:GABARAP:FXR2:MN1:MTMR3:EDA:TCEAL1
TF_targets	AP2_Q6	254	25	0.000113633	0.0140778	USP48:FAF1:DNMT3A:ZNF513:C6orf89:PAX2:PDZD7:LDB1:PITX3:ACTR1A:SUFU:SFXN2:CNNM2:VEGFB:PLCB3:GUCY1A2:WNK1:TMEM256:FGF11:FXR2:TRIM28:EP300:EDA:ARHGAP36:GPC4
TF_targets	ZNF85_TARGET_GENES	256	25	0.000128693	0.0143493	SMG5:TMEM79:C2ORF15:MITD1:MRPL30:SRSF3:PPRC1:BET1L:MDM2:ABCB9:OGFOD2:NCOR2:SHBG:SAT2:EFNB3:TEFM:ADAP2:VPS25:PSME3:ZBTB45:STMN3:RTEL1:EIF4ENIF1:DNAJB7:MORF4L2
TF_targets	PPARGC1A_TARGET_GENES	81	12	0.000177889	0.0180314	TSACC:STIP1:ESRRA:PTGES3:FEM1B:TEKT1:KRBA2:RP11-849F2.7:KAT2A:HSPB9:CCDC117:ST13:XPNPEP3
TF_targets	TGACAGNY_MEIS1_01	813	57	0.000223367	0.0193511	WNT4:EPHB2:ELAVL4:FAF1:CDKN2C:ASH1L:DAP3:SEMA4A:SMG5:TMEM79:DNM3:EIF2AK3:SCFD2:PDGFRA:EIF4E:FOXO3:SESN1:VIP:WNT2:CALD1:BNC2:SKIDA1:DNAJC1:PAX2:PDZD7:KCNIP2:GBF1:ACTR1A:SUFU:ARL3:SFXN2:TAF5:PRRG4:FLRT1:BAD:BAZ2A:LHFP:PIAS1:BCL6B:TMEM256-PLSCR3:RAMP2:WNK4:PSME3:CLTC:RPS6KB1:MYT1:MN1:PITPNB:NF2:MTMR3:EIF4ENIF1:RBX1:EP300:SREBF2:EDA:ELF4:GPC3
TF_targets	AUTS2_TARGET_GENES	513	40	0.000240458	0.0193511	USP48:CDKN2C:TLK1:SATB2:MECOM:EIF4E:CLPTM1L:SRSF3:CDKN1A:FOXO3:RMND1:C6orf211:FKBP9:MLLT10:DNAJB12:MRPL43:C10orf2:POLL:OBFC1:CCND1:SLC38A1:SLC38A2:MDM2:ARL6IP4:WBP4:DLG4:ACADVL:LSMD1:RPL26:NDEL1:PTGES3L-AARSD1:PTGES3L:RUNDC1:RHBDD3:EWSR1:TOB2:CCDC134:IGBP1:KIF4A:MST4
TF_targets	SREBP1_Q6	236	23	0.000242974	0.0193511	HSPG2:KCNN3:ZBTB7B:RPS10:ESR1:SORBS1:LBX1:PSD:PKP3:PLCB3:BAZ2A:CDK2AP1:PIAS1:BCL6B:SLC2A4:SPEM1:MYH10:DHX58:MTMR3:SMTN:PLA2G3:RBX1:SREBF2
TF_targets	SRF_Q4	223	22	0.000277029	0.0193963	ELAVL4:KRTCAP2:TRIM46:ROCK2:ZNF513:PDLIM5:MAPK14:AKAP12:SND1:CALD1:BNC2:FGF8:NPM3:PLCB3:ESRRA:HERC1:MYH11:STAT5B:AARSD1:RUNDC1:NLGN3:ELF4
TF_targets	AACTTT_UNKNOWN	1863	111	0.000278333	0.0193963	HSPG2:EPHB2:ELAVL4:ZBTB7B:LMNA:ROCK2:GREB1:DNMT3A:EIF2B4:SNX17:ZFP36L2:KIAA1211L:TLK1:ZBTB20:MECOM:GABRB1:USP46:FIP1L1:KIT:EIF4E:OR2W1:CPNE5:FOXO3:SESN1:ZBTB2:RMND1:C6orf211:ESR1:SYNE1:MAP3K4:AGPAT4:WNT2:ING3:GPR37:CALD1:RBPMS:GTF2E2:NCOA2:DMRT3:DMRT2:BNC2:SKIDA1:MLLT10:MCU:SORBS1:PAX2:LZTS2:BTRC:LDB1:PPRC1:PITX3:NFKB2:SUFU:TRIM8:ARL3:SFXN2:WBP1L:SLK:SORCS3:ARL14EP:PLCB3:LARP4:DIP2B:IGF1:CDK2AP1:…
TF_targets	ZNF30_TARGET_GENES	1231	78	0.00041553	0.0272539	RNF207:ZBTB40:MUC1:LMNA:SMG5:TMEM79:EXO1:THADA:EIF2AK3:MITD1:MRPL30:GORASP2:PLEKHM3:ATG7:HSPA4:UIMC1:C6orf89:RMND1:C6orf211:TSPAN12:BNC2:DNAJB12:LZTS2:PDZD7:TLX1NB:C10orf76:NOLC1:NFKB2:CUEDC2:C10orf32:C10orf32-ASMT:CNNM2:ITPRIP:C11orf65:SCAF11:ATF1:PTGES3:PRIM1:HSD17B6:NUP107:MDM2:ABCB9:OGFOD2:SBNO1:MRPS31:ELF1:SETDB2:SPRYD7:SYNE2:PPCDC:PDXDC1:CTDNEP1:ELP5:SLC2A4:CD68:TP53:WRAP53:DNAH2:CHD3:ALOX1…
TF_targets	YY1_Q6	232	22	0.000479598	0.0289807	ZBTB40:ELAVL4:ASH1L:DAP3:MYNN:FOXO3:MAP3K4:BTRC:GBF1:TRIM8:CCND1:ATF1:NACA:ZBTB4:POLR2A:MPDU1:TOP3A:SMCR8:SF3A1:MTFP1:EP300:MORF4L2
TF_targets	DR1_Q3	248	23	0.000493841	0.0289807	ZBTB40:SMG5:TMEM79:DNMT3A:BRE:GBF1:CALHM1:TRPT1:NUDT22:ESRRA:YBX2:TP53:WRAP53:EFNB3:SLC25A35:MYH10:AOC2:ZBTB45:AP1B1:TCN2:SMTN:WBP2NL:HS6ST2
TF_targets	NKX62_Q2	234	22	0.000539107	0.0300552	ELAVL4:CDKN2C:KCNN3:ZBTB20:PDGFRA:CALD1:BNC2:FLRT1:BAD:TRMT112:PRDX5:PGR:SLN:DIP2B:NLGN2:SOX15:MYT1:EMID1:DNAJB7:PHF5A:ACO2:TCEAL1
TF_targets	MDM2_TARGET_GENES	10	4	0.000589824	0.0313168	INTS6:ZBTB4:POLR2A:SNX12
TF_targets	RCGCANGCGY_NRF1_Q6	909	60	0.000723421	0.0366643	TSACC:DNM3:ZNF692:DPY30:TSGA10:C2ORF15:MITD1:MRPL30:TXNDC9:EIF5B:GABRB1:SGCB:CCNA2:SRPK1:ARMC2:SESN1:FBXO5:SND1:GTF2E2:DNAJB12:MGEA5:PSD:TMEM180:ACTR1A:SUFU:PCGF6:SORCS3:FKBP2:BAD:NPAT:ATM:WNK1:PTGES3:NUP107:C12orf65:COG6:PIAS1:PDXDC1:SLC16A13:DVL2:PHF23:CTDNEP1:ELP5:SLC2A4:ZBTB4:POLR2A:MPDU1:FXR2:KAT2A:HSPB9:TUBG2:TRIM28:CHMP2A:UBE2M:RHBDD3:EWSR1:DRG1:ARFGAP3:FOXO4:MORF4L2
TF_targets	FOXG1_TARGET_GENES	496	37	0.000923391	0.0436735	SLC50A1:ASH1L:DAP3:TSACC:EXO1:EIF2B4:SNX17:MITD1:MRPL30:EXOSC9:NUDT3:ARMC2:ASTN2:DNAJB12:DNMBP:MGEA5:PPRC1:COL17A1:WDR96:ITPRIP:MACROD1:SLC35F2:LIMA1:MDM2:MPHOSPH9:C12orf65:RILPL2:COG6:MRPS31:MAPKBP1:KIAA0430:SLC16A13:DVL2:LSMD1:CLTC:SREBF2:CENPM
TF_targets	IRF2_01	124	14	0.000940057	0.0436735	ASH1L:DAP3:VGLL4:ESR1:NT5C3A:BNC2:SORBS1:TRMT112:PRDX5:SLC38A2:SYNE2:XAF1:MCM8:OSM
TF_targets	MEF2C_TARGET_GENES	1414	85	0.00116031	0.0498765	ALPL:USP48:ELAVL4:FAF1:CDKN2C:EPS15:KCNN3:LMNA:PARP1:EIF2B4:SNX17:THADA:TSGA10:LIPT1:TXNDC9:EIF5B:GORASP2:PLEKHM3:ITPR1:ATG7:VGLL4:EEFSEC:NFXL1:DCUN1D4:IGJ:EIF4E:METAP1:CLPTM1L:UIMC1:ZNF346:HMGA1:SRSF3:ARMC2:RMND1:C6orf211:ESR1:MYCT1:AVL9:DNAJB12:SORBS1:LZTS2:BTRC:GBF1:NFKB2:CD44:STIP1:FERMT3:DUSP16:LIMA1:DIP2B:BAZ2A:MDM2:PMCH:ARL6IP4:PITPNM2:MPHOSPH9:SBNO1:RILPL2:MRPS31:KBTBD6:TRIM13:USP3:CALML4…
TF_targets	AP2_Q3	248	22	0.00116624	0.0498765	SH3BP5L:SPAST:GORASP2:MECOM:C6orf89:FOXO3:LBX1:FGF8:MGEA5:ARL3:SFXN2:CALHM2:VEGFB:PLCB3:ESRRA:RPS6KA4:LOH12CR1:FOXO1:FXR2:XRCC6:NLGN3:ELF4
TF_targets	TEF1_Q6	217	20	0.00120777	0.0498765	RNF207:EPHB2:ELAVL4:CDKN2C:DPM3:MUC1:THBS3:MTX1:LMNA:PAQR6:DNM3:SKIDA1:PAX2:FAM178A:KCNIP2:NFKB2:WBP1L:CNNM2:SLK:PRRG4
GO_bp	GOBP_DNA_DAMAGE_RESPONSE_SIGNAL_TRANSDUCTION_BY_P53_CLASS_MEDIATOR_RESULTING_IN_CELL_CYCLE_ARREST	18	8	3.49495e-07	0.00270894	MUC1:CDKN1A:ATM:MDM2:PML:TP53:RPL26:CHEK2
GO_bp	GOBP_REGULATION_OF_RESPONSE_TO_DNA_DAMAGE_STIMULUS	298	33	7.46823e-07	0.00289431	MUC1:PARP1:BRE:UIMC1:C6orf211:FBXO5:ING3:POT1:FAM178A:TAF5:CD44:ATM:RAD52:MDM2:PARPBP:SETD8:RNASEH2B:FEM1B:PML:FXR2:TP53:WRAP53:RPL26:ATAD5:KAT2A:BRCA1:SUV420H2:TRIM28:RTEL1:CHEK2:CCDC117:THOC5:MORF4L2
GO_bp	GOBP_MITOTIC_G1_S_TRANSITION_CHECKPOINT_SIGNALING	28	9	1.6542e-06	0.00346228	MUC1:CDKN1A:CCND1:ATM:MDM2:PML:TP53:RPL26:CHEK2
GO_bp	GOBP_CELL_CYCLE	1712	114	1.78675e-06	0.00346228	CDC42:WNT4:CDKN2C:MUC1:LMNA:EXO1:ROCK2:DNMT3A:PPM1G:BRE:SPAST:ZFP36L2:MITD1:TLK1:RAD18:MECOM:EIF4E:CCNA2:CEP72:TRIP13:TERT:UIMC1:SCAND3:SRPK1:SLC26A8:MAPK14:CDKN1A:C6orf89:FBXO5:ING3:SND1:DMRT1:FAM178A:LZTS2:BTRC:FGF8:NOLC1:GBF1:FBXL15:ARL3:PSMD13:CCND1:CUL5:NPAT:ATM:MDM2:NUP37:IGF1:CDK2AP1:SETD8:RGCC:SETDB2:RCBTB1:RNASEH2B:USP3:FEM1B:PML:GOLGA6A:GOLGA6D:KIAA0430:NDE1:PAPD5:FAM64A:CTDNEP1:KCTD11:…
GO_bp	GOBP_TELOMERE_ORGANIZATION	153	21	2.74795e-06	0.00423713	SMG5:PARP1:EXO1:TERT:MAP3K4:POT1:FAM178A:OBFC1:ORAOV1:ATM:PTGES3:PML:PARN:PAPD5:WRAP53:AURKB:CTC1:EZH1:RTEL1:XRCC6:HDAC8
GO_bp	GOBP_REPLICATIVE_SENESCENCE	17	7	3.64618e-06	0.00423713	TERT:CDKN1A:ATM:TP53:CTC1:VMP1:CHEK2
GO_bp	GOBP_TELOMERE_MAINTENANCE_VIA_TELOMERE_LENGTHENING	76	14	4.01893e-06	0.00423713	SMG5:PARP1:TERT:MAP3K4:POT1:OBFC1:ATM:PTGES3:PARN:PAPD5:WRAP53:AURKB:CTC1:RTEL1
GO_bp	GOBP_TELOMERE_MAINTENANCE	145	20	4.37324e-06	0.00423713	SMG5:PARP1:EXO1:TERT:MAP3K4:POT1:FAM178A:OBFC1:ORAOV1:ATM:PTGES3:PML:PARN:PAPD5:WRAP53:AURKB:CTC1:RTEL1:XRCC6:HDAC8
GO_bp	GOBP_REGULATION_OF_CELLULAR_RESPONSE_TO_STRESS	677	55	5.30791e-06	0.00457129	ZBTB7B:MUC1:PARP1:ROCK2:BRE:EIF2AK3:MECOM:UIMC1:C6orf211:FBXO5:MAP3K4:ING3:GPR37:POT1:MICU1:FAM178A:TAF5:HIPK3:CD44:BAD:ATM:RAD52:DUSP16:SLC38A2:MDM2:PARPBP:SETD8:FOXO1:RNASEH2B:MAPKBP1:FEM1B:PML:GPS2:RP11-542C16.2:FXR2:TP53:WRAP53:RPL26:ATAD5:KAT2A:BRCA1:VMP1:RNFT1:SUV420H2:TRIM28:RTEL1:CHEK2:CCDC117:XBP1:KREMEN1:THOC5:RNF185:EP300:IGBP1:MORF4L2:MST4
GO_bp	GOBP_MITOTIC_DNA_INTEGRITY_CHECKPOINT_SIGNALING	79	14	6.45242e-06	0.00498818	MUC1:BRE:UIMC1:CDKN1A:CCND1:ATM:MDM2:PML:TP53:RPL26:BRCA1:BRSK1:CHEK2:FOXO4
GO_bp	GOBP_DNA_INTEGRITY_CHECKPOINT_SIGNALING	125	18	7.07909e-06	0.00498818	MUC1:BRE:UIMC1:MAPK14:CDKN1A:CCND1:ATM:MDM2:RNASEH2B:FEM1B:PML:TP53:RPL26:BRCA1:BRSK1:CHEK2:THOC5:FOXO4
GO_bp	GOBP_CELLULAR_RESPONSE_TO_DNA_DAMAGE_STIMULUS	826	63	8.48451e-06	0.00548029	ZBTB40:MUC1:PARP1:EXO1:BRE:REV1:TLK1:RAD18:SPATA18:TRIP13:UIMC1:MAPK14:CDKN1A:C6orf211:FBXO5:ING3:POT1:FAM178A:POLL:TAF5:OBFC1:SFR1:CD44:MACROD1:BAD:CCND1:ALKBH8:ATM:RAD52:MDM2:PARPBP:SETD8:FOXO1:RNASEH2B:USP3:FEM1B:PML:KIAA0430:ZBTB4:FXR2:TP53:WRAP53:CTC1:RPL26:TOP3A:ATAD5:KAT2A:BRCA1:BRSK1:SUV420H2:TRIM28:MCM8:RTEL1:CHEK2:CCDC117:THOC5:ASCC2:MORC2:RBX1:EP300:XRCC6:FOXO4:MORF4L2
GO_bp	GOBP_MITOTIC_CELL_CYCLE	873	65	1.31452e-05	0.00783756	CDC42:CDKN2C:MUC1:ROCK2:DNMT3A:BRE:SPAST:ZFP36L2:MITD1:EIF4E:CCNA2:TRIP13:TERT:UIMC1:CDKN1A:FBXO5:DMRT1:FAM178A:LZTS2:FGF8:NOLC1:GBF1:FBXL15:ARL3:CCND1:CUL5:NPAT:ATM:MDM2:IGF1:SETD8:RGCC:SETDB2:RNASEH2B:USP3:PML:NDE1:CTDNEP1:TP53:AURKB:CTC1:RPL26:NDEL1:MYH10:ATAD5:STAT5B:TUBG2:BECN1:PSME3:BRCA1:CLTC:VMP1:TUBD1:RPS6KB1:BRSK1:CHMP2A:RTEL1:TTC28:CHEK2:RFPL1:DRG1:KIF4A:FOXO4:HDAC8:USP26
GO_bp	GOBP_MITOTIC_CELL_CYCLE_PROCESS	724	56	1.82517e-05	0.00901973	CDC42:CDKN2C:MUC1:ROCK2:BRE:SPAST:ZFP36L2:MITD1:EIF4E:CCNA2:TRIP13:TERT:UIMC1:CDKN1A:FBXO5:DMRT1:FAM178A:LZTS2:FGF8:FBXL15:ARL3:CCND1:CUL5:NPAT:ATM:MDM2:IGF1:SETD8:RGCC:RNASEH2B:PML:NDE1:CTDNEP1:TP53:AURKB:CTC1:RPL26:NDEL1:MYH10:ATAD5:TUBG2:BECN1:PSME3:BRCA1:CLTC:RPS6KB1:BRSK1:CHMP2A:RTEL1:CHEK2:RFPL1:DRG1:KIF4A:FOXO4:HDAC8:USP26
GO_bp	GOBP_RESPONSE_TO_GAMMA_RADIATION	55	11	1.92106e-05	0.00901973	PARP1:CDKN1A:ATM:MDM2:TRIM13:PML:TP53:RPL26:VMP1:CHEK2:XRCC6
GO_bp	GOBP_DNA_METABOLIC_PROCESS	992	71	1.95466e-05	0.00901973	FAF1:SMG5:PARP1:EXO1:DNMT3A:BRE:REV1:RAD18:CCNA2:TRIP13:TERT:UIMC1:FGFR4:SCAND3:HMGA1:CDKN1A:FBXO5:MAP3K4:ING3:POT1:PRDM14:FAM178A:C10orf2:POLL:TAF5:OBFC1:SFR1:WT1:ORAOV1:ATM:RAD52:ATF1:BAZ2A:PTGES3:PRIM1:PARPBP:CDK2AP1:RGCC:CDADC1:RNASEH2B:USP3:PML:PARN:KIAA0430:PAPD5:TNFSF13:TP53:WRAP53:AURKB:CTC1:KRBA2:RP11-849F2.7:TOP3A:ATAD5:TEFM:KAT2A:CNTD1:BRCA1:TYMS:SUV420H2:TRIM28:MCM8:RTEL1:CHEK2:CCDC11…
GO_bp	GOBP_RNA_TEMPLATED_DNA_BIOSYNTHETIC_PROCESS	66	12	2.24001e-05	0.00901973	SMG5:TERT:MAP3K4:POT1:OBFC1:ATM:PTGES3:PARN:PAPD5:WRAP53:AURKB:CTC1
GO_bp	GOBP_CELLULAR_RESPONSE_TO_GAMMA_RADIATION	29	8	2.24433e-05	0.00901973	CDKN1A:ATM:MDM2:TP53:RPL26:VMP1:CHEK2:XRCC6
GO_bp	GOBP_SIGNAL_TRANSDUCTION_IN_RESPONSE_TO_DNA_DAMAGE	175	21	2.27807e-05	0.00901973	MUC1:BRE:UIMC1:MAPK14:CDKN1A:CD44:CCND1:ATM:MDM2:SETD8:RNASEH2B:FEM1B:PML:TP53:RPL26:ATAD5:BRCA1:BRSK1:CHEK2:THOC5:FOXO4
GO_bp	GOBP_BODY_FLUID_SECRETION	88	14	2.32737e-05	0.00901973	ZBTB7B:MTX1:SLC6A3:VIP:NEURL1:NLRP6:CCND1:WNK1:NCOR2:ALOX12B:VAMP2:STAT5B:WNK4:XBP1
GO_bp	GOBP_MIRNA_METABOLIC_PROCESS	89	14	2.65367e-05	0.00922683	TERT:FOXO3:ESR1:SND1:WT1:NCOR2:PARN:PAPD5:TP53:MYOCD:ZNF512B:MKL1:SREBF2:AR
GO_bp	GOBP_PEPTIDYL_AMINO_ACID_MODIFICATION	1130	78	2.67097e-05	0.00922683	EPHB2:EFNA1:DPM3:KRTCAP2:MUC1:ASH1L:LMNA:SH3BP5L:ROCK2:DPY30:EIF2AK3:LIPT1:TLK1:TEC:PDGFRA:KIT:KDR:METAP1:ADH5:ZDHHC11:ZDHHC11B:FGFR4:TRIM27:MAPK14:ING3:PRDM14:MLLT10:FAM178A:FGF8:LDB1:TAF5:NEURL1:SIRT3:HIPK3:CD44:FKBP2:TRMT112:ATM:KDELC2:WNK1:DIP2B:MDM2:IGF1:SETD8:SETDB2:PIAS1:PML:DLG4:DVL2:TNK1:TMEM102:SENP3:TP53:LSMD1:MYOCD:KAT2A:EZH1:VPS25:BRCA1:RPS6KB1:YES1:AZU1:BRSK1:SUV420H2:TRIM28:ZGPAT:C…
GO_bp	GOBP_REGULATION_OF_TELOMERE_MAINTENANCE_VIA_TELOMERE_LENGTHENING	57	11	2.73793e-05	0.00922683	SMG5:PARP1:MAP3K4:POT1:OBFC1:ATM:PARN:PAPD5:AURKB:CTC1:RTEL1
GO_bp	GOBP_CELL_CYCLE_PROCESS	1209	82	3.06876e-05	0.00991082	CDC42:WNT4:CDKN2C:MUC1:LMNA:ROCK2:BRE:SPAST:ZFP36L2:MITD1:TLK1:RAD18:EIF4E:CCNA2:CEP72:TRIP13:TERT:UIMC1:SRPK1:MAPK14:CDKN1A:FBXO5:SND1:DMRT1:FAM178A:LZTS2:FGF8:FBXL15:ARL3:PSMD13:CCND1:CUL5:NPAT:ATM:MDM2:NUP37:IGF1:SETD8:RGCC:SETDB2:RNASEH2B:FEM1B:PML:GOLGA6A:GOLGA6D:KIAA0430:NDE1:CTDNEP1:SOX15:TP53:CHD3:AURKB:CTC1:RPL26:NDEL1:MYH10:TOP3A:ATAD5:KAT2A:TUBG2:CNTD1:BECN1:PSME3:BRCA1:CLTC:RPS6KB1:BR…
GO_bp	GOBP_CELL_CYCLE_G2_M_PHASE_TRANSITION	141	18	3.77475e-05	0.0112531	BRE:CCNA2:UIMC1:CDKN1A:FBXO5:FBXL15:CCND1:ATM:RNASEH2B:TP53:AURKB:CTC1:ATAD5:BRCA1:BRSK1:CHEK2:RFPL1:FOXO4
GO_bp	GOBP_RESPONSE_TO_IONIZING_RADIATION	141	18	3.77475e-05	0.0112531	PARP1:DNMT3A:BRE:UIMC1:MAPK14:CDKN1A:CCND1:ATM:MDM2:TRIM13:PML:TP53:RPL26:BRCA1:VMP1:BRSK1:CHEK2:XRCC6
GO_bp	GOBP_REGULATION_OF_INTRINSIC_APOPTOTIC_SIGNALING_PATHWAY_BY_P53_CLASS_MEDIATOR	32	8	4.9019e-05	0.0132394	MUC1:CD44:MDM2:RRN3:TP53:RPL26:ATAD5:VMP1
GO_bp	GOBP_REGULATION_OF_CELL_CYCLE_G2_M_PHASE_TRANSITION	106	15	4.97788e-05	0.0132394	BRE:UIMC1:CDKN1A:FBXO5:CCND1:ATM:RNASEH2B:TP53:AURKB:CTC1:ATAD5:BRCA1:BRSK1:RFPL1:FOXO4
GO_bp	GOBP_INTRINSIC_APOPTOTIC_SIGNALING_PATHWAY_IN_RESPONSE_TO_DNA_DAMAGE_BY_P53_CLASS_MEDIATOR	41	9	5.06373e-05	0.0132394	MUC1:CDKN1A:CD44:PML:TP53:RPL26:ATAD5:CHEK2:EP300
GO_bp	GOBP_NEGATIVE_REGULATION_OF_MITOTIC_CELL_CYCLE_PHASE_TRANSITION	171	20	5.12427e-05	0.0132394	MUC1:BRE:ZFP36L2:TRIP13:UIMC1:CDKN1A:FBXO5:CCND1:ATM:MDM2:RGCC:PML:TP53:AURKB:RPL26:BRCA1:BRSK1:CHEK2:RFPL1:FOXO4
GO_bp	GOBP_PEPTIDYL_LYSINE_MODIFICATION	351	32	5.99398e-05	0.0145962	MUC1:ASH1L:LMNA:DPY30:LIPT1:TRIM27:ING3:MLLT10:FAM178A:LDB1:TAF5:SIRT3:TRMT112:DIP2B:MDM2:SETD8:SETDB2:PIAS1:PML:SENP3:MYOCD:KAT2A:EZH1:BRCA1:SUV420H2:TRIM28:EP300:RANGAP1:DESI1:JADE3:NAP1L2:MORF4L2
GO_bp	GOBP_REGULATION_OF_DNA_METABOLIC_PROCESS	514	42	6.02602e-05	0.0145962	FAF1:SMG5:PARP1:BRE:CCNA2:UIMC1:FGFR4:CDKN1A:FBXO5:MAP3K4:ING3:POT1:PRDM14:FAM178A:TAF5:OBFC1:WT1:ATM:RAD52:ATF1:BAZ2A:PTGES3:PARPBP:RGCC:PML:PARN:PAPD5:TNFSF13:TP53:WRAP53:AURKB:CTC1:ATAD5:KAT2A:BRCA1:SUV420H2:TRIM28:RTEL1:CCDC117:JADE3:HDAC8:MORF4L2
GO_bp	GOBP_REGULATION_OF_DNA_BIOSYNTHETIC_PROCESS	121	16	6.54962e-05	0.0153837	SMG5:FGFR4:CDKN1A:MAP3K4:POT1:OBFC1:ATM:PTGES3:RGCC:PARN:PAPD5:TP53:WRAP53:AURKB:CTC1:JADE3
GO_bp	GOBP_REGULATION_OF_SIGNAL_TRANSDUCTION_BY_P53_CLASS_MEDIATOR	97	14	7.06578e-05	0.015414	MUC1:CD44:ATM:MDM2:SETD8:PML:RRN3:TP53:AURKB:RPL26:ATAD5:VMP1:CHEK2:EP300
GO_bp	GOBP_REGULATION_OF_TELOMERE_MAINTENANCE	97	14	7.06578e-05	0.015414	SMG5:PARP1:MAP3K4:POT1:FAM178A:OBFC1:ATM:PML:PARN:PAPD5:AURKB:CTC1:RTEL1:HDAC8
GO_bp	GOBP_POSITIVE_REGULATION_OF_DNA_METABOLIC_PROCESS	292	28	7.15913e-05	0.015414	FAF1:PARP1:BRE:UIMC1:FGFR4:MAP3K4:ING3:POT1:FAM178A:OBFC1:WT1:ATM:ATF1:PTGES3:RGCC:PML:PARN:TNFSF13:WRAP53:AURKB:CTC1:ATAD5:BRCA1:SUV420H2:TRIM28:RTEL1:CCDC117:MORF4L2
GO_bp	GOBP_CELLULAR_RESPONSE_TO_STRESS	1842	113	7.62419e-05	0.0159717	WNT4:ZBTB40:ELAVL4:FAF1:ZBTB7B:MUC1:LMNA:BGLAP:PIK3C2B:PARP1:EXO1:ROCK2:DNMT3A:BRE:EIF2AK3:REV1:GORASP2:TLK1:ITPR1:RAD18:ATG7:MECOM:SPATA18:PDGFRA:CCNA2:PDCD6:TRIP13:TERT:UIMC1:HMGA1:MAPK14:CDKN1A:FOXO3:SESN1:C6orf211:FBXO5:MAP3K4:KCND2:ING3:GPR37:POT1:DNAJB12:MICU1:PAX2:FAM178A:POLL:NFKB2:TAF5:OBFC1:SFR1:HIPK3:CD44:MACROD1:BAD:PRDX5:CCND1:ALKBH8:ATM:RAD52:DUSP16:SLC38A2:MDM2:PARPBP:SETD8:FOXO1:R…
GO_bp	GOBP_REGULATION_OF_MIRNA_TRANSCRIPTION	65	11	9.69728e-05	0.0197799	TERT:FOXO3:ESR1:WT1:NCOR2:TP53:MYOCD:ZNF512B:MKL1:SREBF2:AR
GO_bp	GOBP_INTRINSIC_APOPTOTIC_SIGNALING_PATHWAY_BY_P53_CLASS_MEDIATOR	77	12	0.000108235	0.0211454	MUC1:CDKN1A:CD44:MDM2:PML:RRN3:TP53:RPL26:ATAD5:VMP1:CHEK2:EP300
GO_bp	GOBP_MAMMARY_GLAND_BRANCHING_INVOLVED_IN_PREGNANCY	7	4	0.000109123	0.0211454	WNT4:ESR1:PGR:AR
GO_bp	GOBP_CELL_CYCLE_CHECKPOINT_SIGNALING	181	20	0.000113831	0.0215197	MUC1:BRE:TRIP13:UIMC1:MAPK14:CDKN1A:CCND1:ATM:MDM2:RNASEH2B:FEM1B:PML:TP53:AURKB:RPL26:BRCA1:BRSK1:CHEK2:THOC5:FOXO4
GO_bp	GOBP_NEGATIVE_REGULATION_OF_CELL_CYCLE_PROCESS	285	27	0.000117293	0.0216461	MUC1:BRE:ZFP36L2:TRIP13:UIMC1:MAPK14:CDKN1A:FBXO5:DMRT1:CCND1:ATM:MDM2:RGCC:RNASEH2B:FEM1B:PML:TP53:AURKB:RPL26:KAT2A:BRCA1:BRSK1:CHMP2A:CHEK2:RFPL1:THOC5:FOXO4
GO_bp	GOBP_NEGATIVE_REGULATION_OF_CELLULAR_COMPONENT_ORGANIZATION	671	50	0.000129269	0.0233015	RAP1GAP:CDC42:EPHB2:EFNA1:TRIM46:LMNA:SEMA4A:DNM3:PARP1:ROCK2:TRIP13:FBXO5:POT1:KANK1:DMRT1:SEMA4G:OBFC1:SLN:ATM:C11orf65:LIMA1:DIP2B:IGF1:MPHOSPH9:SPTBN5:SCAMP5:C16orf45:PAPD5:DLG4:PHF23:CLDN7:TP53:EFNB3:AURKB:CTC1:ARHGEF15:FLII:SMCR8:KAT2A:BECN1:BRCA1:VMP1:RTEL1:KREMEN1:INPP5J:EP300:CHADL:PACSIN2:AR:FRMD7
GO_bp	GOBP_SUPPRESSION_OF_VIRAL_RELEASE_BY_HOST	13	5	0.000143332	0.0252493	TRIM27:TRIM8:TRIM13:PML:TRIM28
GO_bp	GOBP_BRANCHING_INVOLVED_IN_MAMMARY_GLAND_DUCT_MORPHOGENESIS	20	6	0.000147135	0.0253433	WNT4:ESR1:BTRC:PGR:PML:AR
GO_bp	GOBP_RESPONSE_TO_EXTRACELLULAR_STIMULUS	489	39	0.000181186	0.0305298	ALPL:WNT4:BGLAP:PIK3C2B:POMC:DNMT3A:EIF2AK3:ATG7:SLC6A19:CLPSL2:CLPSL1:MAPK14:CDKN1A:FOXO3:SESN1:PAX2:SLC1A2:CCND1:ACAT1:SLC38A2:FOXO1:ASGR1:GABARAP:CD68:TP53:MYOCD:KAT2A:WNK4:BECN1:RPS6KB1:TYMS:MN1:XBP1:MTMR3:DEPDC5:ADSL:SREBF2:FOXO4:MST4
GO_bp	GOBP_MITOTIC_CELL_CYCLE_PHASE_TRANSITION	425	35	0.000209304	0.034035	CDKN2C:MUC1:BRE:SPAST:ZFP36L2:EIF4E:CCNA2:TRIP13:TERT:UIMC1:CDKN1A:FBXO5:FBXL15:CCND1:CUL5:NPAT:ATM:MDM2:RGCC:RNASEH2B:PML:TP53:AURKB:CTC1:RPL26:ATAD5:PSME3:BRCA1:RPS6KB1:BRSK1:CHMP2A:CHEK2:RFPL1:FOXO4:USP26
GO_bp	GOBP_HEPOXILIN_METABOLIC_PROCESS	8	4	0.00021077	0.034035	ALOX12:ALOX15B:ALOX12B:ALOXE3
GO_bp	GOBP_LACTATION	39	8	0.000219348	0.0342709	ZBTB7B:MTX1:SLC6A3:NEURL1:CCND1:NCOR2:STAT5B:XBP1
GO_bp	GOBP_MITOTIC_CELL_CYCLE_CHECKPOINT_SIGNALING	134	16	0.000221074	0.0342709	MUC1:BRE:TRIP13:UIMC1:CDKN1A:CCND1:ATM:MDM2:PML:TP53:AURKB:RPL26:BRCA1:BRSK1:CHEK2:FOXO4
GO_bp	GOBP_CELLULAR_RESPONSE_TO_STARVATION	162	18	0.000229545	0.0348864	WNT4:BGLAP:PIK3C2B:EIF2AK3:ATG7:CDKN1A:FOXO3:SESN1:SLC38A2:FOXO1:GABARAP:TP53:BECN1:XBP1:MTMR3:DEPDC5:SREBF2:MST4
GO_bp	GOBP_DNA_BIOSYNTHETIC_PROCESS	191	20	0.00023629	0.0352209	SMG5:REV1:TERT:FGFR4:CDKN1A:MAP3K4:POT1:POLL:OBFC1:ATM:PTGES3:RGCC:PARN:PAPD5:TP53:WRAP53:AURKB:CTC1:TYMS:JADE3
GO_bp	GOBP_FIBROBLAST_PROLIFERATION	96	13	0.000244	0.0356838	PDGFRA:CCNA2:CDKN1A:ESR1:WNT2:PTGES3:IGF1:RNASEH2B:PML:RRN3:TP53:CTC1:KAT2A
GO_bp	GOBP_NEGATIVE_REGULATION_OF_INTRINSIC_APOPTOTIC_SIGNALING_PATHWAY_BY_P53_CLASS_MEDIATOR	22	6	0.000263016	0.0377525	MUC1:CD44:MDM2:RRN3:ATAD5:VMP1
GO_bp	GOBP_CELLULAR_RESPONSE_TO_IONIZING_RADIATION	73	11	0.000281726	0.0397029	BRE:MAPK14:CDKN1A:ATM:MDM2:TP53:RPL26:BRCA1:VMP1:CHEK2:XRCC6
GO_bp	GOBP_NEGATIVE_REGULATION_OF_CELL_CYCLE	367	31	0.000305625	0.0423018	CDKN2C:MUC1:BRE:ZFP36L2:TRIP13:UIMC1:MAPK14:CDKN1A:FBXO5:DMRT1:CCND1:ATM:MDM2:RGCC:RNASEH2B:FEM1B:PML:TP53:ALOX15B:AURKB:RPL26:MYOCD:KAT2A:BRCA1:VMP1:BRSK1:CHMP2A:CHEK2:RFPL1:THOC5:FOXO4
GO_bp	GOBP_REGULATION_OF_MIRNA_METABOLIC_PROCESS	74	11	0.000318212	0.0431782	TERT:FOXO3:ESR1:WT1:NCOR2:TP53:MYOCD:ZNF512B:MKL1:SREBF2:AR
GO_bp	GOBP_POST_TRANSCRIPTIONAL_REGULATION_OF_GENE_EXPRESSION	486	38	0.000323098	0.0431782	ELAVL4:ROCK2:EIF2B4:ZFP36L2:EIF2AK3:EIF5B:EEFSEC:IGF2BP2:EIF4E:METAP1:EXOSC9:TERT:MAPK14:FOXO3:RMND1:VIP:DNAJC1:NOLC1:NEURL1:PKP3:LARP4:MTRF1:PARN:KIAA0430:PAPD5:ELP5:YBX2:FXR2:TP53:RPL26:VMP1:RPS6KB1:TYMS:HELZ2:EIF4ENIF1:TNRC6B:ZC3H7B:CSDC2
GO_bp	GOBP_REGULATION_OF_DNA_DAMAGE_CHECKPOINT	23	6	0.000342924	0.0449102	BRE:RNASEH2B:FEM1B:BRCA1:CHEK2:THOC5
GO_bp	GOBP_POSITIVE_REGULATION_OF_FIBROBLAST_PROLIFERATION	52	9	0.000347647	0.0449102	PDGFRA:CCNA2:CDKN1A:ESR1:WNT2:IGF1:RNASEH2B:PML:CTC1
GO_bp	GOBP_MITOTIC_G2_DNA_DAMAGE_CHECKPOINT_SIGNALING	32	7	0.000357861	0.0454718	BRE:UIMC1:CDKN1A:ATM:BRCA1:BRSK1:FOXO4
Wikipathways	WP_GLIOBLASTOMA_SIGNALING_PATHWAYS	80	14	7.51427e-06	0.00550796	CDKN2C:PIK3C2B:PDGFRA:CDKN1A:FOXO3:CCND1:ATM:MDM2:FOXO1:TP53:BRCA1:VMP1:EP300:FOXO4
Wikipathways	WP_MIRNAS_INVOLVED_IN_DNA_DAMAGE_RESPONSE	16	6	3.52658e-05	0.0116781	CDKN1A:CCND1:ATM:RAD52:TP53:VMP1
Wikipathways	WP_MIRNA_REGULATION_OF_DNA_DAMAGE_RESPONSE	71	12	4.77957e-05	0.0116781	TLK1:CDKN1A:SESN1:CCND1:ATM:RAD52:MDM2:PML:TP53:BRCA1:VMP1:CHEK2
Wikipathways	WP_INTEGRATED_CANCER_PATHWAY	43	9	7.54337e-05	0.0138232	CDKN1A:BAD:ATM:ATF1:MDM2:TP53:BRCA1:VMP1:CHEK2
Wikipathways	WP_DNA_IRDAMAGE_AND_CELLULAR_RESPONSE_VIA_ATR	79	12	0.000139377	0.0180373	PARP1:EXO1:UIMC1:ATM:RAD52:MDM2:PML:TP53:TOP3A:BRCA1:TRIM28:CHEK2
Wikipathways	WP_DNA_DAMAGE_RESPONSE	68	11	0.000147645	0.0180373	TLK1:CDKN1A:SESN1:CCND1:ATM:RAD52:MDM2:PML:TP53:BRCA1:CHEK2
Wikipathways	WP_DNA_DAMAGE_RESPONSE_ONLY_ATM_DEPENDENT	107	14	0.000206354	0.0208666	CDC42:WNT4:PIK3C2B:CDKN1A:FOXO3:MAP3K4:WNT2:NFKB2:BAD:CCND1:ATM:MDM2:DVL2:TP53
Wikipathways	WP_PATHWAYS_AFFECTED_IN_ADENOID_CYSTIC_CARCINOMA	60	10	0.00022774	0.0208666	TLK1:FGFR4:FOXO3:ATM:MGA:TP53:BRCA1:CHEK2:EP300:BCORL1
Wikipathways	WP_BREAST_CANCER_PATHWAY	150	17	0.000267945	0.0212791	WNT4:PARP1:KIT:CDKN1A:ESR1:WNT2:FGF8:NFKB2:CCND1:PGR:ATM:IGF1:ESR2:DVL2:TP53:BRCA1:RPS6KB1
Wikipathways	WP_MIRNA_REGULATION_OF_PROSTATE_CANCER_SIGNALING_PATHWAYS	31	7	0.000290302	0.0212791	CDKN1A:BAD:CCND1:MDM2:FOXO1:TP53:AR
Wikipathways	WP_ANDROGEN_RECEPTOR_SIGNALING_PATHWAY	88	12	0.000392088	0.0246123	CDC42:ROCK2:CDKN1A:NCOA2:CCND1:MDM2:NCOR2:FOXO1:PIAS1:BRCA1:EP300:AR
Wikipathways	WP_DNA_IRDOUBLE_STRAND_BREAKS_AND_CELLULAR_RESPONSE_VIA_ATM	53	9	0.00040293	0.0246123	PARP1:EXO1:ATM:RAD52:MDM2:TP53:BRCA1:TRIM28:CHEK2
Wikipathways	WP_MALE_INFERTILITY	131	15	0.00054027	0.0304629	PARP1:TRIP13:HMGA1:ESR1:CYP17A1:ATM:MDM2:ESR2:MTHFD1:YBX2:HORMAD2:TCN2:EP300:AR:USP26
Wikipathways	WP_NAD_METABOLISM_SIRTUINS_AND_AGING	11	4	0.000895257	0.0468436	PARP1:FOXO3:SIRT3:FOXO1
Wikipathways	WP_VEGFAVEGFR2_SIGNALING	410	32	0.0009586	0.0468436	CDC42:EPHB2:FAF1:EPS15:ROCK2:PPM1G:EIF2AK3:KDR:EIF4E:TRPC3:SRPK1:MAPK14:FOXO3:SND1:KANK1:CASC10:STIP1:PLCB3:CCND1:MDM2:FOXO1:MYH11:FXR2:ARHGEF15:RPL26:FLII:CLTC:RPS6KB1:BSG:EWSR1:MYH9:FOXO4
GO_cc	GOCC_NUCLEAR_BODY	773	57	5.88683e-05	0.0401972	LMNA:PARP1:EXO1:RAD18:THRB:ZBTB20:MECOM:CORIN:TERT:UIMC1:TRIM27:SRPK1:MAPK14:SRSF3:CDKN1A:NT5C3A:GTF2E2:NCOA2:NOLC1:TRIM8:WT1:HIPK3:ALKBH8:NPAT:SCAF11:BAZ2A:MDM2:ARL6IP4:NCOR2:WBP4:PIAS1:PML:PARN:DVL2:ZBTB4:TP53:WRAP53:CHD3:TOP3A:ATP6V0A1:BECN1:BRCA1:SLC2A4RG:CHEK2:EWSR1:ASCC2:SF3A1:SEC14L3:DRG1:EIF4ENIF1:MYH9:PHF5A:PACSIN2:RP2:AR:FOXO4:ELF4
GO_cc	GOCC_CHROMOSOME_TELOMERIC_REPEAT_REGION	12	5	9.14544e-05	0.0401972	TERT:POT1:OBFC1:CTC1:XRCC6
GO_cc	GOCC_CHROMOSOME	1803	110	0.000119516	0.0401972	MUC1:ASH1L:LMNA:PARP1:DNMT3A:TCF23:SATB2:RAD18:THRB:NFXL1:EXOSC9:BRD9:TRIP13:TERT:HMGA1:SRPK1:FOXO3:ESR1:ING3:POT1:PAX4:NCOA2:FOXD4:DMRT1:DMRT3:DMRT2:BNC2:PAX2:FAM178A:LBX1:POLL:LDB1:PITX3:NFKB2:TAF5:OBFC1:SFR1:QSER1:ESRRA:PGR:CUL5:ATM:ATF1:BAZ2A:PTGES3:PRIM1:NUP107:NUP37:PARPBP:CDK2AP1:SETD8:NCOR2:FOXO1:ELF1:SETDB2:ESR2:MGA:USP3:PML:NDE1:C17orf49:ZBTB4:POLR2A:SOX15:TP53:WRAP53:CHD3:HES7:AURKB:CT…
GWAScatalog	Uterine fibroids	63	49	7.07975e-55	3.13279e-51	CDC42:WNT4:DNM3:PGBD2:GREB1:BRE:ITPR1:SLAIN2:SPATA18:SCFD2:LNX1:PDGFRA:SULT1B1:PDLIM5:TERT:HK3:UIMC1:ZNF346:HMGA1:ESR1:SYNE1:WNT2:KANK1:DMRT1:OBFC1:SLK:BET1L:SCGB1C1:ODF3:SIRT3:FSHB:WT1:CD44:ATM:C11orf65:SLC38A2:PTPRR:PITPNM2:FOXO1:HEATR3:NLGN2:TNFSF12:TNFSF12-TNFSF13:SHBG:TP53:DNAH2:MCM8:TNRC6B:MED12:RAP2C
GWAScatalog	Prostate cancer	273	58	1.97806e-24	4.37646e-21	KCNN3:PMVK:FLAD1:LENEP:ZBTB7B:DCST2:DCST1:ADAM15:EFNA3:EFNA1:SLC50A1:DPM3:PIK3C2B:THADA:MECOM:PDLIM5:TERT:FOXO3:ARMC2:SESN1:CEP57L1:FBXO5:MTRF1L:RGS17:RNLS:PSD:FBXL15:CUEDC2:C10orf95:ACTR1A:SUFU:TRIM8:ARL3:SFXN2:WBP1L:CYP17A1:AS3MT:CNNM2:ATM:ESR2:CHD3:GMEB2:STMN3:RTEL1:TNFRSF6B:ARFRP1:ZGPAT:RP4-583P15.15:LIME1:SLC2A4RG:ZBTB46:TPD52L2:DNAJC5:ZNF512B:TTC28:CHEK2:TNRC6B:AR:NLGN3
GWAScatalog	Waist-to-hip ratio adjusted for BMI	695	84	8.11994e-18	1.19769e-14	WNT4:KCNN3:ZBTB7B:DCST2:ASH1L:GORAB:DNM3:EFR3B:DNMT3A:THADA:ZFP36L2:ATG7:IGF2BP2:HSPA4:UNC5A:HK3:UIMC1:ZNF346:FGFR4:OR5V1:NUDT3:RPS10-NUDT3:ARMC2:RSPO3:ESR1:RGS17:AVL9:WNT2:ASTN2:ELOVL3:PITX3:GBF1:NFKB2:PSD:FBXL15:CUEDC2:C10orf95:ACTR1A:SUFU:TRIM8:ARL3:SFXN2:WBP1L:CYP17A1:AS3MT:CNNM2:NT5C2:WT1:MACROD1:FLRT1:STIP1:VEGFB:BAD:GPR137:CCDC88B:CCND1:PARPBP:IGF1:ABCB9:PITPNM2:MPHOSPH9:SBNO1:RILPL2:NCOR2…
GWAScatalog	Crohn's disease	505	66	7.28158e-16	8.05525e-13	EFNA3:EFNA1:SLC50A1:DPM3:KRTCAP2:TRIM46:MUC1:THBS3:MTX1:ASH1L:MSTO1:DAP3:EFR3B:POMC:DNMT3A:SNX17:ZNF513:PPM1G:GCKR:THADA:ZFP36L2:TEC:RSPO3:STIP1:FERMT3:TRPT1:NUDT22:DNAJC4:VEGFB:FKBP2:PPP1R14B:PLCB3:BAD:GPR137:KCNK4:ESRRA:TRMT112:PRDX5:CCDC88B:RPS6KA4:SLC25A15:ELF1:WBP4:ADCY7:STAT5B:ATP6V0A1:TUBD1:RPS6KB1:RNFT1:STMN3:RTEL1:TNFRSF6B:ARFRP1:ZGPAT:RP4-583P15.15:LIME1:SLC2A4RG:ZBTB46:ZMAT5:ASCC2:MTMR…
GWAScatalog	Waist-hip index	494	64	3.12618e-15	2.76667e-12	WNT4:KCNN3:ZBTB7B:DCST2:ASH1L:GORAB:DNM3:EFR3B:DNMT3A:THADA:ZFP36L2:IGF2BP2:HSPA4:FGFR4:OR5V1:HMGA1:NUDT3:RPS10-NUDT3:ARMC2:RSPO3:ESR1:RGS17:AVL9:WNT2:CPED1:ASTN2:SFXN2:WT1:MACROD1:FLRT1:STIP1:VEGFB:BAD:GPR137:CCDC88B:CCND1:PARPBP:IGF1:ABCB9:PITPNM2:MPHOSPH9:SBNO1:RILPL2:TRIM13:MAPKBP1:PLA2G4B:JMJD7:JMJD7-PLA2G4B:SPTBN5:USP3:HERC1:POLR2A:SHBG:ARHGEF15:STAT5B:ATP6V0A1:EZH1:RAMP2:TCEA2:MYT1:HSCB:ZN…
GWAScatalog	Autism spectrum disorder or schizophrenia	355	51	3.83116e-14	2.82548e-11	SATB2:TRIM27:ZNF311:OR2W1:OR2B3:OR2J3:OR2J2:OR14J1:OR5V1:OR12D3:OR12D2:TMEM180:ACTR1A:SUFU:TRIM8:ARL3:SFXN2:WBP1L:CYP17A1:C10orf32:C10orf32-ASMT:AS3MT:CNNM2:NT5C2:RPEL1:INA:PCGF6:TAF5:PDCD11:ABCB9:OGFOD2:ARL6IP4:PITPNM2:MPHOSPH9:CDK2AP1:SBNO1:SETD8:RILPL2:MCHR1:SLC25A17:ST13:XPNPEP3:DNAJB7:RBX1:EP300:L3MBTL2:CHADL:RANGAP1:ZC3H7B:TEF:TOB2:WBP2NL
GWAScatalog	Refractive error	1381	119	1.85774e-13	1.17436e-10	EPHB2:FLAD1:ZBTB7B:EFNA3:EFNA1:SLC50A1:KRTCAP2:SNX17:GCKR:YIPF4:THRB:ARL15:NUDT3:RPS10-NUDT3:AKAP12:ZBTB2:GPR37:POT1:GCC1:NCOA2:DNAJB12:MICU1:MCU:OIT3:PLA2G12B:RNLS:PAX2:MRPL43:SFXN3:KAZALD1:TLX1NB:LBX1:ELOVL3:PITX3:GBF1:NFKB2:PSD:CUEDC2:ACTR1A:SUFU:TRIM8:ARL3:SH3PXD2A:FSHB:ARL14EP:CCND1:CUL5:ACAT1:NPAT:ATM:EXPH5:SCAF11:SLC38A1:PTPRR:NUP37:PARPBP:IGF1:SETDB2:PHF11:RCBTB1:EBPL:KPNA3:NLGN2:SPEM1:TM…
GWAScatalog	Brain morphology (MOSTest)	1049	97	7.40383e-13	4.09524e-10	FAF1:CDKN2C:KCNN3:DCST2:DCST1:ADAM15:EFNA3:EFNA1:SLC50A1:DPM3:KRTCAP2:TRIM46:MUC1:THBS3:MTX1:ASH1L:MSTO1:DAP3:LMNA:TCF23:THADA:ZFP36L2:USP46:ERVMER34-1:SCFD2:FIP1L1:SCAND3:TRIM27:ZNF311:OR2W1:OR2B3:OR2J3:OR2J2:OR14J1:OR5V1:OR12D3:OR12D2:FOXO3:CPED1:SND1:PAPPA:ASTN2:SKIDA1:MLLT10:DNAJC1:ACTR1A:SUFU:TRIM8:ARL3:SFXN2:WBP1L:CYP17A1:AS3MT:CNNM2:NT5C2:INA:PCGF6:SH3PXD2A:CCDC91:LIMA1:FAM186A:LARP4:DIP2B…
GWAScatalog	Pancreatic cancer	98	24	2.83223e-12	1.39251e-09	ZDHHC11:BRD9:TRIP13:NKD2:SLC12A7:SLC6A19:SLC6A18:TERT:CLPTM1L:SLC6A3:LPCAT1:TTC28:CHEK2:HSCB:CCDC117:XBP1:ZNRF3:C22orf31:KREMEN1:EMID1:RHBDD3:EWSR1:RASL10A:AP1B1
GWAScatalog	Regular attendance at a pub or social club	37	15	1.15826e-11	5.12528e-09	METAP1:ADH5:ADH4:ADH6:PAX2:MRPL43:SEMA4G:LZTS2:PDZD7:SFXN3:KAZALD1:TLX1NB:TNRC6B:ADSL:SGSM3
GWAScatalog	Body fat distribution (trunk fat ratio)	179	30	1.66133e-10	6.6831e-08	PMVK:FLAD1:LENEP:ZBTB7B:DCST2:DCST1:ADAM15:EFNA3:EFNA1:DPM3:KRTCAP2:TRIM46:MUC1:THBS3:MTX1:ASH1L:MSTO1:DAP3:EFR3B:FGFR4:NUDT3:RPS10:ESR1:BNC2:CCDC91:LIMA1:LARP4:DIP2B:ATF1:PITPNM2
GWAScatalog	Body fat distribution (leg fat ratio)	167	28	6.69316e-10	2.4681e-07	PMVK:FLAD1:LENEP:ZBTB7B:DCST2:DCST1:ADAM15:EFNA3:EFNA1:DPM3:KRTCAP2:TRIM46:MUC1:THBS3:MTX1:ASH1L:MSTO1:DAP3:NUDT3:RPS10:ESR1:BNC2:CCDC91:LIMA1:LARP4:DIP2B:ATF1:PITPNM2
GWAScatalog	A body shape index	341	42	9.85355e-10	3.354e-07	KCNN3:ZBTB7B:DCST2:GORAB:DNM3:EFR3B:DNMT3A:THADA:IGF2BP2:ARL15:HSPA4:FGFR4:OR5V1:HMGA1:NUDT3:RPS10-NUDT3:RSPO3:SUFU:MACROD1:FLRT1:STIP1:VEGFB:ABCB9:PITPNM2:MPHOSPH9:SBNO1:RILPL2:MAPKBP1:PLA2G4B:JMJD7:JMJD7-PLA2G4B:USP3:HERC1:SHBG:EZH1:RAMP2:RPS6KB1:MYT1:ZNRF3:GAL3ST1:SMTN:SFI1
GWAScatalog	Birth weight	230	32	5.16294e-09	1.63186e-06	WNT4:ZBTB40:KCNN3:ZBTB7B:DCST2:LMNA:HMGA1:ARMC2:SESN1:ESR1:SND1:PAPPA:RNLS:CYP17A1:NT5C2:WT1:CCND1:SLC38A1:IGF1:PML:GPR139:CLDN7:SLC2A4:TNFSF12:TNFSF12-TNFSF13:TP53:ATAD5:ZBTB46:ZNF512B:KREMEN1:SREBF2:CENPM:PLAC1
GWAScatalog	Systolic blood pressure	676	62	1.84208e-08	5.43413e-06	RNF207:WNT4:SEMA4A:DNM3:THADA:ZFP36L2:ITPR1:HRH1:ATG7:ZBTB20:MECOM:TEC:SLAIN2:OCIAD1:PDGFRA:TERT:ARL15:HMGA1:RSPO3:ESR1:RBPMS:KANK1:PLA2G12B:PAX2:FGF8:SUFU:ARL3:WBP1L:CYP17A1:AS3MT:CNNM2:NT5C2:RPEL1:SLK:SORCS3:ARL14EP:GUCY1A2:CWF19L2:DDX10:RAD52:DUSP16:DIP2B:ATF1:IGF1:DGKH:RNASEH2B:CALML4:FEM1B:ITGA11:PITPNM3:SLC2A4:TOP3A:SMCR8:TUBD1:YES1:ZNF208:TCEA2:TTC28:HSCB:ZNRF3:C22orf31:TNRC6B
GWAScatalog	Mean reticulocyte volume	411	44	2.96982e-08	8.2134e-06	RAP1GAP:FAF1:GCKR:THADA:THRB:IGF2BP2:TRPC3:SLC12A7:TERT:HSPA4:HMGA1:SRPK1:SRSF3:ARMC2:AVL9:NT5C3A:CPED1:RBPMS:CPN1:LDB1:PPRC1:AS3MT:SIRT3:WT1:MACROD1:ATM:PRIM1:FOXO1:ELF1:PPCDC:HEATR3:TP53:DNAH2:ADAP2:KAT2A:TUBD1:TYMS:SLC27A5:HELZ2:DNAJC5:MN1:CHEK2:MYH9:TEF
GWAScatalog	Hip circumference adjusted for BMI	776	67	5.10012e-08	1.32753e-05	CDC42:WNT4:FAF1:CDKN2C:TTC39A:EPS15:ZBTB7B:DCST2:ADAM15:GORAB:DNM3:EFR3B:POMC:DNMT3A:EIF2AK3:HRH1:ATG7:VGLL4:MECOM:IGF2BP2:SPATA18:EXOSC9:BBS7:PDCD6:FGFR4:SCAND3:OR2J3:OR2J2:OR5V1:HMGA1:NUDT3:RPS10-NUDT3:RPS10:RSPO3:ESR1:SYNE1:AVL9:NCOA2:BNC2:PAPPA:ASTN2:ACTR1A:TRIM8:ARL3:SFXN2:WBP1L:MACROD1:VEGFB:CCDC88B:CCND1:CCDC91:DRAM1:IGF1:ABCB9:PITPNM2:MPHOSPH9:SBNO1:RILPL2:NCOR2:EBPL:TRIM13:DLEU7:ITGA11:P…
GWAScatalog	Heel bone mineral density	671	60	7.78197e-08	1.88563e-05	ALPL:RAP1GAP:WNT4:ZBTB40:THBS3:GORAB:DNM3:DNMT3A:THADA:ZFP36L2:TXNDC9:SATB2:PLEKHM3:HRH1:ATG7:THRB:IGF2BP2:LNX1:KDR:SULT1E1:HSPA4:TRIM27:CD109:RSPO3:AKAP12:CCDC170:ESR1:SYNE1:KCND2:TSPAN12:CPED1:DOCK8:BNC2:PAPPA:ASTN2:CPN1:FBXW4:NT5C2:ARL14EP:BAD:CCDC91:CDK2AP1:FOXO1:RGCC:USP3:PPCDC:POLR2A:CD68:SHBG:LSMD1:LPPR3:SLC27A5:XBP1:ZNRF3:KREMEN1:AP1B1:OSM:MYH9:RANGAP1:FRMD7
GWAScatalog	Waist circumference adjusted for body mass index	624	57	8.09649e-08	1.88563e-05	KCNN3:DCST2:GORAB:DNM3:EFR3B:DNMT3A:THADA:IGF2BP2:PDLIM5:PDCD6:ZDHHC11:ZDHHC11B:ARL15:HSPA4:UIMC1:FGFR4:OR5V1:HMGA1:NUDT3:RPS10-NUDT3:MAPK14:RSPO3:ESR1:CPED1:BNC2:SUFU:TRIM8:ARL3:WBP1L:SH3PXD2A:MACROD1:FLRT1:STIP1:VEGFB:CCDC91:ANO6:PITPNM2:MPHOSPH9:SBNO1:RILPL2:MGA:MAPKBP1:SPTBN5:USP3:HERC1:NLGN2:CHRNB1:ZBTB4:TNFSF12:TNFSF12-TNFSF13:SHBG:ATP1B2:ATAD5:ADAP2:MYT1:ZNRF3:SMTN:PLAC1
GWAScatalog	Cortical thickness (min-P)	104	19	9.0837e-08	2.00977e-05	FAF1:CDKN2C:KCNN3:DCST2:DCST1:ADAM15:EFNA3:EFNA1:SLC50A1:DPM3:KRTCAP2:TRIM46:MUC1:THBS3:MTX1:ASH1L:MSTO1:DAP3:LMNA
GWAScatalog	Nevus count or cutaneous melanoma	49	13	1.03194e-07	2.17445e-05	DCST2:PARP1:MYNN:TERT:CLPTM1L:AKAP12:GPR37:DOCK8:CCND1:ATM:SYNE2:TP53:RTEL1
GWAScatalog	Platelet count	551	52	1.09059e-07	2.19357e-05	SEMA4A:DNM3:PARP1:GCKR:THADA:ZFP36L2:ZBTB20:MECOM:ACTRT3:IGF2BP2:FRYL:SPATA18:USP46:PDGFRA:KIT:SLC12A7:TERT:RBPMS:DOCK8:SUFU:BET1L:SCGB1C1:ODF3:SIRT3:PSMD13:NLRP6:PRRG4:DNAJC4:PPP1R14B:BAD:NPAT:C11orf65:DIP2B:BAZ2A:PTGES3:HSD17B6:ABCB9:PITPNM2:MPHOSPH9:FOXO1:ELF1:PPCDC:ATP1B2:DNAH2:ARFRP1:ZGPAT:MN1:EMID1:EWSR1:TBC1D10A:MYH9:PACSIN2
GWAScatalog	Meat-related diet	68	15	1.56803e-07	3.01675e-05	RP4-583P15.15:LIME1:SLC2A4RG:ZBTB46:TNRC6B:ZC3H7B:TEF:TOB2:PHF5A:ACO2:POLR3H:CSDC2:DESI1:XRCC6:MEI1:CCDC134
GWAScatalog	Fish- and plant-related diet	180	25	2.51679e-07	4.64033e-05	PIK3C2B:ZBTB20:SCAND3:TRIM27:ZNF311:OR2W1:OR2B3:OR2J3:OR2J2:OR14J1:OR5V1:OR12D3:OR12D2:SKIDA1:MLLT10:DNAJC1:SCAF11:SMTN:INPP5J:PLA2G3:RNF185:DRG1:EIF4ENIF1:SFI1:DEPDC5
GWAScatalog	Response to cognitive-behavioural therapy in major depressive disorder	31	10	4.16726e-07	7.37605e-05	CNNM2:NT5C2:RPEL1:INA:PCGF6:TAF5:PDCD11:CALHM2:CALHM1:CALHM3
GWAScatalog	Inflammatory bowel disease	538	49	7.31188e-07	0.000124443	PMVK:EFNA3:EFNA1:SLC50A1:DPM3:KRTCAP2:TRIM46:MUC1:THBS3:MTX1:ASH1L:MSTO1:DAP3:EFR3B:POMC:DNMT3A:SNX17:ZNF513:PPM1G:GCKR:THADA:ZFP36L2:WNT2:FLRT1:TRPT1:CCDC88B:RPS6KA4:ADCY7:KAT2A:STAT5B:ATP6V0A1:TUBD1:RPS6KB1:STMN3:RTEL1:TNFRSF6B:ARFRP1:ZGPAT:RP4-583P15.15:LIME1:SLC2A4RG:ZBTB46:ZMAT5:ASCC2:MTMR3:HORMAD2:OSM:L3MBTL2:CHADL:TEF
GWAScatalog	Breast size	58	13	8.65118e-07	0.000136719	GCKR:CCDC170:ESR1:RBPMS:CCND1:CCDC91:CHEK2:HSCB:CCDC117:SEC14L2:MTFP1:TNRC6B:SGSM3
GWAScatalog	Cutaneous malignant melanoma	58	13	8.65118e-07	0.000136719	DCST2:MYNN:TERT:CLPTM1L:AKAP12:GPR37:POT1:SH3PXD2A:CCND1:ATM:SYNE2:TP53:RTEL1
GWAScatalog	Height	1013	77	9.22912e-07	0.000137378	HSPG2:WNT4:CDKN2C:KCNN3:DCST1:DNM3:EFR3B:POMC:DNMT3A:GCKR:EIF2AK3:VGLL4:THRB:MECOM:IGF2BP2:FRYL:DCUN1D4:SPATA18:USP46:LNX1:PDGFRA:ZNF346:FGFR4:ZNF311:OR2J3:OR5V1:HMGA1:C6orf1:NUDT3:RPS10-NUDT3:MAPK14:FOXO3:ESR1:FKBP9:NCOA2:BNC2:PAPPA:ASTN2:RNLS:CPN1:SUFU:TAF5:WDR96:CCND1:DUSP16:CCDC91:SLC38A4:PRIM1:DRAM1:NUP37:PARPBP:PMCH:IGF1:SBNO1:RILPL2:NCOR2:TMEM132C:COG6:ELF1:DGKH:TRIM13:KCNRG:DLEU7:PML:PARN…
GWAScatalog	Myeloproliferative neoplasms	20	8	9.31377e-07	0.000137378	MECOM:TERT:HMGA1:NUDT3:ATM:MRPS31:CHEK2:HSCB
GWAScatalog	Asthma and major depressive disorder	34	10	1.09498e-06	0.0001563	TRIM27:ZNF311:OR2W1:OR2B3:OR2J3:OR2J2:OR14J1:OR5V1:OR12D3:OR12D2
GWAScatalog	Leukocyte telomere length	42	11	1.14816e-06	0.000158769	PARP1:TERT:POT1:OBFC1:ATM:TYMS:ZNF208:ZNF257:STMN3:RTEL1:ZBTB46
GWAScatalog	Menopause (age at onset)	72	14	2.05122e-06	0.00027505	EXO1:TLK1:EIF4E:UIMC1:FSHB:EIF3M:PRIM1:PITPNM2:KPNA3:BRCA1:BRSK1:TMEM150B:MCM8:CHEK2
GWAScatalog	High light scatter reticulocyte percentage of red cells	389	38	2.51762e-06	0.000327661	RAP1GAP:USP48:ASH1L:DNMT3A:GCKR:ZFP36L2:TSGA10:C2ORF15:LYG2:THRB:SLC12A7:ARL15:HSPA4:RPS10-NUDT3:RPS10:FOXO3:MYCT1:AVL9:FKBP9:DMRT2:CNNM2:NT5C2:FERMT3:PLCB3:RAD52:PTGES3:PITPNM2:VWA8:DLEU7:USP3:EMID1:AP1B1:MTMR3:OSM:SEC14L4:DEPDC5:MYH9:MED12
GWAScatalog	Vitiligo	95	16	2.87564e-06	0.000363564	CD44:SLC1A2:PPP1R14B:PLCB3:BAD:GPR137:KCNK4:ESRRA:TRMT112:PRDX5:KAT2A:HSPB9:RAB5C:ZC3H7B:TEF:TOB2
GWAScatalog	Uterine fibroids (MTAG)	4	4	3.46258e-06	0.000403208	CDC42:WNT4:BET1L:TNRC6B
GWAScatalog	Serum VEGFR2 concentration	4	4	3.46258e-06	0.000403208	FIP1L1:PDGFRA:KIT:KDR
GWAScatalog	Gynecologic disease	4	4	3.46258e-06	0.000403208	CDC42:WNT4:BET1L:TNRC6B
GWAScatalog	Type 2 diabetes (adjusted for BMI)	48	11	4.78119e-06	0.000542481	GCKR:THADA:IGF2BP2:HMGA1:PAX4:PLCB3:MPHOSPH9:ATP1B2:ZBTB46:TCEA2:ASCC2
GWAScatalog	Atrial fibrillation	198	24	5.09803e-06	0.000563142	HSPG2:FAF1:CDKN2C:C1orf185:RNF11:KCNN3:PMVK:THRB:NUDT3:CDKN1A:PITX3:NEURL1:SH3PXD2A:NACA:SYNE2:ESR2:MTHFD1:USP3:HERC1:POLR2A:TNFSF12:TNFSF12-TNFSF13:SOX15:FXR2:MYOCD
GWAScatalog	Cortical surface area (min-P)	172	22	5.21782e-06	0.000563142	FAF1:CDKN2C:KCNN3:DCST2:DCST1:ADAM15:EFNA3:EFNA1:SLC50A1:DPM3:KRTCAP2:TRIM46:MUC1:THBS3:MTX1:ASH1L:MSTO1:DAP3:LMNA:TCF23:THADA:ZFP36L2
GWAScatalog	FEV1	148	20	6.00366e-06	0.000632528	FAF1:PIK3C2B:SATB2:EEFSEC:MECOM:IGF2BP2:KDR:ARL15:HMGA1:ARMC2:DMRT2:ASTN2:CCDC91:IGF1:USP3:PITPNM3:CLDN7:TNFSF12:TNFSF12-TNFSF13:SLC2A4RG:MN1
GWAScatalog	Fruit consumption	112	17	6.1562e-06	0.000633516	PAX4:SND1:SKIDA1:MLLT10:DNAJC1:MACROD1:FLRT1:STIP1:FERMT3:TRPT1:NUDT22:DNAJC4:VEGFB:FKBP2:PPP1R14B:PDXDC1:RRN3
GWAScatalog	Offspring birth weight	125	18	7.07909e-06	0.000711931	KCNN3:DCST2:ZFP36L2:VGLL4:HMGA1:ARMC2:SESN1:ESR1:SND1:WT1:RPS6KA4:CCND1:SLC38A1:SLC38A4:IGF1:CLDN7:SLC2A4:ZNF512B
GWAScatalog	Social communication problems	26	8	9.16728e-06	0.000901449	TRIM27:ZNF311:OR2W1:OR2B3:OR2J3:OR2J2:OR5V1:OR12D3
GWAScatalog	Endometriosis	34	9	9.94669e-06	0.000956828	WNT4:ZBTB40:GREB1:KDR:CCDC170:ESR1:SYNE1:SORCS1:FSHB
GWAScatalog	Telomere length	35	9	1.28796e-05	0.0012126	PARP1:TERT:POT1:SH3PXD2A:OBFC1:CTC1:ZNF676:RTEL1:ASCC2
GWAScatalog	Mosaic loss of chromosome Y (Y chromosome dosage)	53	11	1.32415e-05	0.0012207	PMF1-BGLAP:PMF1:BGLAP:TERT:RBPMS:KANK1:PSMD13:NPAT:C11orf65:WBP4:CNEP1R1:TP53
GWAScatalog	High light scatter reticulocyte count	403	37	1.39636e-05	0.001261	RAP1GAP:USP48:ASH1L:DNMT3A:SNX17:GCKR:ZFP36L2:TSGA10:C2ORF15:LYG2:THRB:ARL15:HSPA4:FOXO3:MYCT1:AVL9:FKBP9:DMRT2:CNNM2:NT5C2:FERMT3:PLCB3:RAD52:CCDC91:PTGES3:PITPNM2:FOXO1:VWA8:DLEU7:USP3:EMID1:AP1B1:MTMR3:OSM:DEPDC5:MYH9:MED12
GWAScatalog	Gynecologic disease (multivariate analysis)	9	5	1.62217e-05	0.00143562	CDC42:WNT4:GREB1:BET1L:TNRC6B
GWAScatalog	Chronic myeloid leukemia	5	4	1.67172e-05	0.00145046	AKAP12:ZBTB2:RMND1:ESR1
GWAScatalog	Lymphocyte count	398	36	2.50531e-05	0.00213192	ROCK2:DNMT3A:GCKR:THADA:ZFP36L2:THRB:IGF2BP2:FIP1L1:HMGA1:RPS10-NUDT3:RPS10:RSPO3:CCDC170:MYCT1:GBF1:SIRT3:PKP3:SIGIRR:ATM:C11orf65:EXPH5:SBNO1:RILPL2:ELF1:DLEU7:MTHFD1:PPCDC:PHF23:STAT5B:TTC28:EMID1:ZMAT5:HORMAD2:SFI1:ZC3H7B:RAB40A
GWAScatalog	Mean spheric corpuscular volume	496	42	2.6524e-05	0.00221451	ROCK2:GCKR:ZFP36L2:THRB:LRRC34:IGF2BP2:TRPC3:SLC12A7:TERT:HSPA4:HMGA1:SRSF3:ARMC2:NT5C3A:RBPMS:PPRC1:AS3MT:SIRT3:WT1:PPP1R14B:PLCB3:NPAT:DIP2B:PRIM1:NCOR2:FOXO1:ELF1:SETDB2:MGA:SCAMP5:TP53:PFAS:ADAP2:DHX58:TYMS:RTEL1:DNAJC5:MN1:EMID1:MTMR3:SEC14L4:MYH9
GWAScatalog	Waist-to-hip ratio adjusted for BMI (age >50)	178	21	2.94576e-05	0.00241389	RSPO3:ELOVL3:PITX3:GBF1:NFKB2:PSD:FBXL15:CUEDC2:C10orf95:ACTR1A:SUFU:TRIM8:ARL3:SFXN2:WBP1L:CYP17A1:AS3MT:CNNM2:NT5C2:RILPL2:NCOR2
GWAScatalog	Esophageal squamous cell carcinoma	10	5	3.12867e-05	0.00251716	ATP1B2:TP53:CHEK2:CCDC117:XBP1
GWAScatalog	Gestational age at birth (maternal effect)	31	8	3.82016e-05	0.00301861	CELA3A:CDC42:WNT4:EEFSEC:BNC2:MST4:FRMD7:RAP2C
GWAScatalog	Mean corpuscular volume	540	44	4.32452e-05	0.0033572	EXO1:THADA:ZFP36L2:THRB:MECOM:LRRC34:IGF2BP2:PDGFRA:KIT:EXOSC9:TRPC3:SLC12A7:TERT:HMGA1:SRPK1:SRSF3:ARMC2:SESN1:AVL9:RBPMS:GTF2E2:DPCD:PPRC1:CNNM2:SLK:BET1L:C11orf65:PRIM1:FOXO1:ELF1:RNASEH2B:SCAMP5:TP53:ADAP2:RAB5C:TYMS:RTEL1:ZBTB46:MN1:MTMR3:MYH9:TNRC6B:TEX11:NLGN3
GWAScatalog	Neuroticism	119	16	5.33753e-05	0.00407216	LINGO1:RBX1:EP300:L3MBTL2:CHADL:RANGAP1:ZC3H7B:TEF:TOB2:PHF5A:ACO2:POLR3H:CSDC2:DESI1:XRCC6:MEI1
GWAScatalog	Mean corpuscular hemoglobin	498	41	6.22416e-05	0.00466001	EXO1:THADA:ZFP36L2:THRB:MECOM:LRRC34:PDGFRA:KIT:EXOSC9:CCNA2:SLC12A7:TERT:HMGA1:SRPK1:SESN1:AVL9:RBPMS:PPRC1:CNNM2:NT5C2:SLK:C11orf65:PRIM1:FOXO1:ELF1:RNASEH2B:TP53:ATAD5:ADAP2:TYMS:TRIM28:CHMP2A:UBE2M:STMN3:RTEL1:MN1:MTMR3:HORMAD2:MYH9:TNRC6B:NLGN3
GWAScatalog	Appendicular lean mass	600	47	6.31865e-05	0.00466001	WNT4:FAF1:DCST2:LMNA:DNM3:DNMT3A:GCKR:EIF2AK3:VGLL4:THRB:MECOM:ARL15:FGFR4:HMGA1:SLC26A8:FOXO3:RSPO3:ZBTB2:ESR1:SYNE1:BNC2:PAPPA:ASTN2:PDCD11:ORAOV1:CCDC91:SLC38A1:SLC38A2:PRIM1:DRAM1:CCDC53:PITPNM2:SETD8:NCOR2:DGKH:CAB39L:MAPKBP1:PML:HEATR3:NEURL4:ZBTB4:TP53:ATAD5:HORMAD2:PLA2G3:MKL1:PHF5A
GWAScatalog	Type 2 diabetes	533	43	6.62262e-05	0.00480411	USP48:FAF1:GCKR:THADA:SATB2:ZBTB20:IGF2BP2:COX7B2:SPATA18:USP46:ARL15:ZNF346:FGFR4:HMGA1:AKAP12:CPED1:GCC1:ARF5:FSCN3:PAX4:SND1:DMRT2:QSER1:SLC1A2:CCND1:ABCB9:PITPNM2:MPHOSPH9:KCNRG:DLEU7:USP3:SLC16A13:SLC16A11:MYH10:ZNF257:ZNRF3:ASCC2:MTMR3:HORMAD2:TCN2:SFI1:DEPDC5:EP300
GWAScatalog	Hematocrit	326	30	8.52487e-05	0.00608428	ZBTB7B:MTX1:DNM3:GCKR:THADA:ITPR1:MECOM:PDGFRA:KIT:TERT:RSPO3:CALD1:RNLS:SORBS1:WBP1L:TRMT112:DLEU7:ESR2:FEM1B:DLG4:DNAH2:PFAS:ARHGEF15:ZNRF3:MTMR3:CCDC157:MYH9:SLC9A7:BCORL1:PLAC1
GWAScatalog	Pulse pressure	560	44	0.000100457	0.00705592	RNF207:FAF1:CDKN2C:HRH1:ATG7:TEC:SLAIN2:PDGFRA:UGT2A1:UGT2A1:PDLIM5:EIF4E:ARL15:CDKN1A:FOXO3:RSPO3:ESR1:BNC2:PAPPA:RNLS:LDB1:TRIM8:ARL3:WBP1L:CYP17A1:CNNM2:NT5C2:RPEL1:SLK:SORCS3:WT1:GUCY1A2:CWF19L2:LARP4:MYH11:PITPNM3:SLC2A4:TP53:KCNH4:RAMP2:TCEA2:MN1:TNRC6B:XRCC6:MEI1
GWAScatalog	Interleukin-18 levels	7	4	0.000109123	0.00754485	DPY30:SPAST:SLC30A6:NLRC4
GWAScatalog	Pork consumption	89	13	0.000112166	0.00763591	PIK3C2B:ZBTB20:SKIDA1:MLLT10:DNAJC1:SMTN:INPP5J:PLA2G3:RNF185:DRG1:EIF4ENIF1:SFI1:DEPDC5
GWAScatalog	Cortical thickness (MOSTest)	211	22	0.000125308	0.00832199	FAF1:CDKN2C:KCNN3:DCST2:DCST1:ADAM15:EFNA3:EFNA1:SLC50A1:DPM3:KRTCAP2:TRIM46:MUC1:THBS3:MTX1:ASH1L:MSTO1:DAP3:LMNA:TCF23:THADA:ZFP36L2
GWAScatalog	Oily fish consumption	90	13	0.000126005	0.00832199	PIK3C2B:ZBTB20:SKIDA1:MLLT10:DNAJC1:SMTN:INPP5J:PLA2G3:RNF185:DRG1:EIF4ENIF1:SFI1:DEPDC5
GWAScatalog	Diastolic blood pressure	533	42	0.000134893	0.00877796	DNM3:THADA:ZFP36L2:HRH1:MECOM:PDLIM5:HSPA4:NUDT3:RSPO3:ESR1:RGS17:AGPAT4:PAX2:BTRC:ARL3:CYP17A1:CNNM2:NT5C2:SLK:SORCS3:CCND1:PGR:GUCY1A2:CWF19L2:DIP2B:NACA:SBNO1:NCOR2:MRPS31:TRIM13:MAPKBP1:PIAS1:PITPNM3:SLC2A4:TP53:TMEM107:SMCR8:ATAD5:YES1:HSCB:ZNRF3:TNRC6B
GWAScatalog	Reticulocyte fraction of red cells	358	31	0.000197774	0.0126834	USP48:FAF1:ASH1L:SNX17:GCKR:TSGA10:C2ORF15:THRB:SLC12A7:ARL15:HSPA4:FOXO3:MYCT1:AVL9:FKBP9:CNNM2:NT5C2:CCDC91:PITPNM2:VWA8:KPNA3:DLEU7:USP3:HERC1:PPCDC:EMID1:AP1B1:SEC14L4:MYH9:TNRC6B:MED12
GWAScatalog	Triglyceride levels	527	41	0.000211574	0.0133745	WNT4:ZBTB40:FAF1:DNM3:SNX17:PPM1G:GCKR:THADA:ITPR1:RAD18:THRB:IGF2BP2:KIT:ADH4:ARL15:HSPA4:TRIM27:OR5V1:HMGA1:RPS10-NUDT3:CDKN1A:ARMC2:RSPO3:RGS17:DMRT2:BNC2:PLA2G12B:NOLC1:GBF1:MACROD1:FLRT1:VEGFB:CCDC88B:DLEU7:USP3:LINGO1:PDXDC1:RRN3:TCEA2:MYT1:TTC28
GWAScatalog	Sarcoidosis	14	5	0.000215046	0.0134025	BAD:GPR137:KCNK4:PRDX5:CCDC88B
GWAScatalog	Youthful appearance (self-reported)	60	10	0.00022774	0.0139965	MEMO1:ZBTB20:FRYL:ARL15:AKAP12:DOCK8:BNC2:RNLS:RAD52:SYNE2
GWAScatalog	Breast cancer	177	19	0.000243826	0.0145875	TRIM46:PIK3C2B:EXO1:ITPR1:TERT:HSPA4:CCDC170:ESR1:ASTN2:MLLT10:DNAJC1:CCND1:ATAD5:MCM8:CHEK2:EMID1:RHBDD3:EWSR1:XRCC6
GWAScatalog	Male-pattern baldness	221	22	0.000243949	0.0145875	ELAVL4:FAF1:CDKN2C:C1orf185:RNF11:GORAB:MEMO1:DPY30:SPAST:SLC30A6:NLRC4:YIPF4:THADA:HRH1:ATG7:VGLL4:RSPO3:DIP2B:ATF1:PARN:AR:EDA
GWAScatalog	Benign prostatic hyperplasia and lower urinary tract symptoms	15	5	0.000311131	0.0174348	TERT:CLPTM1L:DNAJC1:ODF3:RNASEH2B
GWAScatalog	Serum cancer antigen 15.3 levels	4	3	0.000311265	0.0174348	THBS3:MTX1:MSTO1
GWAScatalog	JT interval	4	3	0.000311265	0.0174348	SLC12A7:CDKN1A:NACA
GWAScatalog	Systolic blood pressure (long-term average)	4	3	0.000311265	0.0174348	ARL3:WBP1L:NT5C2
GWAScatalog	Mean arterial pressure (long-term average)	4	3	0.000311265	0.0174348	ARL3:WBP1L:AS3MT
GWAScatalog	Urinary albumin-to-creatinine ratio	99	13	0.000332099	0.0183692	DPM3:KRTCAP2:TRIM46:MUC1:THBS3:MSTO1:SNX17:ARL15:MLLT10:DNAJC1:USP3:ZBTB46:SF3A1
GWAScatalog	Subcortical volume (MOSTest)	522	40	0.000342419	0.0187062	FAF1:CDKN2C:KCNN3:DCST2:DCST1:ADAM15:EFNA3:EFNA1:SLC50A1:DPM3:KRTCAP2:TRIM46:MUC1:THBS3:MTX1:ASH1L:MSTO1:DAP3:LMNA:TCF23:THADA:ZFP36L2:USP46:ERVMER34-1:SCFD2:FIP1L1:SCAND3:TRIM27:ZNF311:OR2W1:OR2B3:OR2J3:OR2J2:OR14J1:OR5V1:OR12D3:OR12D2:FOXO3:CPED1:SND1
GWAScatalog	Sarcoidosis (Lofgren's syndrome vs non-Lofgren's syndrome)	9	4	0.000366409	0.0197727	TRIM27:OR2J3:OR12D3:OR12D2
GWAScatalog	Schizophrenia	613	45	0.000384042	0.0204745	ELAVL4:SATB2:KIT:TRIM27:ZNF311:OR12D3:FOXO3:PRDM14:TRIM8:ARL3:SFXN2:WBP1L:CYP17A1:AS3MT:CNNM2:NT5C2:RPEL1:INA:PCGF6:TAF5:PDCD11:SORCS3:ABCB9:OGFOD2:ARL6IP4:PITPNM2:MPHOSPH9:CDK2AP1:SBNO1:RILPL2:RCBTB1:MCHR1:XPNPEP3:EP300:L3MBTL2:CHADL:RANGAP1:ZC3H7B:POLR3H:CSDC2:SREBF2:SHISA8:TNFRSF13C:CENPM:WBP2NL
GWAScatalog	Waist-to-hip ratio adjusted for BMI (adjusted for smoking behaviour)	64	10	0.000391651	0.0206316	DCST2:GORAB:DNM3:FGFR4:RSPO3:SFXN2:MACROD1:VEGFB:ZNRF3:KREMEN1
GWAScatalog	Sex hormone-binding globulin levels	16	5	0.000436525	0.022725	GCKR:FXR2:SHBG:SAT2:ATP1B2
GWAScatalog	Immature fraction of reticulocytes	249	23	0.000522485	0.0268837	RAP1GAP:USP48:GCKR:THADA:ZFP36L2:THRB:FOXO3:NT5C2:MACROD1:FERMT3:RAD52:CCDC91:DLEU7:PFAS:ARHGEF15:DNAJC5:CHEK2:KREMEN1:AP1B1:ASCC2:OSM:TNRC6B:MED12
GWAScatalog	Waist-to-hip ratio adjusted for BMI x sex x age interaction (4df test)	299	26	0.000589874	0.0300022	GORAB:KDR:UNC5A:HK3:UIMC1:ZNF346:FGFR4:RSPO3:ELOVL3:PITX3:GBF1:NFKB2:PSD:FBXL15:CUEDC2:C10orf95:ACTR1A:SUFU:TRIM8:ARL3:SFXN2:WBP1L:CYP17A1:AS3MT:RILPL2:NCOR2
GWAScatalog	Lung cancer in ever smokers	93	12	0.000653404	0.0327749	LMNA:ZDHHC11:NKD2:CLPTM1L:LPCAT1:TRIM27:ZNF311:OR2J3:OR2J2:OR14J1:WNK1:ATAD5
GWAScatalog	Hip index	222	21	0.000659202	0.0327749	WNT4:LMNA:GORAB:DNM3:DNMT3A:HRH1:ATG7:VGLL4:FGFR4:RSPO3:AVL9:NCOA2:MACROD1:VEGFB:CCDC88B:CCND1:PITPNM2:SBNO1:ITGA11:TCEA2:ZNRF3
GWAScatalog	Bipolar disorder	471	36	0.0006971	0.0342741	KCNN3:PMVK:FLAD1:LENEP:ZBTB7B:DCST2:DCST1:ADAM15:TSGA10:C2ORF15:LIPT1:MITD1:MRPL30:LYG2:LYG1:TXNDC9:EIF5B:REV1:SLAIN2:FRYL:KIT:SYNE1:MACROD1:FKBP2:DGKH:CTC1:PFAS:ARHGEF15:MCHR1:SLC25A17:ST13:XPNPEP3:DNAJB7:RBX1:NAP1L2:ELF4
GWAScatalog	Red blood cell count	489	37	0.000712562	0.0346493	FLAD1:LENEP:MTX1:DNM3:GCKR:THADA:ZFP36L2:THRB:MECOM:MYNN:FIP1L1:PDGFRA:KIT:EXOSC9:SLC12A7:TERT:RSPO3:CALD1:SORBS1:BTRC:WBP1L:BET1L:VEGFB:PLCB3:ATM:C11orf65:PRIM1:HSD17B6:MDM2:FOXO1:ESR2:TP53:DNAH2:PFAS:TUBD1:MN1:TNRC6B
GWAScatalog	Glioblastoma (age-stratified)	5	3	0.000753086	0.0362218	TERT:TP53:RTEL1
GWAScatalog	Mean arterial pressure	109	13	0.000845649	0.0402365	MECOM:RSPO3:ARL3:WBP1L:CYP17A1:AS3MT:CNNM2:NT5C2:RPEL1:ATF1:YES1:XBP1:ZNRF3
GWAScatalog	Waist-to-hip ratio adjusted for body mass index	96	12	0.000870938	0.040999	DCST2:GORAB:DNM3:FGFR4:HMGA1:RSPO3:SFXN2:MACROD1:VEGFB:SPRYD7:ZNRF3:KREMEN1
GWAScatalog	Mammographic density (dense area)	11	4	0.000895257	0.0417001	ESR1:IGF1:TNRC6B:SGSM3
Positional_gene_sets	chr17p13	227	84	6.09403e-56	1.82821e-53	WSCD1:AIPL1:FAM64A:PITPNM3:XAF1:FBXO39:TEKT1:ALOX12:RNASEK:RNASEK-C17orf49:C17orf49:BCL6B:SLC16A13:SLC16A11:CLEC10A:ASGR2:ASGR1:DLG4:ACADVL:DVL2:PHF23:GABARAP:CTDNEP1:ELP5:CLDN7:SLC2A4:YBX2:GPS2:RP11-542C16.2:NEURL4:ACAP1:KCTD11:TMEM95:TNK1:TMEM256-PLSCR3:TMEM256:NLGN2:SPEM1:C17orf74:TMEM102:FGF11:CHRNB1:ZBTB4:SLC35G6:POLR2A:TNFSF12:TNFSF12-TNFSF13:TNFSF13:SENP3:EIF4A1:CD68:MPDU1:SOX15:FXR2:SHBG:…
Positional_gene_sets	chr10q24	117	60	1.86802e-50	2.80203e-48	SORBS1:DNMBP:CPN1:PAX2:FAM178A:MRPL43:SEMA4G:C10orf2:LZTS2:PDZD7:SFXN3:KAZALD1:TLX1NB:LBX1:BTRC:DPCD:POLL:FBXW4:FGF8:NPM3:MGEA5:KCNIP2:C10orf76:HPS6:LDB1:PPRC1:NOLC1:ELOVL3:PITX3:GBF1:NFKB2:PSD:FBXL15:CUEDC2:C10orf95:TMEM180:ACTR1A:SUFU:TRIM8:ARL3:SFXN2:WBP1L:CYP17A1:C10orf32:C10orf32-ASMT:AS3MT:CNNM2:NT5C2:RPEL1:INA:PCGF6:TAF5:USMG5:PDCD11:CALHM2:CALHM1:CALHM3:NEURL1:SH3PXD2A:OBFC1:SLK
Positional_gene_sets	chr22q12	112	52	5.77432e-41	5.77432e-39	MN1:PITPNB:TTC28:CHEK2:HSCB:CCDC117:XBP1:ZNRF3:C22orf31:KREMEN1:EMID1:RHBDD3:EWSR1:RASL10A:AP1B1:RFPL1:NEFH:THOC5:NIPSNAP1:NF2:ZMAT5:ASCC2:MTMR3:HORMAD2:OSM:GATSL3:TBC1D10A:SF3A1:CCDC157:RNF215:SEC14L2:MTFP1:SEC14L3:SEC14L4:GAL3ST1:PES1:TCN2:DUSP18:OSBP2:MORC2:SMTN:INPP5J:PLA2G3:RNF185:DRG1:EIF4ENIF1:SFI1:DEPDC5:SLC5A1:C22orf42:SLC5A4:MYH9
Positional_gene_sets	chr1q22	48	22	6.87163e-18	5.15372e-16	EFNA1:SLC50A1:DPM3:KRTCAP2:TRIM46:MUC1:THBS3:MTX1:ASH1L:MSTO1:DAP3:LMNA:SEMA4A:PMF1-BGLAP:PMF1:BGLAP:PAQR6:SMG5:TMEM79:C1orf85:VHLL:TSACC:RHBG
Positional_gene_sets	chr13q14	84	25	7.37431e-15	4.42459e-13	LHFP:COG6:FOXO1:MRPS31:SLC25A15:ELF1:WBP4:KBTBD6:MTRF1:RGCC:VWA8:DGKH:CDADC1:CAB39L:SETDB2:PHF11:RCBTB1:EBPL:KPNA3:SPRYD7:TRIM13:KCNRG:DLEU7:RNASEH2B:INTS6
Positional_gene_sets	chr22q13	182	36	1.33096e-14	6.65482e-13	ENTHD1:GRAP2:FAM83F:TNRC6B:ADSL:SGSM3:MKL1:MCHR1:SLC25A17:ST13:XPNPEP3:DNAJB7:RBX1:EP300:L3MBTL2:CHADL:RANGAP1:ZC3H7B:TEF:TOB2:PHF5A:ACO2:POLR3H:CSDC2:DESI1:XRCC6:MEI1:CCDC134:SREBF2:SHISA8:TNFRSF13C:CENPM:SEPT3:WBP2NL:ARFGAP3:PACSIN2
Positional_gene_sets	chrXq13	57	18	1.45161e-11	6.22119e-10	EDA:OTUD6A:IGBP1:ARR3:RAB41:KIF4A:DLG3:TEX11:SLC7A3:SNX12:FOXO4:CXorf65:IL2RG:MED12:NLGN3:HDAC8:PHKA1:NAP1L2
Positional_gene_sets	chr11q22	52	15	3.02139e-09	1.13302e-07	PGR:GUCY1A2:CWF19L2:ALKBH8:SLN:SLC35F2:RAB39A:CUL5:ACAT1:NPAT:ATM:C11orf65:KDELC2:EXPH5:DDX10
Positional_gene_sets	chrXq26	58	15	1.57421e-08	5.24736e-07	BCORL1:ELF4:ZNF280C:ENOX2:ARHGAP36:IGSF1:MST4:FRMD7:RAP2C:MBNL3:HS6ST2:USP26:GPC4:GPC3:PLAC1
Positional_gene_sets	chr4q12	36	12	1.87766e-08	5.63297e-07	DCUN1D4:LRRC66:SGCB:SPATA18:USP46:ERVMER34-1:SCFD2:FIP1L1:LNX1:PDGFRA:KIT:KDR
Positional_gene_sets	chr5p15	61	14	2.40283e-07	6.55316e-06	PDCD6:CEP72:ZDHHC11:ZDHHC11B:BRD9:TRIP13:NKD2:SLC12A7:SLC6A19:SLC6A18:TERT:CLPTM1L:SLC6A3:LPCAT1
Positional_gene_sets	chr4p12	14	7	7.21219e-07	1.80305e-05	COX7B2:GABRB1:COMMD8:ATP10D:CORIN:NFXL1:CNGA1
Positional_gene_sets	chr11p13	34	10	1.09498e-06	2.52688e-05	WT1:EIF3M:CCDC73:PRRG4:QSER1:TCP11L1:CSTF3:HIPK3:CD44:SLC1A2
Positional_gene_sets	chr6q25	67	12	2.62279e-05	0.000562026	AKAP12:ZBTB2:RMND1:C6orf211:CCDC170:ESR1:SYNE1:MYCT1:VIP:FBXO5:MTRF1L:RGS17
Positional_gene_sets	chr2q11	65	11	9.69728e-05	0.00193946	KIAA1211L:TSGA10:C2ORF15:LIPT1:MITD1:MRPL30:LYG2:LYG1:TXNDC9:EIF5B:REV1
Positional_gene_sets	chr4p11	8	4	0.00021077	0.00395194	TEC:SLAIN2:FRYL:OCIAD1
Positional_gene_sets	chr10q25	53	9	0.00040293	0.00711054	COL17A1:SFR1:WDR96:GSTO1:GSTO2:ITPRIP:CCDC147:SORCS3:SORCS1
Positional_gene_sets	chr4q27	16	5	0.000436525	0.00727541	TMEM155:EXOSC9:CCNA2:BBS7:TRPC3
Positional_gene_sets	chr4q23	19	5	0.00104316	0.016471	EIF4E:METAP1:ADH5:ADH4:ADH6
BioCarta	BIOCARTA_G2_PATHWAY	24	8	4.66094e-06	0.00136099	CDKN1A:ATM:MDM2:TP53:BRCA1:MYT1:CHEK2:EP300
BioCarta	BIOCARTA_ATM_PATHWAY	20	6	0.000147135	0.0214818	CDKN1A:ATM:MDM2:TP53:BRCA1:CHEK2
BioCarta	BIOCARTA_P53_PATHWAY	16	5	0.000436525	0.0424884	CDKN1A:CCND1:ATM:MDM2:TP53
microRNA_targets	CTGAGCC_MIR24	224	25	1.40794e-05	0.0365784	RNF11:SEMA4A:PPM1G:SRGAP3:NFXL1:PDGFRA:SESN1:AVL9:DNAJB12:TAF5:CCDC88B:DUSP16:ABCB9:KPNA3:C17orf49:PHF23:YBX2:SMCR8:RAB5C:SUV420H2:MCHR1:TOB2:EDA:RAP2C:GPC4
Chemical_and_Genetic_pertubation	NIKOLSKY_BREAST_CANCER_1Q21_AMPLICON	37	16	7.02102e-13	2.39066e-09	PMVK:FLAD1:LENEP:ZBTB7B:DCST2:DCST1:ADAM15:EFNA3:EFNA1:SLC50A1:DPM3:KRTCAP2:TRIM46:MUC1:THBS3:MTX1
Chemical_and_Genetic_pertubation	NIKOLSKY_BREAST_CANCER_5P15_AMPLICON	26	13	1.02879e-11	1.75152e-08	PDCD6:CEP72:ZDHHC11:BRD9:TRIP13:NKD2:SLC12A7:SLC6A19:SLC6A18:TERT:CLPTM1L:SLC6A3:LPCAT1
Chemical_and_Genetic_pertubation	TCGA_GLIOBLASTOMA_COPY_NUMBER_DN	27	12	3.73624e-10	4.24063e-07	FAF1:CDKN2C:CDADC1:CAB39L:SETDB2:PHF11:RCBTB1:EBPL:KPNA3:SPRYD7:TRIM13:KCNRG
Chemical_and_Genetic_pertubation	GRESHOCK_CANCER_COPY_NUMBER_UP	310	34	6.36349e-07	0.000541692	RPL22:EPS15:MUC1:MECOM:TEC:FIP1L1:PDGFRA:KIT:HMGA1:SRSF3:FOXO3:NCOA2:MLLT10:NFKB2:SUFU:WT1:CCND1:ATM:DDX10:ATF1:NACA:LHFP:FOXO1:PML:MYH11:TP53:BRCA1:CLTC:MN1:CHEK2:EWSR1:NF2:MYH9:EP300
Chemical_and_Genetic_pertubation	MYLLYKANGAS_AMPLIFICATION_HOT_SPOT_22	11	6	2.45127e-06	0.00166931	MN1:EWSR1:NF2:MYH9:MKL1:EP300
Chemical_and_Genetic_pertubation	LASTOWSKA_NEUROBLASTOMA_COPY_NUMBER_UP	171	20	5.12427e-05	0.0290802	SLC30A6:ASGR1:ACADVL:PHF23:CTDNEP1:GPS2:RP11-542C16.2:NEURL4:CHRNB1:ZBTB4:TNFSF13:CTC1:NDEL1:FLII:SMCR8:EZH1:BRCA1:DHX40:PTRH2:TUBD1:RPS6KB1
