# Supplementary material for: Chromatin state origins of uterine leiomyoma
Source: Nat Commun. 2025 May 8;16:4307. doi: 10.1038/s41467-025-59646-w (PMC12062214; doi:10.1038/s41467-025-59646-w)
Supplement: Supplementary file 10 — Supplementary Data 8 [file 41467_2025_59646_MOESM10_ESM.xlsx]

## Sheet: results
tissue	gene_name	log2FoldChange	P-value	FDR	gene_type	ENSG	baseMean	strand	distTSS (upstream<0; downstream>0)	imputed-GWAS-SNP (best SNP available from HRC imputation panel)	chrom	hg38_pos	ref	alt
normal	AGTR2	-2.49873	8.37974e-27	1.4828e-23	protein_coding	ENSG00000180772.8	1183.33	+	-117867	X_116052877_A_G	X	116050678	A	G
tumor	AGTR2	-1.76607	2.07929e-15	1.83965e-12	protein_coding	ENSG00000180772.8	569.043	+	-117867	X_116052877_A_G	X	116050678	A	G
normal	ZNF257	0.308188	8.4417e-09	4.26788e-06	protein_coding	ENSG00000197134.13	199.746	+	-19791	19_22032639_A_G	19	22032639	A	G
normal	ENSG00000237372	-1.42048	1.36887e-08	6.05554e-06	lncRNA	ENSG00000237372.5	69.6841	+	232	9_89639982_A_G	9	89639982	A	G
tumor	STK26	-0.80286	1.76089e-08	6.9242e-06	protein_coding	ENSG00000134602.16	3483.82	+	158436	X_132181738_A_G	X	132181738	A	G
tumor	RAP2C	-0.649503	2.70392e-08	9.56916e-06	protein_coding	ENSG00000123728.10	3625.88	-	37742	X_132181738_A_G	X	132181738	A	G
normal	CD109	-0.231874	2.18063e-07	7.01569e-05	protein_coding	ENSG00000156535.15	4321.88	+	107179	6_73802964_C_T	6	73797573	AT	A
tumor	ZNF257	0.346529	9.19405e-07	0.000271148	protein_coding	ENSG00000197134.13	187.357	+	-19791	19_22032639_A_G	19	22032639	A	G
tumor	SMIM29	1.09762	1.02148e-06	0.000278078	protein_coding	ENSG00000186577.14	442.573	-	30925	6_34218183_A_T	6	34218183	A	T
normal	STK26	-0.448788	1.23902e-06	0.000313208	protein_coding	ENSG00000134602.16	5114.47	+	158436	X_132181738_A_G	X	132181738	A	G
normal	RAP2C	-0.401365	1.93091e-06	0.000455566	protein_coding	ENSG00000123728.10	5411.68	-	37742	X_132181738_A_G	X	132181738	A	G
normal	CCDC144BP	0.646105	2.75465e-06	0.000609295	transcribed_unprocessed_pseudogene	ENSG00000154874.18	813.463	-	264312	17_18361135_A_G	17	18361135	A	G
normal	MBNL3	-0.356969	4.12361e-06	0.000810747	protein_coding	ENSG00000076770.16	1853.52	-	308230	X_132181738_A_G	X	132181738	A	G
tumor	CCDC144BP	0.891717	9.12217e-06	0.00169913	transcribed_unprocessed_pseudogene	ENSG00000154874.18	935.18	-	264312	17_18361135_A_G	17	18361135	A	G
tumor	MKLN1	0.255199	1.32463e-05	0.00225047	protein_coding	ENSG00000128585.18	6419.61	+	-171065	7_130939031_C_G	7	130939031	C	G
tumor	RAP2C-AS1	-0.228347	1.3354e-05	0.00225047	lncRNA	ENSG00000232160.7	259.518	+	-35315	X_132181738_A_G	X	132181738	A	G
normal	ENSG00000278896	0.306076	1.42743e-05	0.00229622	TEC	ENSG00000278896.1	71.4069	+	53666	12_46458310_G_A	12	46458310	G	A
normal	ZNF132	-0.191022	1.96298e-05	0.00302043	protein_coding	ENSG00000131849.14	341.172	-	-119396	19_58559549_T_C	19	58559549	T	C
normal	HEATR3	0.2237	2.61494e-05	0.00361455	protein_coding	ENSG00000155393.14	513.599	+	9222	16_50075189_T_C	16	50075189	T	C
normal	OIP5-AS1	0.0978143	2.6555e-05	0.00361455	lncRNA	ENSG00000247556.7	5912.63	+	356374	15_41640332_G_A	15	41640332	G	A
normal	SHMT1	0.21525	3.08378e-05	0.00404203	protein_coding	ENSG00000176974.21	266.206	-	2428	17_18361135_A_G	17	18361135	A	G
normal	SLC38A4-AS1	0.280589	3.59489e-05	0.00454369	lncRNA	ENSG00000257261.7	147.176	+	74877	12_46458310_G_A	12	46458310	G	A
tumor	PLA2G4B	0.328735	4.14561e-05	0.00497311	protein_coding	ENSG00000243708.11	99.9824	+	-197443	15_41640332_G_A	15	41640332	G	A
normal	FRMD7	-0.418275	4.21569e-05	0.00497311	protein_coding	ENSG00000165694.11	187.744	-	-53718	X_132181738_A_G	X	132181738	A	G
tumor	ENSG00000279894	-0.272488	4.53671e-05	0.00517917	TEC	ENSG00000279894.1	71.2653	+	139478	X_103736086_T_C	X	103736086	T	C
normal	ENSG00000275481	0.235213	5.88871e-05	0.0063152	lncRNA	ENSG00000275481.1	199.002	+	69454	12_46458310_G_A	12	46458310	G	A
tumor	HEATR3	0.182308	6.86416e-05	0.00714478	protein_coding	ENSG00000155393.14	610.623	+	9222	16_50075189_T_C	16	50075189	T	C
tumor	CCDC117	0.256434	9.67363e-05	0.00921899	protein_coding	ENSG00000159873.10	1257.38	+	-47575	22_28725099_A_G	22	28702388	A	G
tumor	HLA-C	-0.236684	9.71084e-05	0.00921899	protein_coding	ENSG00000204525.18	7621.46	-	-138067	6_31410197_C_T	6	31410197	C	T
tumor	CFD	0.616041	0.00010126	0.00921899	protein_coding	ENSG00000197766.9	117.181	+	-44773	19_814680_G_T	19	814680	G	T
normal	SULT1E1	-1.08974	0.000101594	0.00921899	protein_coding	ENSG00000109193.12	12.3674	-	106248	4_69753897_A_G	4	69753897	A	G
tumor	C1GALT1C1L	-0.464468	0.000106968	0.00946396	protein_coding	ENSG00000223658.8	92.5286	-	442449	2_43233980_C_T	2	43233980	C	T
tumor	SPTBN5	0.352771	0.000116885	0.0100892	protein_coding	ENSG00000137877.10	111.57	-	253721	15_41640332_G_A	15	41640332	G	A
tumor	ENSG00000237372	-0.948257	0.000151778	0.0127891	lncRNA	ENSG00000237372.5	59.1088	+	232	9_89639982_A_G	9	89639982	A	G
normal	ENSG00000279894	-0.278815	0.000155411	0.0127907	TEC	ENSG00000279894.1	67.675	+	139478	X_103736086_T_C	X	103736086	T	C
tumor	SHMT1	0.17229	0.000161089	0.0129567	protein_coding	ENSG00000176974.21	224.42	-	2428	17_18361135_A_G	17	18361135	A	G
normal	MGA	0.156187	0.000180766	0.0141828	protein_coding	ENSG00000174197.19	6696.27	+	19198	15_41640332_G_A	15	41640332	G	A
normal	CFTR	3.07922	0.000231965	0.0174665	protein_coding	ENSG00000001626.18	26.5264	+	-12867	7_117274253_G_A	7	117274253	G	A
normal	MICB	-0.293983	0.000243171	0.0178422	protein_coding	ENSG00000204516.10	87.2941	+	-84684	6_31410197_C_T	6	31410197	C	T
normal	MGLL	0.250727	0.000247039	0.0178422	protein_coding	ENSG00000074416.16	967.146	-	-348532	3_128400722_A_G	3	128403696	A	ACCCAC
tumor	ENSG00000225339	0.938609	0.000256419	0.0181494	lncRNA	ENSG00000225339.4	91.6955	+	-30352	6_34218183_A_T	6	34218183	A	T
tumor	ATG7	0.0804766	0.000278685	0.0193385	protein_coding	ENSG00000197548.13	1178.44	+	198192	3_11470501_G_A	3	11470501	G	A
tumor	ENSG00000251194	0.38174	0.000305677	0.0208037	lncRNA	ENSG00000251194.2	47.494	+	-150464	11_35062086_C_G	11	35062086	C	G
normal	DANT2	-0.205134	0.000367546	0.0240282	lncRNA	ENSG00000235244.6	408.075	-	-83729	X_116052877_A_G	X	116050678	A	G
tumor	CD44	0.294181	0.000373425	0.0240282	protein_coding	ENSG00000026508.21	12843.1	+	-76796	11_35062086_C_G	11	35062086	C	G
normal	GTF3C2-AS2	0.272975	0.000410825	0.0259627	lncRNA	ENSG00000234072.1	72.8827	+	-194404	2_27161842_C_T	2	27161842	C	T
tumor	FRMD7	-0.486944	0.0004657	0.0289143	protein_coding	ENSG00000165694.11	191.269	-	-53718	X_132181738_A_G	X	132181738	A	G
tumor	ENSG00000285769	0.574471	0.000528671	0.0317113	lncRNA	ENSG00000285769.4	14.9703	+	66441	11_112703765_T_C	11	112703765	T	C
normal	LIPJ	-0.413957	0.000585776	0.034062	protein_coding	ENSG00000204022.9	15.5145	+	-202853	10_88383900_T_C	10	88377049	C	CTCTT
tumor	HMGA1	0.822683	0.000593073	0.034062	protein_coding	ENSG00000137309.21	570.283	+	-18690	6_34218183_A_T	6	34218183	A	T
normal	PLA2G4B	0.309999	0.000651027	0.0365712	protein_coding	ENSG00000243708.11	98.0633	+	-197443	15_41640332_G_A	15	41640332	G	A
tumor	RPP25	-0.269844	0.000719507	0.0392938	protein_coding	ENSG00000178718.7	113.217	-	-175480	15_75132252_A_C	15	75118713	A	AC
tumor	EXPH5	0.502467	0.0007217	0.0392938	protein_coding	ENSG00000110723.12	143.979	-	353832	11_108239936_A_G	11	108239936	A	G
normal	ENSG00000241962	-0.195404	0.000769769	0.041276	protein_coding	ENSG00000241962.9	45.4067	+	305976	2_99447461_C_T	2	99447461	C	T
normal	OR7A19P	0.366548	0.00080844	0.0427025	unprocessed_pseudogene	ENSG00000272963.1	13.0241	+	-134263	12_46458310_G_A	12	46458310	G	A
normal	MICU1	0.0762372	0.000869626	0.0452589	protein_coding	ENSG00000107745.20	1620.8	-	244850	10_72381281_T_C	10	72381281	T	C
normal	DNAJB12	0.0847268	0.000882717	0.0452744	protein_coding	ENSG00000148719.16	1251.92	-	-26132	10_72381281_T_C	10	72381281	T	C
normal	CCDC144BP	0.274856	0.000913741	0.0461961	lncRNA	ENSG00000291090.1	1519.99	-	264518	17_18361135_A_G	17	18361135	A	G
normal	PDE8B	-0.192809	0.000960869	0.0478946	protein_coding	ENSG00000113231.14	2033.24	+	117147	5_77327596_T_G	5	77327596	T	G
tumor	ENSG00000288852	0.237808	0.00100267	0.0492838	lncRNA	ENSG00000288852.1	37.5077	-	-212623	11_64397361_A_G	11	64397361	A	G
tumor	LYG1	0.191546	0.00108935	0.0519703	protein_coding	ENSG00000144214.10	22.6295	-	-142719	2_99447461_C_T	2	99447461	C	T
tumor	ABHD1	0.474879	0.00109294	0.0519703	protein_coding	ENSG00000143994.14	10.3229	+	38053	2_27161842_C_T	2	27161842	C	T
normal	ENSG00000289486	0.287972	0.00110138	0.0519703	lncRNA	ENSG00000289486.2	15.6254	-	-211645	11_64397361_A_G	11	64397361	A	G
tumor	DNAJB12	0.0782461	0.00113558	0.0524965	protein_coding	ENSG00000148719.16	1200.77	-	-26132	10_72381281_T_C	10	72381281	T	C
tumor	ZBTB25	-0.0956119	0.0011422	0.0524965	protein_coding	ENSG00000089775.12	934.422	-	261514	14_64243699_A_G	14	64243699	A	G
tumor	CCHCR1	-0.144299	0.00121977	0.0546427	protein_coding	ENSG00000204536.15	313.715	-	-251959	6_31410197_C_T	6	31410197	C	T
tumor	BGLAP	-0.494666	0.00124371	0.0550188	protein_coding	ENSG00000242252.2	13.6337	+	-104441	1_156137743_C_T	1	156137743	C	T
normal	JMJD7	0.163597	0.00130088	0.0568371	protein_coding	ENSG00000243789.11	99.0276	+	-187760	15_41640332_G_A	15	41640332	G	A
tumor	HAPLN2	0.568922	0.00131897	0.0569249	protein_coding	ENSG00000132702.13	41.8833	+	-481588	1_156137743_C_T	1	156137743	C	T
normal	APOM	0.208331	0.00138631	0.0591101	protein_coding	ENSG00000204444.11	21.6269	+	-242219	6_31410197_C_T	6	31410197	C	T
normal	ENSG00000288852	0.221728	0.00155258	0.0646419	lncRNA	ENSG00000288852.1	33.5731	-	-212623	11_64397361_A_G	11	64397361	A	G
tumor	MHENCR	0.397247	0.00163256	0.0671817	lncRNA	ENSG00000232442.3	51.9945	+	-45330	20_63581849_A_T	20	63637906	AG	A
normal	NBR2	-0.502971	0.001687	0.0678443	lncRNA	ENSG00000198496.12	89.2625	+	-304273	17_42821278_A_G	17	42821278	A	G
normal	ENSG00000286511	-0.27962	0.00175722	0.0697987	lncRNA	ENSG00000286511.1	27.5435	+	255986	6_109054915_T_C	6	109054915	T	C
normal	THEM7P	0.3391	0.00180063	0.0697987	transcribed_unitary_pseudogene	ENSG00000227160.3	17.9656	-	-3502	11_32346911_A_T	11	32346911	A	T
normal	WNT2	1.20294	0.00180415	0.0697987	protein_coding	ENSG00000105989.10	275.7	-	48899	7_117274253_G_A	7	117274253	G	A
tumor	MYO15A	-0.38663	0.00181449	0.0697987	protein_coding	ENSG00000091536.20	200.84	+	252379	17_18361135_A_G	17	18361135	A	G
normal	ENSG00000289203	0.424203	0.00186398	0.0709314	lncRNA	ENSG00000289203.1	43.7673	-	413248	6_29080912_A_T	6	29080912	A	T
normal	CDC42BPG	-0.708289	0.00197015	0.0736935	protein_coding	ENSG00000171219.9	15.7061	-	447292	11_64397361_A_G	11	64397361	A	G
normal	MZF1-AS1	-0.171088	0.00197821	0.0736935	lncRNA	ENSG00000267858.8	51.6868	+	424	19_58559549_T_C	19	58559549	T	C
tumor	METAP1	0.122317	0.00204539	0.0754023	protein_coding	ENSG00000164024.12	1579.62	+	58222	4_99053881_T_C	4	99053881	T	C
tumor	ENSG00000272971	0.623291	0.00207528	0.0757158	lncRNA	ENSG00000272971.1	13.2745	-	477545	1_156137743_C_T	1	156137743	C	T
normal	METAP1	0.103736	0.00210657	0.076073	protein_coding	ENSG00000164024.12	1649.29	+	58222	4_99053881_T_C	4	99053881	T	C
normal	HLA-C	-0.160523	0.00223227	0.079798	protein_coding	ENSG00000204525.18	7257.88	-	-138067	6_31410197_C_T	6	31410197	C	T
tumor	ENSG00000289486	0.288775	0.00235342	0.0824629	lncRNA	ENSG00000289486.2	18.3934	-	-211645	11_64397361_A_G	11	64397361	A	G
normal	ENSG00000272501	-0.244373	0.00240104	0.0833067	lncRNA	ENSG00000272501.1	99.8108	-	-212160	6_31410197_C_T	6	31410197	C	T
tumor	ANXA5	-0.121816	0.00248786	0.085481	protein_coding	ENSG00000164111.15	10090.9	-	-75602	4_121772597_C_A	4	121772597	C	A
normal	LINC02982	0.44172	0.00258505	0.0879662	lncRNA	ENSG00000215246.6	10.3556	-	-282333	5_1279675_C_T	5	1279675	C	T
tumor	CCDC162P	0.5233	0.00265395	0.0894508	transcribed_unitary_pseudogene	ENSG00000203799.14	22.0064	+	-110916	6_109054915_T_C	6	109054915	T	C
tumor	AK4P1	-0.313038	0.00271635	0.0902414	processed_pseudogene	ENSG00000263535.2	26.4758	+	-435792	17_30909727_G_A	17	30903502	GGT	G
normal	SOX18	-0.592837	0.00273217	0.0902414	protein_coding	ENSG00000203883.7	64.7204	-	467790	20_63581849_A_T	20	63637906	AG	A
normal	ENSG00000286104	-0.201631	0.00275391	0.0902414	lncRNA	ENSG00000286104.1	108.131	+	-15896	19_58559549_T_C	19	58559549	T	C
normal	ENSG00000287619	0.158629	0.00281166	0.0912888	lncRNA	ENSG00000287619.1	82.2063	-	-162808	X_103736086_T_C	X	103736086	T	C
tumor	ENSG00000272369	0.258631	0.0029002	0.0933074	lncRNA	ENSG00000272369.1	10.7631	+	-79192	12_46458310_G_A	12	46458310	G	A
tumor	ENSG00000273165	-0.216834	0.00296409	0.0942114	lncRNA	ENSG00000273165.1	26.6556	-	-101040	2_31954463_T_A	2	31954463	T	A
normal	PRIM1	0.16115	0.00298154	0.0942114	protein_coding	ENSG00000198056.16	203.445	-	89	12_56752285_T_G	12	56752285	T	G
normal	SLC38A2	0.138817	0.00317661	0.0986143	protein_coding	ENSG00000134294.14	14212.9	-	-85537	12_46458310_G_A	12	46458310	G	A
