# Supplementary material for: Chromatin state origins of uterine leiomyoma
Source: Nat Commun. 2025 May 8;16:4307. doi: 10.1038/s41467-025-59646-w (PMC12062214; doi:10.1038/s41467-025-59646-w)
Supplement: Supplementary file 11 — Supplementary Data 9 [file 41467_2025_59646_MOESM11_ESM.xlsx]

## Sheet: Sheet1
GWAS_location	chrom	hg38_position	SNP	p	rscode
chr1:5748438-6206036	chr1	6198087	chr1_6198087_C_T	1.1e-10	rs2247392
chr1:8242679-8255867	chr1	8242680	chr1_8242680_CTTTATTTATTTA_C	7.8e-06
chr1:21461832-22756174	chr1	22141722	chr1_22141722_C_T	1.1e-78	rs3820282
chr1:23266157-23382426	chr1	23382426	chr1_23382426_C_A	3.7e-06
chr1:28312347-28814236	chr1	28495621	chr1_28495621_T_A	5.4e-07	rs78025786
chr1:29340383-29439350	chr1	29390419	chr1_29390419_G_A	1.6e-06	rs4654335
chr1:37975063-37975064	chr1	37975064	chr1_37975064_C_CA	1.3e-07	rs201445525
chr1:41483956-41490043	chr1	41484802	chr1_41484802_G_A	1.6e-07	rs6674101
chr1:48814299-51982982	chr1	51189375	chr1_51189375_A_C	4.6e-09	rs76148823
chr1:54118173-54119376	chr1	54118174	chr1_54118174_C_T	4.2e-06	rs17109803
chr1:58162331-58162332	chr1	58162332	chr1_58162332_T_C	8,00E−06
chr1:59275408-59276611	chr1	59275409	chr1_59275409_A_G	3.9e-06	rs333660
chr1:67608119-67643192	chr1	67618872	chr1_67618872_C_T	8.1e-07	rs72682840
chr1:77352649-77352650	chr1	77352650	chr1_77352650_A_G	5.8e-06
chr1:83312801-83474958	chr1	83474958	chr1_83474958_G_A	4.9e-07
chr1:88857313-88857314	chr1	88857314	chr1_88857314_G_A	1.2e-06
chr1:95695375-95695376	chr1	95695376	chr1_95695376_A_AGTGTGT	8.2e-06
chr1:123330332-123330333	chr1	123330333	chr1_123330333_T_C	5,00E−06
chr1:148534836-148534837	chr1	148534837	chr1_148534837_C_G	3.6e-06
chr1:154863967-156424601	chr1	155011887	chr1_155011887_G_A	1.1e-14	rs1870940
chr1:161098449-161116071	chr1	161098450	chr1_161098450_G_A	5.2e-07	rs3813611
chr1:163068650-163344265	chr1	163068651	chr1_163068651_G_A	8.5e-06
chr1:169203140-169597852	chr1	169235402	chr1_169235402_A_G	4.5e-06	rs12741540
chr1:170318810-170585190	chr1	170575371	chr1_170575371_A_C	1.7e-09	rs55679115
chr1:171670262-172219208	chr1	172130458	chr1_172130458_AG_A	9.2e-14	rs762489192
chr1:202137359-202144707	chr1	202142108	chr1_202142108_A_T	2.9e-06	rs11583274
chr1:203734035-205046671	chr1	204437293	chr1_204437293_G_T	1.4e-08	rs6668749
chr1:203734035-205046671	chr1	204438170	chr1_204438170_T_C	1.4e-08	rs4626956
chr1:207635035-208002904	chr1	208002904	chr1_208002904_C_T	4.7e-07
chr1:211049594-211101951	chr1	211084033	chr1_211084033_GC_G	7.9e-07	1:211257375_GC_G
chr1:212101070-212101071	chr1	212101071	chr1_212101071_A_C	9.9e-06	rs6540718
chr1:222546243-222556644	chr1	222556644	chr1_222556644_T_G	4,00E−06	rs4400619
chr1:226349530-226508745	chr1	226363828	chr1_226363828_C_G	4.5e-11	rs752307
chr1:227869166-227913418	chr1	227887946	chr1_227887946_G_T	2.8e-07	rs4233230
chr1:241860595-241870961	chr1	241860596	chr1_241860596_A_G	5.2e-10	rs4149909
chr1:244108516-244216511	chr1	244151650	chr1_244151650_A_G	4.8e-17	rs2183478
chr1:245965512-245965513	chr1	245965513	chr1_245965513_G_C	9.9e-07
chr1:248668644-248907069	chr1	248877680	chr1_248877680_C_T	5.2e-11	rs4399196
chr10:5394801-5394802	chr10	5394802	chr10_5394802_C_T	1.6e-06
chr10:21478039-21999203	chr10	21695031	chr10_21695031_C_A	1.2e-12	rs1243192
chr10:23055495-23068323	chr10	23055496	chr10_23055496_T_G	3.2e-06	rs1478909
chr10:28401403-28401404	chr10	28401404	chr10_28401404_T_C	3.2e-06	rs142597920
chr10:31603509-31698912	chr10	31626184	chr10_31626184_T_A	1.1e-20	rs11008553
chr10:33138704-33138705	chr10	33138705	chr10_33138705_C_T	1.8e-06
chr10:34670150-34670151	chr10	34670151	chr10_34670151_G_A	1,00E−05
chr10:61413207-62069446	chr10	61839020	chr10_61839020_G_C	1.6e-07	rs2588958
chr10:72232281-72960204	chr10	72381281	chr10_72381281_T_C	2.8e-09	rs7903091
chr10:73695045-74642605	chr10	73722220	chr10_73722220_C_T	1.1e-06
chr10:76049576-76049577	chr10	76049577	chr10_76049577_A_G	2.1e-06
chr10:76815294-76824992	chr10	76817158	chr10_76817158_A_G	7.4e-06	rs866420
chr10:88255643-88648781	chr10	88377049	chr10_88377049_C_CTCTT	5.7e-11	rs143590825
chr10:90273646-90846829	chr10	90273647	chr10_90273647_G_A	2.9e-06
chr10:93491302-93509468	chr10	93509468	chr10_93509468_C_CATTATTATTATTATT	1.9e-06
chr10:94309203-96161381	chr10	95540012	chr10_95540012_T_A	1.5e-08	rs4244317
chr10:97757075-97757076	chr10	97757076	chr10_97757076_A_G	4.2e-06	rs11189358
chr10:99514275-106972585	chr10	103939849	chr10_103939849_T_C	2.5e-65
chr10:113852770-114275561	chr10	113852771	chr10_113852771_G_A	2.4e-06	rs41292634
chr10:118608337-118965383	chr10	118626497	chr10_118626497_A_T	2.1e-07	rs11198529
chr10:132453141-132453142	chr10	132453142	chr10_132453142_G_T	7,00E−06	rs542104582
chr11:177476-358558	chr11	210899	chr11_210899_C_T	2.5e-47	rs11246001
chr11:2589574-2620100	chr11	2601361	chr11_2601361_G_C	9.2e-07	rs7947990
chr11:10527192-10527193	chr11	10527193	chr11_10527193_A_C	2.5e-06	rs12799542
chr11:13118251-13138967	chr11	13119835	chr11_13119835_T_C	5.4e-07	rs1975423
chr11:17438224-17438225	chr11	17438225	chr11_17438225_C_T	2,00E−06	rs540735331
chr11:24118870-24281488	chr11	24256303	chr11_24256303_G_A	3.5e-06
chr11:27073011-27073012	chr11	27073012	chr11_27073012_G_T	6.5e-06
chr11:27851312-27851313	chr11	27851313	chr11_27851313_A_G	4.9e-06	rs117159077
chr11:30038941-30654656	chr11	30220740	chr11_30220740_T_C	1.8e-22	rs74485684
chr11:31279245-31279246	chr11	31279246	chr11_31279246_T_G	8,00E−06	rs2210143
chr11:31972863-33597587	chr11	32346911	chr11_32346911_A_T	2.3e-65	rs2207549
chr11:34728499-35422119	chr11	35062086	chr11_35062086_C_G	8,00E−34	rs2553773
chr11:36377837-36377838	chr11	36377838	chr11_36377838_G_C	7.2e-06
chr11:44497295-44498428	chr11	44498428	chr11_44498428_A_T	8.2e-06	rs10501305
chr11:60474858-60502952	chr11	60502952	chr11_60502952_A_C	2.6e-06
chr11:64086172-64508973	chr11	64397361	chr11_64397361_A_G	9.7e-15	rs12365369
chr11:65788052-65788053	chr11	65788053	chr11_65788053_A_G	5.7e-06	rs10896045
chr11:66370962-66379680	chr11	66374264	chr11_66374264_T_TA	8.7e-06	rs55979206
chr11:69198297-69683697	chr11	69657605	chr11_69657605_C_G	3.5e-10	rs11603541
chr11:100036026-100365373	chr11	100069110	chr11_100069110_C_T	2,00E−07	rs117820661
chr11:100896411-101152955	chr11	101026780	chr11_101026780_C_G	2.3e-10	rs481548
chr11:103812956-103812957	chr11	103812957	chr11_103812957_C_T	8,00E−07
chr11:105131446-105480479	chr11	105480479	chr11_105480479_A_G	3.3e-06
chr11:107265694-109691218	chr11	108239936	chr11_108239936_A_G	4.1e-52	rs55985317
chr11:110988571-111051824	chr11	111008264	chr11_111008264_T_C	4.6e-07	rs7107636
chr11:112665180-113123959	chr11	112703765	chr11_112703765_T_C	2.6e-21	rs10891420
chr11:117247995-117308460	chr11	117293108	chr11_117293108_C_G	4.2e-07	rs638405
chr11:128427634-128503841	chr11	128491299	chr11_128491299_C_T	8.6e-08	rs7125574
chr11:132276079-132602733	chr11	132276080	chr11_132276080_G_C	2.4e-06
chr12:753113-967865	chr12	865142	chr12_865142_T_TC	3.3e-11
chr12:4322008-4338089	chr12	4322009	chr12_4322009_T_A	4,00E−06
chr12:9776742-9776743	chr12	9776743	chr12_9776743_T_TG	8.4e-06
chr12:11604808-11733605	chr12	11604809	chr12_11604809_G_A	9.1e-10	rs10845387
chr12:12402364-12486875	chr12	12406300	chr12_12406300_G_A	3.7e-09	rs7295080
chr12:13887759-14401288	chr12	13905892	chr12_13905892_T_C	6.3e-06
chr12:21870434-21870435	chr12	21870435	chr12_21870435_T_G	2.8e-07	rs188162847
chr12:28552924-28586912	chr12	28582769	chr12_28582769_C_T	2.3e-08	rs10771435
chr12:29223452-29474594	chr12	29460980	chr12_29460980_A_G	4.4e-07
chr12:31777313-31777314	chr12	31777314	chr12_31777314_C_CCTATTCTATT	1.2e-06
chr12:42539771-42570745	chr12	42568912	chr12_42568912_A_T	9.4e-07	rs10785348
chr12:45166408-47259368	chr12	46458310	chr12_46458310_G_A	2.5e-35	rs4768123
chr12:48343410-48538377	chr12	48538377	chr12_48538377_G_A	8.8e-07	rs115095429
chr12:49778294-50827344	chr12	50786360	chr12_50786360_C_T	2.1e-08	rs10783387
chr12:54229347-54289855	chr12	54234073	chr12_54234073_A_G	4.5e-06	rs60127327
chr12:56612599-57623107	chr12	56752285	chr12_56752285_T_G	2.4e-10	rs2277339
chr12:61163235-61163236	chr12	61163236	chr12_61163236_CAT_C	1,00E−05	12:61557017_CAT_C
chr12:65923794-66016893	chr12	66012086	chr12_66012086_G_A	1.3e-06	rs56074694
chr12:67928101-67986726	chr12	67941964	chr12_67941964_T_C	1.6e-09	rs2904503
chr12:67928101-67986726	chr12	67942139	chr12_67942139_C_T	1.6e-09	rs7132344
chr12:68547876-69153614	chr12	68692314	chr12_68692314_C_T	3.9e-10	rs142808358
chr12:70741741-70782583	chr12	70755270	chr12_70755270_C_G	1.9e-11	rs7981022
chr12:95518934-95546940	chr12	95538543	chr12_95538543_A_AG	5,00E−07
chr12:102005600-102756471	chr12	102729561	chr12_102729561_T_C	3.9e-12	rs17033114
chr12:112644082-112644084	chr12	112644083	chr12_112644083_G_A	1.7e-06
chr12:112644082-112644084	chr12	112644084	chr12_112644084_A_G	1.7e-06
chr12:114645517-114645518	chr12	114645518	chr12_114645518_C_T	7.2e-06	rs73195101
chr12:117356253-117356254	chr12	117356254	chr12_117356254_G_A	9,00E−06
chr12:120252707-120252708	chr12	120252708	chr12_120252708_C_G	9.2e-06
chr12:120986647-122286320	chr12	121389069	chr12_121389069_C_T	1.6e-06
chr12:122966217-124486368	chr12	124390733	chr12_124390733_G_A	5.3e-10	rs11057609
chr12:125405484-125405485	chr12	125405485	chr12_125405485_A_AC	9.2e-06
chr12:128591474-128685647	chr12	128680506	chr12_128680506_G_T	1.1e-08	rs11059824
chr12:131122535-131625095	chr12	131136193	chr12_131136193_A_G	3.8e-07
chr13:21673844-21673845	chr13	21673845	chr13_21673845_G_C	2.4e-07
chr13:26098920-26098921	chr13	26098921	chr13_26098921_C_T	6,00E−06
chr13:37852843-38113542	chr13	38113542	chr13_38113542_G_A	2.6e-07
chr13:38824991-42671547	chr13	40149807	chr13_40149807_G_A	4.6e-79	rs117245733
chr13:46855836-46855837	chr13	46855837	chr13_46855837_G_A	9,00E−06
chr13:48963593-51077806	chr13	50405519	chr13_50405519_C_T	2,00E−16	rs9568405
chr13:71838640-71856531	chr13	71848794	chr13_71848794_G_A	7.7e-06
chr13:99915912-99915913	chr13	99915913	chr13_99915913_G_A	1.1e-06	rs9585276
chr13:109901052-109911533	chr13	109905301	chr13_109905301_C_A	1.4e-06	rs426171
chr13:109901052-109911533	chr13	109905305	chr13_109905305_G_A	1.4e-06	rs415512
chr13:112746695-112746696	chr13	112746696	chr13_112746696_C_T	1.1e-06
chr14:21132949-21132950	chr14	21132950	chr14_21132950_C_T	5,00E−06	rs57282057
chr14:24154177-24253501	chr14	24154178	chr14_24154178_A_G	5.1e-07
chr14:25685045-25685046	chr14	25685046	chr14_25685046_T_C	1.6e-06	rs148906101
chr14:29768991-29768992	chr14	29768992	chr14_29768992_TACC_T	7.5e-07
chr14:42864484-43449674	chr14	43170073	chr14_43170073_C_T	9.1e-07
chr14:44849686-45189123	chr14	44849687	chr14_44849687_G_T	1.4e-06	rs551116214
chr14:46898171-46900670	chr14	46898172	chr14_46898172_G_A	8.8e-06
chr14:46898171-46900670	chr14	46900670	chr14_46900670_T_G	8.8e-06
chr14:62780609-62780610	chr14	62780610	chr14_62780610_G_A	2.3e-06	rs7154517
chr14:63436032-63436033	chr14	63436033	chr14_63436033_G_A	7.2e-06	rs117431686
chr14:64187712-64411547	chr14	64243699	chr14_64243699_A_G	1.2e-09	rs1256059
chr14:67724769-67724770	chr14	67724770	chr14_67724770_T_C	4.3e-06
chr14:72996770-72996771	chr14	72996771	chr14_72996771_G_A	2.2e-06	rs1007934
chr14:81258126-81258127	chr14	81258127	chr14_81258127_C_T	4.5e-06
chr14:96479162-96569314	chr14	96517428	chr14_96517428_T_C	5.8e-06	rs28600893
chr14:104402124-104404576	chr14	104404576	chr14_104404576_C_T	4,00E−06
chr15:20144575-20144576	chr15	20144576	chr15_20144576_G_A	2.6e-06
chr15:35078483-35082177	chr15	35078484	chr15_35078484_G_C	6.7e-06	rs28696797
chr15:40814831-41039580	chr15	40990316	chr15_40990316_T_C	5.1e-07	rs182448415
chr15:41599862-41915843	chr15	41640332	chr15_41640332_G_A	4.5e-10	rs11629678
chr15:43619358-43703588	chr15	43650354	chr15_43650354_A_G	4.7e-06	rs541863309
chr15:55579098-55579099	chr15	55579099	chr15_55579099_A_C	1.7e-06	rs142699723
chr15:58582219-58729903	chr15	58632120	chr15_58632120_C_T	3.1e-06	rs7163733
chr15:59544015-59561414	chr15	59544016	chr15_59544016_G_A	2.3e-07
chr15:63430859-64259761	chr15	63637033	chr15_63637033_T_A	4.8e-08	rs8030077
chr15:64773091-64929496	chr15	64824191	chr15_64824191_C_A	7.1e-07	rs75683534
chr15:67780042-68349479	chr15	68335825	chr15_68335825_C_T	6.9e-18	rs2306022
chr15:73965252-74061811	chr15	74044292	chr15_74044292_T_C	6.8e-15	rs5742915
chr15:74992772-75300349	chr15	75118713	chr15_75118713_A_AC	1.6e-09
chr15:77083840-78532582	chr15	77558584	chr15_77558584_A_G	1.1e-10	rs12902449
chr15:79912084-79947023	chr15	79947023	chr15_79947023_A_T	2,00E−06
chr15:90469748-90815511	chr15	90643150	chr15_90643150_C_G	4,00E−06	rs80120194
chr15:92130101-92130102	chr15	92130102	chr15_92130102_T_C	6.1e-06
chr15:96284876-96364082	chr15	96307305	chr15_96307305_G_A	1,00E−06
chr16:1107147-1299569	chr16	1205885	chr16_1205885_A_G	8.7e-06
chr16:1963314-1971892	chr16	1971892	chr16_1971892_A_G	5.5e-06
chr16:14431575-15949168	chr16	15737546	chr16_15737546_C_T	3.7e-14
chr16:19981673-20115343	chr16	19988239	chr16_19988239_A_T	1.8e-09	rs11074422
chr16:26139062-26139063	chr16	26139063	chr16_26139063_A_G	1.1e-06	rs184630389
chr16:49786252-50243702	chr16	50059327	chr16_50059327_G_A	1.4e-26	rs12599260
chr16:49786252-50243702	chr16	50075189	chr16_50075189_T_C	1.4e-26	rs9939688
chr16:51245398-51740200	chr16	51453563	chr16_51453563_GC_G	1,00E−24	16:51487474_GC_G
chr16:66404021-66404022	chr16	66404022	chr16_66404022_G_A	3.6e-06
chr16:66976072-68290315	chr16	67829548	chr16_67829548_T_C	5.7e-08	rs3743733
chr16:68994238-68994239	chr16	68994239	chr16_68994239_A_G	7,00E−06
chr16:75573130-75738877	chr16	75677504	chr16_75677504_G_C	2.6e-07	rs113287825
chr16:88929230-88929231	chr16	88929231	chr16_88929231_G_A	8.7e-06	rs139065326
chr17:4015391-4534889	chr17	4015392	chr17_4015392_G_A	1.6e-07
chr17:5804331-9527258	chr17	7668434	chr17_7668434_T_G	2.2e-184	rs78378222
chr17:12385270-12658888	chr17	12657429	chr17_12657429_A_T	3.4e-11	rs58465650
chr17:12385270-12658888	chr17	12657430	chr17_12657430_T_A	3.4e-11	rs60859689
chr17:18173034-18363725	chr17	18361135	chr17_18361135_A_G	2.7e-08	rs681998
chr17:27405577-27405578	chr17	27405578	chr17_27405578_C_G	5,00E−07
chr17:28555975-28847070	chr17	28708926	chr17_28708926_A_G	3.4e-06	rs9902903
chr17:30667433-30991776	chr17	30903502	chr17_30903502_GGT_G	4.3e-09	17:29230520_GGT_G
chr17:31584785-31761966	chr17	31584786	chr17_31584786_T_C	1.2e-06	rs1020628
chr17:36506375-36506376	chr17	36506376	chr17_36506376_G_A	3,00E−06	rs150080639
chr17:37630648-37647246	chr17	37647246	chr17_37647246_T_G	3.6e-06
chr17:41808119-43430940	chr17	42821278	chr17_42821278_A_G	2.1e-09
chr17:43931842-43931843	chr17	43931843	chr17_43931843_G_A	6.2e-07
chr17:56606473-56606474	chr17	56606474	chr17_56606474_G_A	2.2e-06	rs34901264
chr17:59456906-59974763	chr17	59808348	chr17_59808348_C_T	1.1e-13	rs7212590
chr17:63686162-64778422	chr17	64272617	chr17_64272617_G_GT	1.9e-06
chr17:65751951-66333612	chr17	65751952	chr17_65751952_TTCTATCTATCTATCTA_T	1.1e-06
chr17:68084411-68084412	chr17	68084412	chr17_68084412_C_CT	3.8e-06	rs34510859
chr17:75317195-75353716	chr17	75337948	chr17_75337948_T_G	2.2e-06	rs2196283
chr17:76617780-76617781	chr17	76617781	chr17_76617781_A_G	9.5e-06
chr18:657351-838503	chr18	660647	chr18_660647_C_A	3.2e-15	rs28503425
chr18:13141227-13141228	chr18	13141228	chr18_13141228_A_AAAAT	8.2e-06
chr18:51859108-51859109	chr18	51859109	chr18_51859109_G_T	2,00E−07
chr18:76579052-76708168	chr18	76706314	chr18_76706314_A_T	1.9e-07	rs79121154
chr18:76579052-76708168	chr18	76706379	chr18_76706379_C_T	1.9e-07	rs75852297
chr18:76579052-76708168	chr18	76706597	chr18_76706597_C_T	1.9e-07	rs75871489
chr18:76579052-76708168	chr18	76708139	chr18_76708139_CA_C	1.9e-07	18:74420095_CA_C
chr18:76579052-76708168	chr18	76708168	chr18_76708168_C_A	1.9e-07	rs79402705
chr19:563638-832427	chr19	814680	chr19_814680_G_T	2.4e-11	rs56944467
chr19:2047937-2047938	chr19	2047938	chr19_2047938_C_T	8.3e-06	rs77807609
chr19:8419124-8419125	chr19	8419125	chr19_8419125_C_A	7.1e-06
chr19:11131981-11131982	chr19	11131982	chr19_11131982_T_C	7.5e-06	rs1433099
chr19:21204389-22477554	chr19	22032639	chr19_22032639_A_G	6.8e-19	rs8105767
chr19:23767369-23875736	chr19	23875736	chr19_23875736_G_A	2.8e-06	rs8104914
chr19:29774327-29837846	chr19	29805946	chr19_29805946_T_C	1.4e-07	rs8102137
chr19:33691737-33694579	chr19	33691738	chr19_33691738_T_C	4.5e-07	rs10419302
chr19:34978114-34978115	chr19	34978115	chr19_34978115_T_C	5.9e-06	rs539276610
chr19:37095085-37095086	chr19	37095086	chr19_37095086_G_C	2.6e-06
chr19:39437058-39511480	chr19	39447450	chr19_39447450_C_CTTT	3.4e-07
chr19:40504074-40893064	chr19	40743390	chr19_40743390_G_A	1.9e-06
chr19:47865781-47873738	chr19	47868596	chr19_47868596_T_C	8.1e-06	rs296369
chr19:52835885-52850489	chr19	52841842	chr19_52841842_G_A	1.1e-07	rs61729939
chr19:55303512-55340340	chr19	55326163	chr19_55326163_G_A	2.8e-08	rs2384686
chr19:57065055-57279620	chr19	57273498	chr19_57273498_C_T	1.2e-06	rs4801208
chr19:58495556-58591512	chr19	58559549	chr19_58559549_T_C	7.4e-11	rs3794964
chr2:2471518-2471519	chr2	2471519	chr2_2471519_T_C	7.7e-06
chr2:8126227-8126228	chr2	8126228	chr2_8126228_C_T	4.1e-06
chr2:11082215-12229744	chr2	11530179	chr2_11530179_A_T	4.2e-25	rs10929753
chr2:18513618-18519443	chr2	18514065	chr2_18514065_A_G	1,00E−07
chr2:24922303-25381968	chr2	25230344	chr2_25230344_G_C	8.5e-15	rs59394232
chr2:27156393-28718284	chr2	28213441	chr2_28213441_G_A	2.9e-11	rs4637064
chr2:31521896-32626421	chr2	31954463	chr2_31954463_T_A	1,00E−09	rs1011309
chr2:38928399-38928400	chr2	38928400	chr2_38928400_A_T	2.4e-06
chr2:43222245-43615573	chr2	43233980	chr2_43233980_C_T	3.5e-09	rs13399366
chr2:47671251-47671252	chr2	47671252	chr2_47671252_T_C	6.5e-06
chr2:50126731-50126732	chr2	50126732	chr2_50126732_T_G	9.2e-06
chr2:54252360-54265393	chr2	54265393	chr2_54265393_C_A	6.6e-06	rs13423343
chr2:58568826-58568827	chr2	58568827	chr2_58568827_A_G	9.1e-06	rs12997900
chr2:61173294-61173295	chr2	61173295	chr2_61173295_G_A	9.4e-06	rs72811428
chr2:63704624-64021674	chr2	63704854	chr2_63704854_G_A	2.9e-06	rs6705343
chr2:66604278-67673991	chr2	66863235	chr2_66863235_T_C	2.5e-25	rs17631680
chr2:68841206-68844460	chr2	68844460	chr2_68844460_GAAAT_G	5.6e-06	2:69071592_GAAAT_G
chr2:77053751-77053752	chr2	77053752	chr2_77053752_G_GA	9.1e-06
chr2:86317656-86602417	chr2	86419038	chr2_86419038_A_G	5.8e-08	rs563701291
chr2:86317656-86602417	chr2	86458018	chr2_86458018_T_C	5.8e-08	rs573520030
chr2:88541242-88804040	chr2	88571114	chr2_88571114_A_T	3.1e-12	rs4972221
chr2:88541242-88804040	chr2	88630218	chr2_88630218_T_G	3.1e-12	rs6547787
chr2:98764941-99566875	chr2	99447461	chr2_99447461_C_T	1.7e-18	rs10865031
chr2:116490014-116525883	chr2	116490015	chr2_116490015_G_T	2.8e-06	rs72836100
chr2:127740345-127740346	chr2	127740346	chr2_127740346_TAC_T	2.9e-06
chr2:140183817-140379635	chr2	140291840	chr2_140291840_G_C	1.2e-06	rs539254324
chr2:162802313-163320758	chr2	163253783	chr2_163253783_C_T	7.2e-06
chr2:164646400-164788014	chr2	164701742	chr2_164701742_T_C	9.8e-08	rs12692738
chr2:168049926-168049927	chr2	168049927	chr2_168049927_G_C	4.7e-06
chr2:170787206-171191159	chr2	171036607	chr2_171036607_T_C	4,00E−08	rs754058
chr2:173282885-173283405	chr2	173283405	chr2_173283405_A_G	9.3e-06	rs820036
chr2:177026164-177070265	chr2	177059630	chr2_177059630_G_A	1.6e-11	rs17842284
chr2:199043654-199356329	chr2	199224759	chr2_199224759_G_T	3,00E−08	rs7559104
chr2:205634676-205634677	chr2	205634677	chr2_205634677_G_A	6.1e-06	rs140845924
chr2:207160587-207958200	chr2	207880867	chr2_207880867_C_CT	1.2e-10	rs57873104
chr2:211702702-211702703	chr2	211702703	chr2_211702703_T_G	4.7e-06
chr2:215073943-215073944	chr2	215073944	chr2_215073944_GA_G	6.5e-07	2:215938667_GA_G
chr2:217162140-217567119	chr2	217165802	chr2_217165802_A_G	8.1e-08	rs11674516
chr2:238936580-239377232	chr2	239377232	chr2_239377232_C_CAGG	2.9e-06	rs35321540
chr2:241667095-241728478	chr2	241720139	chr2_241720139_C_T	2.8e-06	rs34766121
chr20:5967580-5967581	chr20	5967581	chr20_5967581_G_A	2.8e-13	rs16991615
chr20:12416396-12416397	chr20	12416397	chr20_12416397_G_A	9,00E−06	rs6033406
chr20:34024844-34360334	chr20	34360334	chr20_34360334_G_A	1.9e-06	rs78230850
chr20:41032046-41313876	chr20	41313876	chr20_41313876_A_G	7.2e-07	rs142391093
chr20:45717961-45901504	chr20	45868093	chr20_45868093_C_T	4.4e-06	rs6073937
chr20:46630459-46630460	chr20	46630460	chr20_46630460_C_T	9,00E−06	rs140697196
chr20:49469417-49469418	chr20	49469418	chr20_49469418_T_G	7.9e-06	rs490840
chr20:57420359-57454548	chr20	57445543	chr20_57445543_G_A	1.1e-14	rs34161672
chr20:61794011-61794021	chr20	61794012	chr20_61794012_G_A	9.9e-07	rs62206263
chr20:62652739-64309800	chr20	63637906	chr20_63637906_AG_A	5.1e-16	20:62269259_AG_A
chr21:16297247-16297248	chr21	16297248	chr21_16297248_G_A	5.3e-06	rs239083
chr21:17004868-17183913	chr21	17163818	chr21_17163818_A_G	1.2e-07	rs35601580
chr21:19273740-19309491	chr21	19309491	chr21_19309491_A_G	5,00E−06	rs117978795
chr21:22691515-22691516	chr21	22691516	chr21_22691516_C_T	7.1e-06
chr21:26030717-26030718	chr21	26030718	chr21_26030718_T_A	9.7e-06
chr21:35057932-35097972	chr21	35077076	chr21_35077076_ATTCT_A	5.8e-12	21:36449373_ATTCT_A
chr21:43903314-43903315	chr21	43903315	chr21_43903315_T_C	8.2e-06
chr21:44589176-44827326	chr21	44589177	chr21_44589177_A_G	5.3e-07	rs170851
chr22:19166203-19608696	chr22	19447162	chr22_19447162_ACC_A	2.8e-07	22:19434685_ACC_A
chr22:20593708-20999560	chr22	20999560	chr22_20999560_G_A	6.2e-07
chr22:21603019-21603020	chr22	21603020	chr22_21603020_G_C	4.5e-06
chr22:24804270-24804271	chr22	24804271	chr22_24804271_C_T	8.5e-06
chr22:26782662-26802429	chr22	26782663	chr22_26782663_T_C	4.2e-06
chr22:27770517-32215545	chr22	28702388	chr22_28702388_A_G	4.5e-28	rs182075939
chr22:32969785-33257800	chr22	32969786	chr22_32969786_A_G	1.6e-07
chr22:36287508-36317709	chr22	36287509	chr22_36287509_C_T	5.6e-11	rs9610482
chr22:39478773-42216290	chr22	40272984	chr22_40272984_C_G	4.6e-67	rs2413620
chr22:49967748-49967749	chr22	49967749	chr22_49967749_C_G	6.5e-06
chr3:4661688-4777704	chr3	4674530	chr3_4674530_T_C	4,00E−25	rs3804984
chr3:8710271-9116634	chr3	8974944	chr3_8974944_C_T	8.5e-10	rs628254
chr3:11220225-11632978	chr3	11470501	chr3_11470501_G_A	1.8e-09	rs6773963
chr3:23756011-24434261	chr3	24213259	chr3_24213259_T_A	1,00E−16	rs1010961
chr3:23756011-24434261	chr3	24213261	chr3_24213261_T_A	1,00E−16	rs2017200
chr3:27364099-27491670	chr3	27431155	chr3_27431155_TAAAG_T	6.5e-07	3:27472646_TAAAG_T
chr3:42112405-42112414	chr3	42112406	chr3_42112406_C_T	8.2e-06
chr3:42112405-42112414	chr3	42112414	chr3_42112414_C_T	8.2e-06
chr3:53239948-53241524	chr3	53241524	chr3_53241524_G_A	7.6e-06
chr3:56884212-56915073	chr3	56901353	chr3_56901353_C_A	3.5e-06	rs10866004
chr3:57548431-57968708	chr3	57953095	chr3_57953095_G_A	4.8e-07	rs166541
chr3:65683620-65683621	chr3	65683621	chr3_65683621_T_C	1.2e-06
chr3:66941026-66941027	chr3	66941027	chr3_66941027_A_C	4.5e-06	rs6793406
chr3:70847837-71446036	chr3	71446036	chr3_71446036_GGTGA_G	9.4e-07
chr3:105618364-105618365	chr3	105618365	chr3_105618365_A_G	9.2e-06	rs73179829
chr3:114711193-115342516	chr3	114746011	chr3_114746011_C_T	5,00E−09	rs9826148
chr3:119807501-119985505	chr3	119985505	chr3_119985505_C_T	5.6e-06	rs9853677
chr3:120604156-120608730	chr3	120606082	chr3_120606082_A_G	4.3e-07	rs146233600
chr3:128089658-128403977	chr3	128403696	chr3_128403696_A_ACCCAC	2,00E−09	rs113924139
chr3:129226563-129226564	chr3	129226564	chr3_129226564_T_C	2.3e-06	rs73202208
chr3:149186135-149221163	chr3	149213631	chr3_149213631_GGTGT_G	5.4e-07
chr3:150279010-150310768	chr3	150304137	chr3_150304137_A_T	5.1e-13	rs28582771
chr3:151721634-152171145	chr3	152054331	chr3_152054331_C_CT	1.3e-06
chr3:156294576-156431403	chr3	156382236	chr3_156382236_C_T	2.9e-06
chr3:166110950-166110951	chr3	166110951	chr3_166110951_G_T	2.4e-06
chr3:169639884-170229654	chr3	169764547	chr3_169764547_T_C	5.7e-41	rs2293607
chr3:171215929-171218152	chr3	171218152	chr3_171218152_A_G	5.5e-06	rs1124184
chr3:177781979-177781980	chr3	177781980	chr3_177781980_G_A	8.3e-07	rs78348953
chr3:183825502-184039109	chr3	183891885	chr3_183891885_T_A	2.9e-06	rs201840456
chr3:185264899-185830895	chr3	185798814	chr3_185798814_G_C	3.9e-11	rs78839053
chr3:189762693-189762694	chr3	189762694	chr3_189762694_T_C	5.5e-06
chr3:193423598-193423599	chr3	193423599	chr3_193423599_A_G	3.9e-06
chr4:34062961-34062962	chr4	34062962	chr4_34062962_TTTAA_T	4.4e-06	4:34064584_TTTAA_T
chr4:38240014-38240015	chr4	38240015	chr4_38240015_C_G	3.7e-06
chr4:43324310-43324311	chr4	43324311	chr4_43324311_T_G	2.3e-07
chr4:47016988-49590815	chr4	48466396	chr4_48466396_A_AT	7.5e-29
chr4:51822060-56180444	chr4	53471743	chr4_53471743_T_C	8,00E−38
chr4:68446663-70936925	chr4	69753897	chr4_69753897_A_G	5,00E−39	rs7669491
chr4:72391054-72596360	chr4	72413952	chr4_72413952_T_C	2.5e-06
chr4:76591202-76659087	chr4	76653041	chr4_76653041_A_G	5.8e-06
chr4:79408188-79408189	chr4	79408189	chr4_79408189_T_C	5.9e-06
chr4:94516769-94678647	chr4	94599935	chr4_94599935_A_G	2.8e-12	rs66542996
chr4:98863763-99410799	chr4	99053881	chr4_99053881_T_C	4.5e-17	rs2866032
chr4:100061837-100167060	chr4	100123072	chr4_100123072_CA_C	1.5e-06	rs768992259
chr4:100061837-100167060	chr4	100125036	chr4_100125036_A_C	1.5e-06	rs4602501
chr4:104396837-104467934	chr4	104448296	chr4_104448296_C_G	6.3e-07	rs62329618
chr4:121739865-121887999	chr4	121772597	chr4_121772597_C_A	2.1e-08	rs58649165
chr4:124655441-124682691	chr4	124655442	chr4_124655442_A_C	8.7e-06
chr4:135014134-135014135	chr4	135014135	chr4_135014135_C_T	2.9e-06
chr4:148251916-148867158	chr4	148456980	chr4_148456980_C_G	4,00E−07
chr4:149520458-149520459	chr4	149520459	chr4_149520459_A_C	2.7e-06
chr4:150193385-151541302	chr4	150857930	chr4_150857930_A_C	9.7e-08
chr4:173661856-173733984	chr4	173700128	chr4_173700128_A_G	1.3e-07	rs80314933
chr4:174642875-174670182	chr4	174664652	chr4_174664652_A_C	1.6e-06
chr4:185720826-185745309	chr4	185745309	chr4_185745309_C_T	9,00E−08	rs143042263
chr5:429916-1756893	chr5	1279675	chr5_1279675_C_T	9.8e-63	rs10069690
chr5:2769615-2779996	chr5	2775775	chr5_2775775_C_T	2.4e-07
chr5:7259071-7265364	chr5	7265364	chr5_7265364_TAC_T	1.9e-07	rs752800698
chr5:10821448-10821449	chr5	10821449	chr5_10821449_A_C	2.4e-06	rs180821951
chr5:14104449-14104450	chr5	14104450	chr5_14104450_C_T	9.8e-06
chr5:52044820-52368537	chr5	52368537	chr5_52368537_G_A	6.4e-06
chr5:53304046-53304047	chr5	53304047	chr5_53304047_T_TGATAGATAGATA	4.7e-07
chr5:53991959-54022160	chr5	53997062	chr5_53997062_G_C	7.7e-09	rs12659966
chr5:56554879-56556045	chr5	56556045	chr5_56556045_G_A	7.7e-06	rs78650987
chr5:68241387-68259797	chr5	68259797	chr5_68259797_C_T	1.3e-06
chr5:77234139-77405914	chr5	77327596	chr5_77327596_T_G	1.5e-08	rs9686502
chr5:79117791-79323124	chr5	79323124	chr5_79323124_A_G	3,00E−06
chr5:90768966-91499156	chr5	91499156	chr5_91499156_T_C	2.2e-07
chr5:105240527-105240528	chr5	105240528	chr5_105240528_A_C	9.2e-06
chr5:122751242-123012853	chr5	123005959	chr5_123005959_T_A	1.5e-06	rs7716700
chr5:127656043-127724562	chr5	127656044	chr5_127656044_A_T	2.8e-06	rs75808439
chr5:132678416-133139316	chr5	133091159	chr5_133091159_GTT_G	5.9e-12	5:132426851_GTT_G
chr5:135585384-135608577	chr5	135608577	chr5_135608577_C_A	8.7e-07
chr5:139089043-139680901	chr5	139550437	chr5_139550437_T_C	1.1e-07	rs74560497
chr5:139089043-139680901	chr5	139552845	chr5_139552845_G_A	1.1e-07	rs59167355
chr5:141673418-141673419	chr5	141673419	chr5_141673419_C_T	9.6e-06
chr5:151640775-151640776	chr5	151640776	chr5_151640776_C_T	7.1e-06
chr5:153421924-153421925	chr5	153421925	chr5_153421925_C_T	3.2e-06
chr5:157189684-157197076	chr5	157197076	chr5_157197076_A_T	3.5e-06	rs31225
chr5:175696491-175696492	chr5	175696492	chr5_175696492_TCA_T	2.1e-06
chr5:176885963-178221487	chr5	177027074	chr5_177027074_A_G	9.6e-17	rs55954117
chr5:180466420-180466421	chr5	180466421	chr5_180466421_C_T	6.3e-06
chr6:17286085-17477956	chr6	17477194	chr6_17477194_C_G	3,00E−07	rs9370995
chr6:19975714-19975715	chr6	19975715	chr6_19975715_G_A	5.5e-06
chr6:21148832-21166474	chr6	21156183	chr6_21156183_A_G	2.9e-06	rs9356769
chr6:26657063-26657064	chr6	26657064	chr6_26657064_C_G	4,00E−06
chr6:28616997-29588032	chr6	29080912	chr6_29080912_A_T	1.8e-08	rs3129787
chr6:31175733-31472874	chr6	31410197	chr6_31410197_C_T	3.1e-08	rs28559870
chr6:32244455-33159997	chr6	32347100	chr6_32347100_A_G	5.9e-08	rs3117130
chr6:34178637-34293654	chr6	34218183	chr6_34218183_A_T	1.1e-11	rs150459394
chr6:35958020-37202133	chr6	36653634	chr6_36653634_A_G	5.7e-21	rs10456442
chr6:43282986-43789519	chr6	43789519	chr6_43789519_A_G	2.2e-06
chr6:52306854-52326166	chr6	52318965	chr6_52318965_T_C	2.1e-06	rs2050178
chr6:70359115-70578941	chr6	70359116	chr6_70359116_G_A	4.6e-06
chr6:73066067-73147615	chr6	73144643	chr6_73144643_A_G	3.9e-06	rs78134298
chr6:73695076-74607107	chr6	73797573	chr6_73797573_AT_A	1.5e-13	6:74507296_AT_A
chr6:75329365-75892565	chr6	75481309	chr6_75481309_T_G	7.8e-06
chr6:79226281-79232116	chr6	79226282	chr6_79226282_C_G	6.4e-06	rs9361503
chr6:84440634-84440635	chr6	84440635	chr6_84440635_C_T	9,00E−06	rs117243547
chr6:86012543-86012544	chr6	86012544	chr6_86012544_G_A	8.2e-06	rs139313934
chr6:107070191-107070192	chr6	107070192	chr6_107070192_G_A	8.3e-06
chr6:108147491-109744461	chr6	109054915	chr6_109054915_T_C	2.5e-18	rs11153158
chr6:110513600-110813532	chr6	110625608	chr6_110625608_A_G	9.7e-07	rs9386927
chr6:127092076-127211662	chr6	127098666	chr6_127098666_G_A	1,00E−10	rs2800736
chr6:129653441-130116235	chr6	130053937	chr6_130053937_G_C	9.6e-07
chr6:142983060-143693273	chr6	143689696	chr6_143689696_C_CT	5.7e-07	rs568925428
chr6:151108548-154322151	chr6	152241136	chr6_152241136_C_G	1.8e-139	rs58415480
chr6:159625627-161695904	chr6	160986687	chr6_160986687_C_T	1.4e-12	rs79857163
chr6:164493736-164493737	chr6	164493737	chr6_164493737_C_G	1.3e-06	rs9347863
chr7:2739366-2793161	chr7	2739367	chr7_2739367_C_T	5.5e-06
chr7:2739366-2793161	chr7	2793161	chr7_2793161_G_C	5.5e-06
chr7:6287526-6287590	chr7	6287527	chr7_6287527_C_A	7.5e-06
chr7:21760594-21760595	chr7	21760595	chr7_21760595_G_A	5.4e-06	rs543141268
chr7:25653570-25667092	chr7	25667092	chr7_25667092_A_G	7.1e-06
chr7:32997656-33098860	chr7	33078464	chr7_33078464_G_A	5.6e-10	rs4723246
chr7:34723515-34723516	chr7	34723516	chr7_34723516_C_CATAAATAAATAA	1.9e-06
chr7:37926360-37939539	chr7	37939539	chr7_37939539_T_C	3.3e-06	rs10235774
chr7:46549140-46549141	chr7	46549141	chr7_46549141_T_C	4.7e-07	rs141984436
chr7:74953148-74953149	chr7	74953149	chr7_74953149_T_G	9.5e-06	rs71558563
chr7:80548291-80548292	chr7	80548292	chr7_80548292_G_C	8.9e-06
chr7:92621039-92644222	chr7	92644222	chr7_92644222_A_C	8.5e-08	rs3731343
chr7:96797668-96797669	chr7	96797669	chr7_96797669_G_T	9.9e-06	rs79848660
chr7:101051858-101051859	chr7	101051859	chr7_101051859_G_A	9.1e-06
chr7:101913082-102223635	chr7	102223635	chr7_102223635_G_A	5.5e-07	rs11761564
chr7:115084517-115084518	chr7	115084518	chr7_115084518_A_G	9.2e-06
chr7:115912988-116565891	chr7	116188410	chr7_116188410_CAGAAAG_C	1.2e-08	7:115828464_CAGAAAG_C
chr7:117141075-121389751	chr7	117274253	chr7_117274253_G_A	1.7e-16	rs4730774
chr7:123792274-124227223	chr7	124216404	chr7_124216404_T_C	4.3e-06	rs73445505
chr7:124752457-125158115	chr7	124796085	chr7_124796085_C_T	3.4e-09	rs28523990
chr7:127532612-128102970	chr7	127623424	chr7_127623424_G_A	3.2e-09	rs327508
chr7:130915079-130970737	chr7	130939031	chr7_130939031_C_G	1.3e-08	rs35349002
chr7:132783028-133754366	chr7	133252248	chr7_133252248_C_T	1.1e-06
chr7:134892088-134908760	chr7	134906346	chr7_134906346_C_T	2.3e-08	rs12707188
chr7:150868635-151433882	chr7	150963151	chr7_150963151_C_T	1,00E−06	rs4725386
chr8:18387257-18387258	chr8	18387258	chr8_18387258_G_GCGC	3.2e-06	rs531786575
chr8:25385696-25464329	chr8	25409587	chr8_25409587_G_A	2.5e-07	rs4871939
chr8:30314750-30597683	chr8	30317865	chr8_30317865_A_C	5.4e-11	rs12674731
chr8:37789638-37789735	chr8	37789639	chr8_37789639_C_T	6.5e-06	rs58030347
chr8:46289362-46289363	chr8	46289363	chr8_46289363_G_T	8.1e-06	rs527565132
chr8:58209746-58217487	chr8	58209747	chr8_58209747_T_G	7.1e-06
chr8:58209746-58217487	chr8	58217487	chr8_58217487_C_T	7.1e-06
chr8:69985505-71082534	chr8	70366744	chr8_70366744_A_T	2.1e-10	rs199741416
chr8:93247636-93269361	chr8	93269361	chr8_93269361_T_C	3.3e-07
chr8:111656782-111679325	chr8	111659809	chr8_111659809_C_T	9.5e-06
chr8:117016057-117195921	chr8	117016058	chr8_117016058_A_G	2.5e-06	rs11781136
chr8:117016057-117195921	chr8	117086342	chr8_117086342_T_C	2.5e-06	rs34551329
chr8:128121353-128632572	chr8	128395457	chr8_128395457_C_T	9.6e-11	rs7839341
chr8:129248284-129467485	chr8	129466714	chr8_129466714_C_T	6.2e-13	rs1835842
chr8:142313594-142313595	chr8	142313595	chr8_142313595_CTATG_C	5.3e-06
chr9:11386-1428216	chr9	635964	chr9_635964_C_G	1.9e-55
chr9:16399202-16915023	chr9	16841974	chr9_16841974_T_C	2.7e-08	rs10962633
chr9:22011083-22011084	chr9	22011084	chr9_22011084_G_C	5.9e-07	rs76959412
chr9:29733518-29733519	chr9	29733519	chr9_29733519_G_C	8.5e-06
chr9:82267074-83431953	chr9	83108818	chr9_83108818_A_G	4.9e-07
chr9:89462216-90061324	chr9	89639982	chr9_89639982_A_G	1.9e-12	rs28508285
chr9:95497420-95518041	chr9	95518041	chr9_95518041_AG_A	2.6e-06
chr9:101988350-101988351	chr9	101988351	chr9_101988351_G_A	8.4e-06	rs117184481
chr9:111069338-111074942	chr9	111070324	chr9_111070324_G_A	1.4e-06	rs10980722
chr9:115743779-115750018	chr9	115743780	chr9_115743780_C_G	4.5e-06	rs2188076
chr9:116375848-116547246	chr9	116382814	chr9_116382814_C_G	1.5e-12	rs1983813
chr9:124466650-124802308	chr9	124696189	chr9_124696189_G_A	9.1e-08	rs6478680
chrX:9297075-9297780	chrX	9297076	chrX_9297076_A_G	2.1e-07	rs4997204
chrX:10934607-10934608	chrX	10934608	chrX_10934608_A_G	8.2e-06	rs188919047
chrX:12864674-12864675	chrX	12864675	chrX_12864675_G_A	8.8e-07
chrX:21886154-21892365	chrX	21890714	chrX_21890714_CT_C	6.8e-06	X:21908832_CT_C
chrX:30978532-30978533	chrX	30978533	chrX_30978533_T_C	5.7e-06
chrX:41355203-41355204	chrX	41355204	chrX_41355204_G_C	6.5e-07	rs192844713
chrX:45244725-45264987	chrX	45251854	chrX_45251854_T_TTGTC	2.4e-06	rs375927949
chrX:46415579-47260928	chrX	46976679	chrX_46976679_C_T	1.7e-15	rs2187789
chrX:53477727-53477728	chrX	53477728	chrX_53477728_T_A	5.7e-06
chrX:53985418-54392563	chrX	54114039	chrX_54114039_T_TAC	2.4e-06
chrX:66456535-67981290	chrX	67752823	chrX_67752823_A_G	1.4e-09	rs4827551
chrX:69545897-74994992	chrX	70912790	chrX_70912790_T_TA	1.9e-59	rs143608528
chrX:77451505-77451506	chrX	77451506	chrX_77451506_C_T	4.8e-06	rs184571464
chrX:79098139-79251762	chrX	79098140	chrX_79098140_G_A	3.4e-06	rs6522700
chrX:85733064-85733065	chrX	85733065	chrX_85733065_G_A	1.3e-06
chrX:86660139-86956080	chrX	86956080	chrX_86956080_G_A	3.8e-06
chrX:103408993-103747128	chrX	103736086	chrX_103736086_T_C	1.4e-10	rs525704
chrX:105403184-105599142	chrX	105403185	chrX_105403185_C_T	1.2e-06	rs776446609
chrX:107085577-107085578	chrX	107085578	chrX_107085578_C_T	1.8e-06	rs5916776
chrX:116013380-116060906	chrX	116050678	chrX_116050678_A_G	1.9e-08	rs6608476
chrX:119598155-119617987	chrX	119601030	chrX_119601030_G_A	3,00E−07
chrX:119598155-119617987	chrX	119614552	chrX_119614552_T_TACA	3,00E−07
chrX:120358580-120467473	chrX	120447634	chrX_120447634_C_T	1.4e-06
chrX:120358580-120467473	chrX	120467473	chrX_120467473_T_C	1.4e-06
chrX:125916441-125949306	chrX	125949306	chrX_125949306_C_CT	2.6e-08
chrX:129661879-134917991	chrX	132181738	chrX_132181738_A_G	1.5e-126	rs5933115
