# Supplementary material for: Chromatin state origins of uterine leiomyoma
Source: Nat Commun. 2025 May 8;16:4307. doi: 10.1038/s41467-025-59646-w (PMC12062214; doi:10.1038/s41467-025-59646-w)
Supplement: Supplementary file 12 — Supplementary Data 10 [file 41467_2025_59646_MOESM12_ESM.xlsx]

## Sheet: Taulukko1
SAMPLE	SUBCLASS	HISTONE PTM
My_5001.1N1	Normal	H3K27me3
My_5001.1N1	Normal	H3K36me3
My_5001.1N1	Normal	H3K4me1
My_5001.1N1	Normal	H3K4me3
My_5001.1N1	Normal	H3K9me3
My_5001.1T1	MED12	H3K27me3
My_5001.1T1	MED12	H3K36me3
My_5001.1T1	MED12	H3K4me1
My_5001.1T1	MED12	H3K4me3
My_5001.1T1	MED12	H3K9me3
My_5005.1T3	MED12	H3K27me3
My_5005.1T3	MED12	H3K4me1
My_5005.1T3	MED12	H3K4me3
My_5005.1T3	MED12	H3K9me3
My_5013.1T1	MED12	H3K27me3
My_5013.1T1	MED12	H3K36me3
My_5013.1T1	MED12	H3K4me1
My_5013.1T1	MED12	H3K9me3
My_5016.1N3	Normal	H3K4me3
My_5016.1N3	Normal	H3K27me3
My_5016.1N3	Normal	H3K36me3
My_5016.1N3	Normal	H3K4me1
My_5016.1N3	Normal	H3K9me3
My_5016.1T1	HMGA2	H3K27me3
My_5016.1T1	HMGA2	H3K36me3
My_5016.1T1	HMGA2	H3K4me1
My_5016.1T1	HMGA2	H3K4me3
My_5016.1T1	HMGA2	H3K9me3
My_5018.1T2	MED12	H3K36me3
My_5019.1N1	Normal	H3K27me3
My_5019.1N1	Normal	H3K36me3
My_5019.1N1	Normal	H3K4me1
My_5019.1N1	Normal	H3K4me3
My_5019.1N1	Normal	H3K9me3
My_5019.1T1	HMGA2	H3K27me3
My_5019.1T1	HMGA2	H3K36me3
My_5019.1T1	HMGA2	H3K4me1
My_5019.1T1	HMGA2	H3K4me3
My_5019.1T1	HMGA2	H3K9me3
My_6139.1T1	FH	H3K27me3
My_6139.1T1	FH	H3K36me3
My_6139.1T1	FH	H3K4me1
My_6139.1T1	FH	H3K4me3
My_6139.1T1	FH	H3K9me3
My_6174.1T1	HMGA2	H3K27me3
My_6174.1T1	HMGA2	H3K36me3
My_6174.1T1	HMGA2	H3K4me1
My_6174.1T1	HMGA2	H3K9me3
My_6213.1T1	FH	H3K27me3
My_6213.1T1	FH	H3K36me3
My_6213.1T1	FH	H3K4me1
My_6213.1T1	FH	H3K4me3
My_6213.1T1	FH	H3K9me3
My_6217.1T1	FH	H3K27me3
My_6217.1T1	FH	H3K36me3
My_6217.1T1	FH	H3K4me1
My_6217.1T1	FH	H3K4me3
My_6217.1T1	FH	H3K9me3
