# Supplementary material for: Chromatin state origins of uterine leiomyoma
Source: Nat Commun. 2025 May 8;16:4307. doi: 10.1038/s41467-025-59646-w (PMC12062214; doi:10.1038/s41467-025-59646-w)
Supplement: Supplementary file 13 — Supplementary Data 11 [file 41467_2025_59646_MOESM13_ESM.xlsx]

## Sheet: Taulukko1
Accession	ENCODE.rE2G_accession	Biosample name	Organ	Download.URL	Output.type
ENCFF520FSG	ENCSR538QCA	C803	epithelium,nose	/files/ENCFF520FSG/@@download/ENCFF520FSG.bed.gz	thresholded element gene links
ENCFF962RZB	ENCSR578QSU	T-helper 1 cell	blood,bodily fluid	/files/ENCFF962RZB/@@download/ENCFF962RZB.bed.gz	thresholded element gene links
ENCFF057RTZ	ENCSR368MPO	G401	kidney	/files/ENCFF057RTZ/@@download/ENCFF057RTZ.bed.gz	thresholded element gene links
ENCFF293OFS	ENCSR958DUG	epithelial cell of proximal tubule	kidney,epithelium	/files/ENCFF293OFS/@@download/ENCFF293OFS.bed.gz	thresholded element gene links
ENCFF410AZP	ENCSR993QXL	thymus	thymus,endocrine gland,immune organ	/files/ENCFF410AZP/@@download/ENCFF410AZP.bed.gz	thresholded element gene links
ENCFF878UFQ	ENCSR650IKU	MCF 10A	epithelium,mammary gland,exocrine gland	/files/ENCFF878UFQ/@@download/ENCFF878UFQ.bed.gz	thresholded element gene links
ENCFF155VDC	ENCSR969WWH	activated T-helper 2 cell	blood,bodily fluid	/files/ENCFF155VDC/@@download/ENCFF155VDC.bed.gz	thresholded element gene links
ENCFF403AVZ	ENCSR305UEE	stimulated activated CD8-positive, alpha-beta memory T cell	blood,bodily fluid	/files/ENCFF403AVZ/@@download/ENCFF403AVZ.bed.gz	thresholded element gene links
ENCFF404ADG	ENCSR773CSS	D721Med	brain	/files/ENCFF404ADG/@@download/ENCFF404ADG.bed.gz	thresholded element gene links
ENCFF109SPE	ENCSR284CNU	T-helper 22 cell	blood,bodily fluid	/files/ENCFF109SPE/@@download/ENCFF109SPE.bed.gz	thresholded element gene links
ENCFF370NTX	ENCSR636TDS	foreskin melanocyte	penis	/files/ENCFF370NTX/@@download/ENCFF370NTX.bed.gz	thresholded element gene links
ENCFF349EGK	ENCSR365ICJ	hepatocyte	epithelium,endocrine gland,exocrine gland,liver	/files/ENCFF349EGK/@@download/ENCFF349EGK.bed.gz	thresholded element gene links
ENCFF860OEA	ENCSR742HBV	activated naive CD8-positive, alpha-beta T cell	blood,bodily fluid	/files/ENCFF860OEA/@@download/ENCFF860OEA.bed.gz	thresholded element gene links
ENCFF097DEO	ENCSR365GWS	myocyte	musculature of body	/files/ENCFF097DEO/@@download/ENCFF097DEO.bed.gz	thresholded element gene links
ENCFF352EEB	ENCSR016FFJ	muscle of trunk	musculature of body	/files/ENCFF352EEB/@@download/ENCFF352EEB.bed.gz	thresholded element gene links
ENCFF674CRT	ENCSR729ERQ	Karpas-422	blood,lymph node,bodily fluid	/files/ENCFF674CRT/@@download/ENCFF674CRT.bed.gz	thresholded element gene links
ENCFF364TMP	ENCSR622JHQ	GM04504	skin of body,connective tissue	/files/ENCFF364TMP/@@download/ENCFF364TMP.bed.gz	thresholded element gene links
ENCFF270BPS	ENCSR926POM	endothelial cell	epithelium	/files/ENCFF270BPS/@@download/ENCFF270BPS.bed.gz	thresholded element gene links
ENCFF171YNI	ENCSR855HMD	neural crest cell	embryo	/files/ENCFF171YNI/@@download/ENCFF171YNI.bed.gz	thresholded element gene links
ENCFF691PJA	ENCSR319ZII	EH	penis,connective tissue	/files/ENCFF691PJA/@@download/ENCFF691PJA.bed.gz	thresholded element gene links
ENCFF081FOY	ENCSR454NWQ	PC-9	lung	/files/ENCFF081FOY/@@download/ENCFF081FOY.bed.gz	thresholded element gene links
ENCFF866SIQ	ENCSR559DPV	H1	embryo	/files/ENCFF866SIQ/@@download/ENCFF866SIQ.bed.gz	thresholded element gene links
ENCFF836VJL	ENCSR796EBG	astrocyte of the hippocampus	brain	/files/ENCFF836VJL/@@download/ENCFF836VJL.bed.gz	thresholded element gene links
ENCFF680GCI	ENCSR194RHP	colonic mucosa	intestine,large intestine,colon	/files/ENCFF680GCI/@@download/ENCFF680GCI.bed.gz	thresholded element gene links
ENCFF274BVR	ENCSR187CDB	left lung	lung	/files/ENCFF274BVR/@@download/ENCFF274BVR.bed.gz	thresholded element gene links
ENCFF215GSI	ENCSR012ETT	urinary bladder	urinary bladder	/files/ENCFF215GSI/@@download/ENCFF215GSI.bed.gz	thresholded element gene links
ENCFF072KMM	ENCSR190SLC	A549	lung	/files/ENCFF072KMM/@@download/ENCFF072KMM.bed.gz	thresholded element gene links
ENCFF990KAH	ENCSR667YPL	Daoy	brain	/files/ENCFF990KAH/@@download/ENCFF990KAH.bed.gz	thresholded element gene links
ENCFF867ZSX	ENCSR884JZK	GM13977	blood,bodily fluid	/files/ENCFF867ZSX/@@download/ENCFF867ZSX.bed.gz	thresholded element gene links
ENCFF695YYV	ENCSR785HWY	heart left ventricle	heart	/files/ENCFF695YYV/@@download/ENCFF695YYV.bed.gz	thresholded element gene links
ENCFF631AKX	ENCSR171TFF	kidney capillary endothelial cell	vasculature,kidney,blood vessel,epithelium	/files/ENCFF631AKX/@@download/ENCFF631AKX.bed.gz	thresholded element gene links
ENCFF332LMS	ENCSR839CVY	stromal cell of bone marrow	bone marrow,bone element,connective tissue	/files/ENCFF332LMS/@@download/ENCFF332LMS.bed.gz	thresholded element gene links
ENCFF059DHV	ENCSR730IBR	left lobe of liver	endocrine gland,exocrine gland,liver	/files/ENCFF059DHV/@@download/ENCFF059DHV.bed.gz	thresholded element gene links
ENCFF964BAR	ENCSR522PES	L1-S8R	bone element,bone marrow	/files/ENCFF964BAR/@@download/ENCFF964BAR.bed.gz	thresholded element gene links
ENCFF213ARV	ENCSR085LIA	prostate gland	prostate gland	/files/ENCFF213ARV/@@download/ENCFF213ARV.bed.gz	thresholded element gene links
ENCFF262PWQ	ENCSR193HTW	AG09319	mouth,connective tissue	/files/ENCFF262PWQ/@@download/ENCFF262PWQ.bed.gz	thresholded element gene links
ENCFF127QRX	ENCSR644SVV	GM10266	blood,bodily fluid	/files/ENCFF127QRX/@@download/ENCFF127QRX.bed.gz	thresholded element gene links
ENCFF084UAC	ENCSR132IPH	SJCRH30	musculature of body,connective tissue	/files/ENCFF084UAC/@@download/ENCFF084UAC.bed.gz	thresholded element gene links
ENCFF470USV	ENCSR280XOE	HuH-7.5	epithelium,endocrine gland,exocrine gland,liver	/files/ENCFF470USV/@@download/ENCFF470USV.bed.gz	thresholded element gene links
ENCFF986LPQ	ENCSR823MSN	lower lobe of left lung	lung	/files/ENCFF986LPQ/@@download/ENCFF986LPQ.bed.gz	thresholded element gene links
ENCFF971RDG	ENCSR143TEA	bipolar neuron	eye,spinal cord,ear,brain	/files/ENCFF971RDG/@@download/ENCFF971RDG.bed.gz	thresholded element gene links
ENCFF140UKB	ENCSR823JBE	superior temporal gyrus	brain	/files/ENCFF140UKB/@@download/ENCFF140UKB.bed.gz	thresholded element gene links
ENCFF765TRI	ENCSR953EQU	kidney epithelial cell	kidney,epithelium	/files/ENCFF765TRI/@@download/ENCFF765TRI.bed.gz	thresholded element gene links
ENCFF086JZI	ENCSR317KZL	ACHN	kidney	/files/ENCFF086JZI/@@download/ENCFF086JZI.bed.gz	thresholded element gene links
ENCFF321GCB	ENCSR138UTF	tibial artery	blood vessel,limb,vasculature,arterial blood vessel	/files/ENCFF321GCB/@@download/ENCFF321GCB.bed.gz	thresholded element gene links
ENCFF943QYF	ENCSR917EBY	activated effector memory CD4-positive, alpha-beta T cell	blood,bodily fluid	/files/ENCFF943QYF/@@download/ENCFF943QYF.bed.gz	thresholded element gene links
ENCFF803JTD	ENCSR926IPQ	germinal center	lymphoid tissue	/files/ENCFF803JTD/@@download/ENCFF803JTD.bed.gz	thresholded element gene links
ENCFF248AYT	ENCSR913QAZ	left renal pelvis	kidney,ureter	/files/ENCFF248AYT/@@download/ENCFF248AYT.bed.gz	thresholded element gene links
ENCFF359XUP	ENCSR216XSE	uterus	uterus	/files/ENCFF359XUP/@@download/ENCFF359XUP.bed.gz	thresholded element gene links
ENCFF179LQB	ENCSR817GHY	skeletal muscle cell	musculature of body	/files/ENCFF179LQB/@@download/ENCFF179LQB.bed.gz	thresholded element gene links
ENCFF099MHB	ENCSR761NXY	T-cell	blood,bodily fluid	/files/ENCFF099MHB/@@download/ENCFF099MHB.bed.gz	thresholded element gene links
ENCFF964MSN	ENCSR816UIW	adrenal gland	endocrine gland,adrenal gland	/files/ENCFF964MSN/@@download/ENCFF964MSN.bed.gz	thresholded element gene links
ENCFF406LKQ	ENCSR420FTQ	left kidney	kidney	/files/ENCFF406LKQ/@@download/ENCFF406LKQ.bed.gz	thresholded element gene links
ENCFF570XUA	ENCSR386WJY	embryonic facial prominence	embryo	/files/ENCFF570XUA/@@download/ENCFF570XUA.bed.gz	thresholded element gene links
ENCFF683XOA	ENCSR876VJN	medulla oblongata	brain	/files/ENCFF683XOA/@@download/ENCFF683XOA.bed.gz	thresholded element gene links
ENCFF478BCW	ENCSR348OBO	psoas muscle	musculature of body	/files/ENCFF478BCW/@@download/ENCFF478BCW.bed.gz	thresholded element gene links
ENCFF355DXO	ENCSR517CDD	KBM-7	bone element,bone marrow	/files/ENCFF355DXO/@@download/ENCFF355DXO.bed.gz	thresholded element gene links
ENCFF558UZU	ENCSR109NUF	hindlimb muscle	musculature of body,limb	/files/ENCFF558UZU/@@download/ENCFF558UZU.bed.gz	thresholded element gene links
ENCFF394TRG	ENCSR233WFV	activated CD8-positive, alpha-beta memory T cell	blood,bodily fluid	/files/ENCFF394TRG/@@download/ENCFF394TRG.bed.gz	thresholded element gene links
ENCFF376YZH	ENCSR891DPS	large intestine	intestine,large intestine	/files/ENCFF376YZH/@@download/ENCFF376YZH.bed.gz	thresholded element gene links
ENCFF160QVC	ENCSR329PSW	GM04503	skin of body,connective tissue	/files/ENCFF160QVC/@@download/ENCFF160QVC.bed.gz	thresholded element gene links
ENCFF627YIZ	ENCSR494CRO	neuronal stem cell	embryo	/files/ENCFF627YIZ/@@download/ENCFF627YIZ.bed.gz	thresholded element gene links
ENCFF993SSX	ENCSR090FNF	stomach	stomach	/files/ENCFF993SSX/@@download/ENCFF993SSX.bed.gz	thresholded element gene links
ENCFF881UNU	ENCSR863DXW	activated T-helper 1 cell	blood,bodily fluid	/files/ENCFF881UNU/@@download/ENCFF881UNU.bed.gz	thresholded element gene links
ENCFF613IFH	ENCSR054QAD	skin of body	skin of body	/files/ENCFF613IFH/@@download/ENCFF613IFH.bed.gz	thresholded element gene links
ENCFF577RJC	ENCSR740HZI	HAP-1	bone element,bone marrow	/files/ENCFF577RJC/@@download/ENCFF577RJC.bed.gz	thresholded element gene links
ENCFF368JGH	ENCSR964BYJ	dermis microvascular lymphatic vessel endothelial cell	vasculature,blood vessel,epithelium,lymphatic vessel,skin of body	/files/ENCFF368JGH/@@download/ENCFF368JGH.bed.gz	thresholded element gene links
ENCFF498NCR	ENCSR779DMI	stimulated activated CD4-positive, alpha-beta T cell	blood,bodily fluid	/files/ENCFF498NCR/@@download/ENCFF498NCR.bed.gz	thresholded element gene links
ENCFF457JVQ	ENCSR085WWJ	cardiac fibroblast	heart,connective tissue	/files/ENCFF457JVQ/@@download/ENCFF457JVQ.bed.gz	thresholded element gene links
ENCFF033AXQ	ENCSR257KRP	BJ	skin of body,penis,connective tissue	/files/ENCFF033AXQ/@@download/ENCFF033AXQ.bed.gz	thresholded element gene links
ENCFF567OFK	ENCSR789LDS	H4	epithelium,brain	/files/ENCFF567OFK/@@download/ENCFF567OFK.bed.gz	thresholded element gene links
ENCFF878UPA	ENCSR348VWE	activated T-cell	blood,bodily fluid	/files/ENCFF878UPA/@@download/ENCFF878UPA.bed.gz	thresholded element gene links
ENCFF286DOJ	ENCSR295WZT	brain microvascular endothelial cell	blood vessel,vasculature,epithelium,brain	/files/ENCFF286DOJ/@@download/ENCFF286DOJ.bed.gz	thresholded element gene links
ENCFF875SXC	ENCSR650NCT	iPS DF 4.7	skin of body,penis,skin of prepuce of penis	/files/ENCFF875SXC/@@download/ENCFF875SXC.bed.gz	thresholded element gene links
ENCFF834LTN	ENCSR444XSS	right lung	lung	/files/ENCFF834LTN/@@download/ENCFF834LTN.bed.gz	thresholded element gene links
ENCFF293HJK	ENCSR694OCF	Jurkat, Clone E6-1	blood,bodily fluid	/files/ENCFF293HJK/@@download/ENCFF293HJK.bed.gz	thresholded element gene links
ENCFF144UWN	ENCSR114JZF	activated T-cell	blood,bodily fluid	/files/ENCFF144UWN/@@download/ENCFF144UWN.bed.gz	thresholded element gene links
ENCFF023QMI	ENCSR633LTE	memory B cell	blood,bodily fluid	/files/ENCFF023QMI/@@download/ENCFF023QMI.bed.gz	thresholded element gene links
ENCFF032FQC	ENCSR312STJ	smooth muscle cell of the brain vasculature	vasculature,brain	/files/ENCFF032FQC/@@download/ENCFF032FQC.bed.gz	thresholded element gene links
ENCFF815ILK	ENCSR030MBR	K562	blood,bodily fluid	/files/ENCFF815ILK/@@download/ENCFF815ILK.bed.gz	thresholded element gene links
ENCFF427YIW	ENCSR878SVZ	vagina	vagina	/files/ENCFF427YIW/@@download/ENCFF427YIW.bed.gz	thresholded element gene links
ENCFF169ERB	ENCSR145JAT	RCC 7860	kidney,epithelium	/files/ENCFF169ERB/@@download/ENCFF169ERB.bed.gz	thresholded element gene links
ENCFF667CPD	ENCSR818NVY	activated naive CD4-positive, alpha-beta T cell	blood,bodily fluid	/files/ENCFF667CPD/@@download/ENCFF667CPD.bed.gz	thresholded element gene links
ENCFF147DFB	ENCSR314KPH	naive thymus-derived CD8-positive, alpha-beta T cell	blood,bodily fluid	/files/ENCFF147DFB/@@download/ENCFF147DFB.bed.gz	thresholded element gene links
ENCFF185AZC	ENCSR125DZA	progenitor cell of endocrine pancreas	pancreas,endocrine gland	/files/ENCFF185AZC/@@download/ENCFF185AZC.bed.gz	thresholded element gene links
ENCFF676TYG	ENCSR838WCM	central memory CD4-positive, alpha-beta T cell		/files/ENCFF676TYG/@@download/ENCFF676TYG.bed.gz	thresholded element gene links
ENCFF753WSZ	ENCSR374FKI	CD4-positive, alpha-beta memory T cell	blood,bodily fluid	/files/ENCFF753WSZ/@@download/ENCFF753WSZ.bed.gz	thresholded element gene links
ENCFF248BEW	ENCSR173UNE	GM12891	blood,bodily fluid	/files/ENCFF248BEW/@@download/ENCFF248BEW.bed.gz	thresholded element gene links
ENCFF335PAG	ENCSR725NVY	myotube	musculature of body	/files/ENCFF335PAG/@@download/ENCFF335PAG.bed.gz	thresholded element gene links
ENCFF713PXB	ENCSR691XSW	fibroblast of skin of left biceps	skin of body	/files/ENCFF713PXB/@@download/ENCFF713PXB.bed.gz	thresholded element gene links
ENCFF266VJQ	ENCSR138HHS	lung microvascular endothelial cell	blood vessel,vasculature,lung,epithelium	/files/ENCFF266VJQ/@@download/ENCFF266VJQ.bed.gz	thresholded element gene links
ENCFF212MFC	ENCSR494HEE	activated CD8-positive, alpha-beta T cell		/files/ENCFF212MFC/@@download/ENCFF212MFC.bed.gz	thresholded element gene links
ENCFF720BZC	ENCSR314EEC	HL-60	blood,bodily fluid	/files/ENCFF720BZC/@@download/ENCFF720BZC.bed.gz	thresholded element gene links
ENCFF402NLK	ENCSR468ERK	astrocyte of the cerebellum	brain	/files/ENCFF402NLK/@@download/ENCFF402NLK.bed.gz	thresholded element gene links
ENCFF255FMT	ENCSR489YSN	A549	lung	/files/ENCFF255FMT/@@download/ENCFF255FMT.bed.gz	thresholded element gene links
ENCFF557BXA	ENCSR881DOW	lower leg skin	skin of body,limb	/files/ENCFF557BXA/@@download/ENCFF557BXA.bed.gz	thresholded element gene links
ENCFF604ALZ	ENCSR557GTW	choroid plexus epithelial cell	epithelium,vasculature,brain	/files/ENCFF604ALZ/@@download/ENCFF604ALZ.bed.gz	thresholded element gene links
ENCFF983NQN	ENCSR018SQA	adipocyte	connective tissue	/files/ENCFF983NQN/@@download/ENCFF983NQN.bed.gz	thresholded element gene links
ENCFF934IKY	ENCSR692YLW	fibroblast of skin of right quadriceps	skin of body	/files/ENCFF934IKY/@@download/ENCFF934IKY.bed.gz	thresholded element gene links
ENCFF364EVZ	ENCSR890MZN	osteoblast	connective tissue	/files/ENCFF364EVZ/@@download/ENCFF364EVZ.bed.gz	thresholded element gene links
ENCFF593BYK	ENCSR306XYW	effector CD4-positive, alpha-beta T cell		/files/ENCFF593BYK/@@download/ENCFF593BYK.bed.gz	thresholded element gene links
ENCFF568VZL	ENCSR478PCZ	HFF-Myc	penis,connective tissue	/files/ENCFF568VZL/@@download/ENCFF568VZL.bed.gz	thresholded element gene links
ENCFF232FPY	ENCSR894TMK	NB4	bone element,bone marrow	/files/ENCFF232FPY/@@download/ENCFF232FPY.bed.gz	thresholded element gene links
ENCFF149LCX	ENCSR448NMB	ovary	gonad,ovary	/files/ENCFF149LCX/@@download/ENCFF149LCX.bed.gz	thresholded element gene links
ENCFF272SNP	ENCSR663QUL	HK-2	kidney,epithelium	/files/ENCFF272SNP/@@download/ENCFF272SNP.bed.gz	thresholded element gene links
ENCFF545XMM	ENCSR128TTO	CD8-positive, alpha-beta memory T cell	blood,bodily fluid	/files/ENCFF545XMM/@@download/ENCFF545XMM.bed.gz	thresholded element gene links
ENCFF374TXD	ENCSR524HTB	GM12892	blood,bodily fluid	/files/ENCFF374TXD/@@download/ENCFF374TXD.bed.gz	thresholded element gene links
ENCFF339KHX	ENCSR459BXB	IMR-90	lung,connective tissue	/files/ENCFF339KHX/@@download/ENCFF339KHX.bed.gz	thresholded element gene links
ENCFF127HCO	ENCSR005LLF	muscle of back	musculature of body	/files/ENCFF127HCO/@@download/ENCFF127HCO.bed.gz	thresholded element gene links
ENCFF267TTE	ENCSR917ONI	HT1080	epithelium,connective tissue	/files/ENCFF267TTE/@@download/ENCFF267TTE.bed.gz	thresholded element gene links
ENCFF831CJF	ENCSR727DQR	LoVo	intestine,epithelium,large intestine,colon	/files/ENCFF831CJF/@@download/ENCFF831CJF.bed.gz	thresholded element gene links
ENCFF646DTH	ENCSR598BNQ	activated T-helper 9 cell	blood,bodily fluid	/files/ENCFF646DTH/@@download/ENCFF646DTH.bed.gz	thresholded element gene links
ENCFF991IKM	ENCSR483XEU	SK-MEL-5	epithelium,skin of body	/files/ENCFF991IKM/@@download/ENCFF991IKM.bed.gz	thresholded element gene links
ENCFF664MWL	ENCSR352HYZ	coronary artery	vasculature,blood vessel,heart,arterial blood vessel	/files/ENCFF664MWL/@@download/ENCFF664MWL.bed.gz	thresholded element gene links
ENCFF329EOJ	ENCSR596AXP	GM23248	skin of body,limb,connective tissue	/files/ENCFF329EOJ/@@download/ENCFF329EOJ.bed.gz	thresholded element gene links
ENCFF977KWG	ENCSR400HCW	stimulated activated effector memory CD8-positive, alpha-beta T cell	blood,bodily fluid	/files/ENCFF977KWG/@@download/ENCFF977KWG.bed.gz	thresholded element gene links
ENCFF301UGZ	ENCSR986ERG	B cell	blood,bodily fluid	/files/ENCFF301UGZ/@@download/ENCFF301UGZ.bed.gz	thresholded element gene links
ENCFF156JFE	ENCSR920QOA	CD4-positive, alpha-beta T cell	blood,bodily fluid	/files/ENCFF156JFE/@@download/ENCFF156JFE.bed.gz	thresholded element gene links
ENCFF820YRW	ENCSR165CCO	activated naive CD4-positive, alpha-beta T cell	blood,bodily fluid	/files/ENCFF820YRW/@@download/ENCFF820YRW.bed.gz	thresholded element gene links
ENCFF377NXK	ENCSR108QOG	right renal cortex interstitium	kidney	/files/ENCFF377NXK/@@download/ENCFF377NXK.bed.gz	thresholded element gene links
ENCFF209EBG	ENCSR157PLI	cardiovascular progenitor cell		/files/ENCFF209EBG/@@download/ENCFF209EBG.bed.gz	thresholded element gene links
ENCFF194XVI	ENCSR192APW	foreskin fibroblast	skin of body,penis,connective tissue	/files/ENCFF194XVI/@@download/ENCFF194XVI.bed.gz	thresholded element gene links
ENCFF630QKK	ENCSR033VFL	fibroblast of skin of right biceps	skin of body	/files/ENCFF630QKK/@@download/ENCFF630QKK.bed.gz	thresholded element gene links
ENCFF458THA	ENCSR123KOP	activated T-cell	blood,bodily fluid	/files/ENCFF458THA/@@download/ENCFF458THA.bed.gz	thresholded element gene links
ENCFF859RCX	ENCSR657CAJ	left cardiac atrium	heart	/files/ENCFF859RCX/@@download/ENCFF859RCX.bed.gz	thresholded element gene links
ENCFF396DZR	ENCSR782HUM	iPS DF 6.9	skin of body,penis,skin of prepuce of penis	/files/ENCFF396DZR/@@download/ENCFF396DZR.bed.gz	thresholded element gene links
ENCFF437OYX	ENCSR501HDK	frontal cortex	brain	/files/ENCFF437OYX/@@download/ENCFF437OYX.bed.gz	thresholded element gene links
ENCFF496LQP	ENCSR684TYX	globus pallidus	brain	/files/ENCFF496LQP/@@download/ENCFF496LQP.bed.gz	thresholded element gene links
ENCFF838PJZ	ENCSR115RYY	heart	heart	/files/ENCFF838PJZ/@@download/ENCFF838PJZ.bed.gz	thresholded element gene links
ENCFF216HEG	ENCSR136MGZ	liver	exocrine gland,endocrine gland,liver	/files/ENCFF216HEG/@@download/ENCFF216HEG.bed.gz	thresholded element gene links
ENCFF057VLU	ENCSR277MCU	common myeloid progenitor, CD34-positive	bone marrow,bone element	/files/ENCFF057VLU/@@download/ENCFF057VLU.bed.gz	thresholded element gene links
ENCFF122CVV	ENCSR820LHU	kidney	kidney	/files/ENCFF122CVV/@@download/ENCFF122CVV.bed.gz	thresholded element gene links
ENCFF376ZHK	ENCSR781RZF	spinal cord	spinal cord	/files/ENCFF376ZHK/@@download/ENCFF376ZHK.bed.gz	thresholded element gene links
ENCFF630RFD	ENCSR370ZTQ	kidney glomerular epithelial cell	epithelium,kidney	/files/ENCFF630RFD/@@download/ENCFF630RFD.bed.gz	thresholded element gene links
ENCFF610HON	ENCSR320MJQ	amniotic stem cell	extraembryonic component,connective tissue	/files/ENCFF610HON/@@download/ENCFF610HON.bed.gz	thresholded element gene links
ENCFF116MMF	ENCSR613ZEC	T-helper 9 cell	blood,bodily fluid	/files/ENCFF116MMF/@@download/ENCFF116MMF.bed.gz	thresholded element gene links
ENCFF125FAK	ENCSR375PEG	T follicular helper cell		/files/ENCFF125FAK/@@download/ENCFF125FAK.bed.gz	thresholded element gene links
ENCFF904ZEA	ENCSR856IZZ	CD8-positive, alpha-beta T cell	blood,bodily fluid	/files/ENCFF904ZEA/@@download/ENCFF904ZEA.bed.gz	thresholded element gene links
ENCFF480NWT	ENCSR098CSP	GM12864	blood,bodily fluid	/files/ENCFF480NWT/@@download/ENCFF480NWT.bed.gz	thresholded element gene links
ENCFF373QCW	ENCSR491HED	AG04450	lung,connective tissue	/files/ENCFF373QCW/@@download/ENCFF373QCW.bed.gz	thresholded element gene links
ENCFF804BTE	ENCSR581LSW	activated T-helper 1 cell	blood,bodily fluid	/files/ENCFF804BTE/@@download/ENCFF804BTE.bed.gz	thresholded element gene links
ENCFF166YOL	ENCSR351MLI	dedifferentiated amniotic fluid mesenchymal stem cell	extraembryonic component,connective tissue	/files/ENCFF166YOL/@@download/ENCFF166YOL.bed.gz	thresholded element gene links
ENCFF676JPP	ENCSR321QXS	activated CD8-positive, alpha-beta T cell		/files/ENCFF676JPP/@@download/ENCFF676JPP.bed.gz	thresholded element gene links
ENCFF011LTM	ENCSR109MQQ	WTC11	skin of body,connective tissue	/files/ENCFF011LTM/@@download/ENCFF011LTM.bed.gz	thresholded element gene links
ENCFF101WTE	ENCSR881BOY	A549	lung	/files/ENCFF101WTE/@@download/ENCFF101WTE.bed.gz	thresholded element gene links
ENCFF758UOI	ENCSR899KZG	glomerular visceral epithelial cell	kidney,epithelium	/files/ENCFF758UOI/@@download/ENCFF758UOI.bed.gz	thresholded element gene links
ENCFF988CXW	ENCSR227MOO	CMK	blood,bodily fluid,bone element,bone marrow	/files/ENCFF988CXW/@@download/ENCFF988CXW.bed.gz	thresholded element gene links
ENCFF129LUX	ENCSR890OHL	GM19240	blood,bodily fluid	/files/ENCFF129LUX/@@download/ENCFF129LUX.bed.gz	thresholded element gene links
ENCFF586TYO	ENCSR523COB	endothelial cell of umbilical vein	vasculature,vein,blood vessel,epithelium,extraembryonic component,placenta	/files/ENCFF586TYO/@@download/ENCFF586TYO.bed.gz	thresholded element gene links
ENCFF031XQO	ENCSR783XUD	BE2C	brain	/files/ENCFF031XQO/@@download/ENCFF031XQO.bed.gz	thresholded element gene links
ENCFF493PVI	ENCSR842WAQ	HepG2	epithelium,endocrine gland,exocrine gland,liver	/files/ENCFF493PVI/@@download/ENCFF493PVI.bed.gz	thresholded element gene links
ENCFF878RCZ	ENCSR600MIM	dermis blood vessel endothelial cell	blood vessel,skin of body,vasculature,epithelium	/files/ENCFF878RCZ/@@download/ENCFF878RCZ.bed.gz	thresholded element gene links
ENCFF387KDH	ENCSR629ZKL	right atrium auricular region	heart	/files/ENCFF387KDH/@@download/ENCFF387KDH.bed.gz	thresholded element gene links
ENCFF293NMV	ENCSR596YYQ	RPMI8226	blood,bodily fluid	/files/ENCFF293NMV/@@download/ENCFF293NMV.bed.gz	thresholded element gene links
ENCFF802ONL	ENCSR163ZKO	left forelimb	skeleton,limb,bone element	/files/ENCFF802ONL/@@download/ENCFF802ONL.bed.gz	thresholded element gene links
ENCFF162XQX	ENCSR820OKT	mesenchymal stem cell	connective tissue	/files/ENCFF162XQX/@@download/ENCFF162XQX.bed.gz	thresholded element gene links
ENCFF438NVX	ENCSR188IYJ	suprapubic skin	skin of body	/files/ENCFF438NVX/@@download/ENCFF438NVX.bed.gz	thresholded element gene links
ENCFF840UAB	ENCSR297ISC	renal cortical epithelial cell	kidney,epithelium	/files/ENCFF840UAB/@@download/ENCFF840UAB.bed.gz	thresholded element gene links
ENCFF412GGL	ENCSR090YMG	T-helper 17 cell	blood,bodily fluid	/files/ENCFF412GGL/@@download/ENCFF412GGL.bed.gz	thresholded element gene links
ENCFF844AWZ	ENCSR729TJJ	sigmoid colon	intestine,large intestine,colon	/files/ENCFF844AWZ/@@download/ENCFF844AWZ.bed.gz	thresholded element gene links
ENCFF159SKF	ENCSR718DPZ	brain pericyte	connective tissue,brain	/files/ENCFF159SKF/@@download/ENCFF159SKF.bed.gz	thresholded element gene links
ENCFF618HVK	ENCSR271HOG	small intestine	small intestine,intestine	/files/ENCFF618HVK/@@download/ENCFF618HVK.bed.gz	thresholded element gene links
ENCFF900JXI	ENCSR965IKF	activated gamma-delta T cell	blood,bodily fluid	/files/ENCFF900JXI/@@download/ENCFF900JXI.bed.gz	thresholded element gene links
ENCFF668AXK	ENCSR842GMO	renal pelvis	kidney	/files/ENCFF668AXK/@@download/ENCFF668AXK.bed.gz	thresholded element gene links
ENCFF330IPH	ENCSR556RIO	A673	musculature of body	/files/ENCFF330IPH/@@download/ENCFF330IPH.bed.gz	thresholded element gene links
ENCFF032RXW	ENCSR640QXJ	keratinocyte	epithelium,skin of body	/files/ENCFF032RXW/@@download/ENCFF032RXW.bed.gz	thresholded element gene links
ENCFF314RHC	ENCSR082QVW	iPS DF 19.11	skin of body,penis,skin of prepuce of penis	/files/ENCFF314RHC/@@download/ENCFF314RHC.bed.gz	thresholded element gene links
ENCFF878SSA	ENCSR811NGZ	activated T-cell	blood,bodily fluid	/files/ENCFF878SSA/@@download/ENCFF878SSA.bed.gz	thresholded element gene links
ENCFF088SEM	ENCSR791QEM	naive thymus-derived CD8-positive, alpha-beta T cell	blood,bodily fluid	/files/ENCFF088SEM/@@download/ENCFF088SEM.bed.gz	thresholded element gene links
ENCFF508ZCZ	ENCSR349NJC	EL	penis,connective tissue	/files/ENCFF508ZCZ/@@download/ENCFF508ZCZ.bed.gz	thresholded element gene links
ENCFF101PDG	ENCSR928XYW	M059J	brain	/files/ENCFF101PDG/@@download/ENCFF101PDG.bed.gz	thresholded element gene links
ENCFF542FVN	ENCSR613FLK	A172	brain	/files/ENCFF542FVN/@@download/ENCFF542FVN.bed.gz	thresholded element gene links
ENCFF800DLH	ENCSR276HLG	mucosa of gallbladder	gallbladder	/files/ENCFF800DLH/@@download/ENCFF800DLH.bed.gz	thresholded element gene links
ENCFF593GIV	ENCSR490HNO	ELF-1	embryo	/files/ENCFF593GIV/@@download/ENCFF593GIV.bed.gz	thresholded element gene links
ENCFF948GDM	ENCSR043AAZ	Caco-2	intestine,large intestine,colon	/files/ENCFF948GDM/@@download/ENCFF948GDM.bed.gz	thresholded element gene links
ENCFF090JAO	ENCSR993LBC	putamen	brain	/files/ENCFF090JAO/@@download/ENCFF090JAO.bed.gz	thresholded element gene links
ENCFF286YPH	ENCSR972QPJ	NCI-H929	bone element,bone marrow	/files/ENCFF286YPH/@@download/ENCFF286YPH.bed.gz	thresholded element gene links
ENCFF728HSS	ENCSR757SHQ	activated naive CD8-positive, alpha-beta T cell	blood,bodily fluid	/files/ENCFF728HSS/@@download/ENCFF728HSS.bed.gz	thresholded element gene links
ENCFF301ELS	ENCSR359VQR	tibial nerve	nerve,limb	/files/ENCFF301ELS/@@download/ENCFF301ELS.bed.gz	thresholded element gene links
ENCFF397VDP	ENCSR762PKR	H9	embryo	/files/ENCFF397VDP/@@download/ENCFF397VDP.bed.gz	thresholded element gene links
ENCFF852GRD	ENCSR176HZX	astrocyte of the spinal cord	spinal cord	/files/ENCFF852GRD/@@download/ENCFF852GRD.bed.gz	thresholded element gene links
ENCFF443WQN	ENCSR001HPD	SK-N-DZ	brain	/files/ENCFF443WQN/@@download/ENCFF443WQN.bed.gz	thresholded element gene links
ENCFF713FNE	ENCSR695YDT	CD8-positive, alpha-beta memory T cell	blood,bodily fluid	/files/ENCFF713FNE/@@download/ENCFF713FNE.bed.gz	thresholded element gene links
ENCFF706YUU	ENCSR526BQE	right cardiac atrium	heart	/files/ENCFF706YUU/@@download/ENCFF706YUU.bed.gz	thresholded element gene links
ENCFF353UFX	ENCSR354QLA	activated T-helper 1 cell	blood,bodily fluid	/files/ENCFF353UFX/@@download/ENCFF353UFX.bed.gz	thresholded element gene links
ENCFF137ICN	ENCSR691AZZ	fibroblast of skin of back	skin of body,connective tissue	/files/ENCFF137ICN/@@download/ENCFF137ICN.bed.gz	thresholded element gene links
ENCFF463AGD	ENCSR951GSP	inflammatory macrophage	blood,bodily fluid	/files/ENCFF463AGD/@@download/ENCFF463AGD.bed.gz	thresholded element gene links
ENCFF766CCV	ENCSR290LUH	type B pancreatic cell	pancreas,endocrine gland,epithelium	/files/ENCFF766CCV/@@download/ENCFF766CCV.bed.gz	thresholded element gene links
ENCFF049BZD	ENCSR722CRD	femur	skeleton,limb,bone element	/files/ENCFF049BZD/@@download/ENCFF049BZD.bed.gz	thresholded element gene links
ENCFF028VAS	ENCSR159NJK	HCEC 1CT	intestine,large intestine,colon	/files/ENCFF028VAS/@@download/ENCFF028VAS.bed.gz	thresholded element gene links
ENCFF463EUK	ENCSR849VXS	HCT116	intestine,epithelium,large intestine,colon	/files/ENCFF463EUK/@@download/ENCFF463EUK.bed.gz	thresholded element gene links
ENCFF031HYY	ENCSR280BGF	glomerular endothelial cell	kidney,vasculature,epithelium	/files/ENCFF031HYY/@@download/ENCFF031HYY.bed.gz	thresholded element gene links
ENCFF913LUF	ENCSR476JDD	activated CD4-positive, alpha-beta memory T cell	blood,bodily fluid	/files/ENCFF913LUF/@@download/ENCFF913LUF.bed.gz	thresholded element gene links
ENCFF343AAG	ENCSR215EWN	GM12865	blood,bodily fluid	/files/ENCFF343AAG/@@download/ENCFF343AAG.bed.gz	thresholded element gene links
ENCFF638VUW	ENCSR726HNL	ureter	kidney,ureter	/files/ENCFF638VUW/@@download/ENCFF638VUW.bed.gz	thresholded element gene links
ENCFF362KPI	ENCSR715QOV	cardiac myoblast	musculature of body,heart	/files/ENCFF362KPI/@@download/ENCFF362KPI.bed.gz	thresholded element gene links
ENCFF283NCL	ENCSR650VMO	naive B cell	blood,bodily fluid	/files/ENCFF283NCL/@@download/ENCFF283NCL.bed.gz	thresholded element gene links
ENCFF815REA	ENCSR562XHO	WERI-Rb-1	eye	/files/ENCFF815REA/@@download/ENCFF815REA.bed.gz	thresholded element gene links
ENCFF607RIW	ENCSR360XKW	T-helper 2 cell	blood,bodily fluid	/files/ENCFF607RIW/@@download/ENCFF607RIW.bed.gz	thresholded element gene links
ENCFF600THT	ENCSR867BIL	chorion	extraembryonic component	/files/ENCFF600THT/@@download/ENCFF600THT.bed.gz	thresholded element gene links
ENCFF585SUZ	ENCSR355AVB	posterior cingulate gyrus	brain	/files/ENCFF585SUZ/@@download/ENCFF585SUZ.bed.gz	thresholded element gene links
ENCFF804CGF	ENCSR525RCT	heart right ventricle	heart	/files/ENCFF804CGF/@@download/ENCFF804CGF.bed.gz	thresholded element gene links
ENCFF449ZUQ	ENCSR572OIC	fibroblast of the conjunctiva	eye,connective tissue	/files/ENCFF449ZUQ/@@download/ENCFF449ZUQ.bed.gz	thresholded element gene links
ENCFF696TNO	ENCSR937UZN	AG09309	skin of body,connective tissue	/files/ENCFF696TNO/@@download/ENCFF696TNO.bed.gz	thresholded element gene links
ENCFF669EPE	ENCSR522XMK	fibroblast of lung	lung,connective tissue	/files/ENCFF669EPE/@@download/ENCFF669EPE.bed.gz	thresholded element gene links
ENCFF346PHP	ENCSR355KXS	left renal cortex interstitium	kidney	/files/ENCFF346PHP/@@download/ENCFF346PHP.bed.gz	thresholded element gene links
ENCFF151KHP	ENCSR163EFB	posterior vena cava	blood vessel,vasculature,vein	/files/ENCFF151KHP/@@download/ENCFF151KHP.bed.gz	thresholded element gene links
ENCFF849HBV	ENCSR057BSH	HFFc6	penis,connective tissue	/files/ENCFF849HBV/@@download/ENCFF849HBV.bed.gz	thresholded element gene links
ENCFF693AEC	ENCSR602YDS	HT-29	intestine,epithelium,large intestine,colon	/files/ENCFF693AEC/@@download/ENCFF693AEC.bed.gz	thresholded element gene links
ENCFF402BPC	ENCSR719DWL	midbrain	brain	/files/ENCFF402BPC/@@download/ENCFF402BPC.bed.gz	thresholded element gene links
ENCFF153QIW	ENCSR782DXJ	tongue	mouth,tongue	/files/ENCFF153QIW/@@download/ENCFF153QIW.bed.gz	thresholded element gene links
ENCFF391FUT	ENCSR786GLA	omental fat pad	adipose tissue,connective tissue	/files/ENCFF391FUT/@@download/ENCFF391FUT.bed.gz	thresholded element gene links
ENCFF206EWI	ENCSR085RZH	T47D	epithelium,mammary gland,exocrine gland	/files/ENCFF206EWI/@@download/ENCFF206EWI.bed.gz	thresholded element gene links
ENCFF798QEN	ENCSR069IQY	activated CD4-positive, alpha-beta memory T cell	blood,bodily fluid	/files/ENCFF798QEN/@@download/ENCFF798QEN.bed.gz	thresholded element gene links
ENCFF647NCT	ENCSR400TWM	placenta	extraembryonic component,placenta	/files/ENCFF647NCT/@@download/ENCFF647NCT.bed.gz	thresholded element gene links
ENCFF632BYQ	ENCSR631GFW	endodermal cell	embryo	/files/ENCFF632BYQ/@@download/ENCFF632BYQ.bed.gz	thresholded element gene links
ENCFF172LEP	ENCSR111GRA	muscle of arm	musculature of body,limb	/files/ENCFF172LEP/@@download/ENCFF172LEP.bed.gz	thresholded element gene links
ENCFF911ZDT	ENCSR899SDA	activated CD4-positive, alpha-beta T cell	blood,bodily fluid	/files/ENCFF911ZDT/@@download/ENCFF911ZDT.bed.gz	thresholded element gene links
ENCFF228FNC	ENCSR997TYH	Caki2	kidney,epithelium	/files/ENCFF228FNC/@@download/ENCFF228FNC.bed.gz	thresholded element gene links
ENCFF594IMX	ENCSR824CUY	mesendoderm	embryo	/files/ENCFF594IMX/@@download/ENCFF594IMX.bed.gz	thresholded element gene links
ENCFF129XRL	ENCSR952JAE	spleen	spleen,immune organ	/files/ENCFF129XRL/@@download/ENCFF129XRL.bed.gz	thresholded element gene links
ENCFF718QBG	ENCSR416HTH	upper lobe of right lung	lung	/files/ENCFF718QBG/@@download/ENCFF718QBG.bed.gz	thresholded element gene links
ENCFF161WKN	ENCSR177ZEP	iPS DF 19.7	skin of body,penis,skin of prepuce of penis	/files/ENCFF161WKN/@@download/ENCFF161WKN.bed.gz	thresholded element gene links
ENCFF811FJE	ENCSR754FTV	pulmonary artery endothelial cell	blood vessel,vasculature,arterial blood vessel,epithelium	/files/ENCFF811FJE/@@download/ENCFF811FJE.bed.gz	thresholded element gene links
ENCFF732HBD	ENCSR721OZQ	WI38	lung,connective tissue	/files/ENCFF732HBD/@@download/ENCFF732HBD.bed.gz	thresholded element gene links
ENCFF276WZU	ENCSR316IVM	retinal pigment epithelial cell	eye,epithelium	/files/ENCFF276WZU/@@download/ENCFF276WZU.bed.gz	thresholded element gene links
ENCFF574XIO	ENCSR247BLW	testis	gonad,testis	/files/ENCFF574XIO/@@download/ENCFF574XIO.bed.gz	thresholded element gene links
ENCFF118WPB	ENCSR160MXH	lower lobe of right lung	lung	/files/ENCFF118WPB/@@download/ENCFF118WPB.bed.gz	thresholded element gene links
ENCFF868CNN	ENCSR235ELT	PC-3	prostate gland	/files/ENCFF868CNN/@@download/ENCFF868CNN.bed.gz	thresholded element gene links
ENCFF975OVC	ENCSR454ALV	body of pancreas	pancreas	/files/ENCFF975OVC/@@download/ENCFF975OVC.bed.gz	thresholded element gene links
ENCFF891XJU	ENCSR886VNW	chondrocyte	connective tissue	/files/ENCFF891XJU/@@download/ENCFF891XJU.bed.gz	thresholded element gene links
ENCFF144YGI	ENCSR259DPR	caudate nucleus	brain	/files/ENCFF144YGI/@@download/ENCFF144YGI.bed.gz	thresholded element gene links
ENCFF678JRM	ENCSR077VDO	hematopoietic multipotent progenitor cell	blood,bodily fluid	/files/ENCFF678JRM/@@download/ENCFF678JRM.bed.gz	thresholded element gene links
ENCFF772OHY	ENCSR912PBD	occipital lobe	brain	/files/ENCFF772OHY/@@download/ENCFF772OHY.bed.gz	thresholded element gene links
ENCFF055MMX	ENCSR192XAJ	LNCaP clone FGC	epithelium,prostate gland	/files/ENCFF055MMX/@@download/ENCFF055MMX.bed.gz	thresholded element gene links
ENCFF504RSY	ENCSR462GNK	right forelimb	skeleton,limb,bone element	/files/ENCFF504RSY/@@download/ENCFF504RSY.bed.gz	thresholded element gene links
ENCFF633NQR	ENCSR152SKG	fibroblast of upper back skin	skin of body,connective tissue	/files/ENCFF633NQR/@@download/ENCFF633NQR.bed.gz	thresholded element gene links
ENCFF697BVY	ENCSR080AQV	effector memory CD8-positive, alpha-beta T cell	blood,bodily fluid	/files/ENCFF697BVY/@@download/ENCFF697BVY.bed.gz	thresholded element gene links
ENCFF238EQU	ENCSR587KCY	pons	brain	/files/ENCFF238EQU/@@download/ENCFF238EQU.bed.gz	thresholded element gene links
ENCFF134STJ	ENCSR639LEP	thoracic aorta	blood vessel,vasculature,arterial blood vessel	/files/ENCFF134STJ/@@download/ENCFF134STJ.bed.gz	thresholded element gene links
ENCFF462MWS	ENCSR295YAP	ecto neural progenitor cell		/files/ENCFF462MWS/@@download/ENCFF462MWS.bed.gz	thresholded element gene links
ENCFF626OQS	ENCSR373BUG	H7	embryo	/files/ENCFF626OQS/@@download/ENCFF626OQS.bed.gz	thresholded element gene links
ENCFF540UAA	ENCSR163CJX	HeLa-S3	epithelium,uterus	/files/ENCFF540UAA/@@download/ENCFF540UAA.bed.gz	thresholded element gene links
ENCFF656VPH	ENCSR443IQS	cerebellar cortex	brain	/files/ENCFF656VPH/@@download/ENCFF656VPH.bed.gz	thresholded element gene links
ENCFF985OIJ	ENCSR223DUD	eye	eye	/files/ENCFF985OIJ/@@download/ENCFF985OIJ.bed.gz	thresholded element gene links
ENCFF559QSU	ENCSR586RZD	umbilical cord	extraembryonic component	/files/ENCFF559QSU/@@download/ENCFF559QSU.bed.gz	thresholded element gene links
ENCFF302WSW	ENCSR866MNS	limb	limb	/files/ENCFF302WSW/@@download/ENCFF302WSW.bed.gz	thresholded element gene links
ENCFF951UIR	ENCSR349WGE	RCC	kidney	/files/ENCFF951UIR/@@download/ENCFF951UIR.bed.gz	thresholded element gene links
ENCFF950UYM	ENCSR594DSC	retina	eye	/files/ENCFF950UYM/@@download/ENCFF950UYM.bed.gz	thresholded element gene links
ENCFF962KWA	ENCSR506URO	trophoblast cell	extraembryonic component,embryo	/files/ENCFF962KWA/@@download/ENCFF962KWA.bed.gz	thresholded element gene links
ENCFF757GEX	ENCSR002HXF	SJSA1	bone element	/files/ENCFF757GEX/@@download/ENCFF757GEX.bed.gz	thresholded element gene links
ENCFF453XIY	ENCSR488NUJ	MM.1S	blood,bodily fluid	/files/ENCFF453XIY/@@download/ENCFF453XIY.bed.gz	thresholded element gene links
ENCFF562XDF	ENCSR545ZZM	cardiac septum	heart	/files/ENCFF562XDF/@@download/ENCFF562XDF.bed.gz	thresholded element gene links
ENCFF833YUL	ENCSR476PNY	mammary epithelial cell	epithelium,mammary gland,exocrine gland	/files/ENCFF833YUL/@@download/ENCFF833YUL.bed.gz	thresholded element gene links
ENCFF368WPN	ENCSR189WWR	bronchial epithelial cell	epithelium,lung,bronchus	/files/ENCFF368WPN/@@download/ENCFF368WPN.bed.gz	thresholded element gene links
ENCFF511RHR	ENCSR719OEE	renal cortex interstitium	kidney	/files/ENCFF511RHR/@@download/ENCFF511RHR.bed.gz	thresholded element gene links
ENCFF478GZS	ENCSR699HFR	nephron progenitor cell	kidney	/files/ENCFF478GZS/@@download/ENCFF478GZS.bed.gz	thresholded element gene links
ENCFF791YPE	ENCSR683WIX	MG63	bone element	/files/ENCFF791YPE/@@download/ENCFF791YPE.bed.gz	thresholded element gene links
ENCFF743WOO	ENCSR548SPQ	DND-41	blood,bodily fluid	/files/ENCFF743WOO/@@download/ENCFF743WOO.bed.gz	thresholded element gene links
ENCFF643PEC	ENCSR066EFM	mesenteric fat pad	adipose tissue,connective tissue	/files/ENCFF643PEC/@@download/ENCFF643PEC.bed.gz	thresholded element gene links
ENCFF895NZU	ENCSR249KSK	AG10803	skin of body,connective tissue	/files/ENCFF895NZU/@@download/ENCFF895NZU.bed.gz	thresholded element gene links
ENCFF595QVR	ENCSR261BNJ	HS-5	bone marrow,bone element,connective tissue	/files/ENCFF595QVR/@@download/ENCFF595QVR.bed.gz	thresholded element gene links
ENCFF517VXY	ENCSR195TQV	left colon	intestine,large intestine,colon	/files/ENCFF517VXY/@@download/ENCFF517VXY.bed.gz	thresholded element gene links
ENCFF447ULM	ENCSR446JZI	gastrocnemius medialis	musculature of body,limb	/files/ENCFF447ULM/@@download/ENCFF447ULM.bed.gz	thresholded element gene links
ENCFF281GMW	ENCSR929SQR	activated CD4-positive, CD25-positive, alpha-beta regulatory T cell	blood,bodily fluid	/files/ENCFF281GMW/@@download/ENCFF281GMW.bed.gz	thresholded element gene links
ENCFF127MHG	ENCSR252PII	amniotic epithelial cell	epithelium,placenta,extraembryonic component	/files/ENCFF127MHG/@@download/ENCFF127MHG.bed.gz	thresholded element gene links
ENCFF411TQQ	ENCSR621BQD	NAMALWA	blood,bodily fluid	/files/ENCFF411TQQ/@@download/ENCFF411TQQ.bed.gz	thresholded element gene links
ENCFF712UPR	ENCSR361ATY	NCI-H226	lung	/files/ENCFF712UPR/@@download/ENCFF712UPR.bed.gz	thresholded element gene links
ENCFF451FCU	ENCSR119MTO	foreskin keratinocyte	epithelium,skin of body,penis	/files/ENCFF451FCU/@@download/ENCFF451FCU.bed.gz	thresholded element gene links
ENCFF734QFR	ENCSR295NNQ	muscle of leg	musculature of body,limb	/files/ENCFF734QFR/@@download/ENCFF734QFR.bed.gz	thresholded element gene links
ENCFF009QHG	ENCSR804XUT	head of caudate nucleus	brain	/files/ENCFF009QHG/@@download/ENCFF009QHG.bed.gz	thresholded element gene links
ENCFF809CBZ	ENCSR493HYB	L1-S8	bone element,bone marrow	/files/ENCFF809CBZ/@@download/ENCFF809CBZ.bed.gz	thresholded element gene links
ENCFF808GUC	ENCSR806LES	pancreas	pancreas	/files/ENCFF808GUC/@@download/ENCFF808GUC.bed.gz	thresholded element gene links
ENCFF242MQI	ENCSR592ZWQ	osteocyte	bone element,connective tissue	/files/ENCFF242MQI/@@download/ENCFF242MQI.bed.gz	thresholded element gene links
ENCFF912QNE	ENCSR347AWG	8988T	pancreas	/files/ENCFF912QNE/@@download/ENCFF912QNE.bed.gz	thresholded element gene links
ENCFF043OJM	ENCSR814OXR	forelimb muscle	musculature of body,limb	/files/ENCFF043OJM/@@download/ENCFF043OJM.bed.gz	thresholded element gene links
ENCFF941LWH	ENCSR985HNP	lung	lung	/files/ENCFF941LWH/@@download/ENCFF941LWH.bed.gz	thresholded element gene links
ENCFF269WSY	ENCSR874RIA	central memory CD8-positive, alpha-beta T cell		/files/ENCFF269WSY/@@download/ENCFF269WSY.bed.gz	thresholded element gene links
ENCFF991UTL	ENCSR157HCT	GM23338	skin of body	/files/ENCFF991UTL/@@download/ENCFF991UTL.bed.gz	thresholded element gene links
ENCFF070GQQ	ENCSR213KEW	middle frontal gyrus	brain	/files/ENCFF070GQQ/@@download/ENCFF070GQQ.bed.gz	thresholded element gene links
ENCFF888OVT	ENCSR395YDS	epithelial cell of prostate	epithelium,prostate gland	/files/ENCFF888OVT/@@download/ENCFF888OVT.bed.gz	thresholded element gene links
ENCFF049JHB	ENCSR053UHY	SK-N-MC	epithelium,brain	/files/ENCFF049JHB/@@download/ENCFF049JHB.bed.gz	thresholded element gene links
ENCFF091ENQ	ENCSR552BQL	cardiac muscle cell	musculature of body,heart	/files/ENCFF091ENQ/@@download/ENCFF091ENQ.bed.gz	thresholded element gene links
ENCFF249IRE	ENCSR070OGK	mesothelial cell of epicardium	pericardium,epithelium,heart	/files/ENCFF249IRE/@@download/ENCFF249IRE.bed.gz	thresholded element gene links
ENCFF128NNX	ENCSR482BMY	fibroblast of peridontal ligament	mouth,connective tissue	/files/ENCFF128NNX/@@download/ENCFF128NNX.bed.gz	thresholded element gene links
ENCFF409GJA	ENCSR109GHF	inferior parietal cortex	brain	/files/ENCFF409GJA/@@download/ENCFF409GJA.bed.gz	thresholded element gene links
ENCFF577SOR	ENCSR535NYO	Right ventricle myocardium superior	heart	/files/ENCFF577SOR/@@download/ENCFF577SOR.bed.gz	thresholded element gene links
ENCFF617FJH	ENCSR856PSC	MCF-7	epithelium,mammary gland,exocrine gland	/files/ENCFF617FJH/@@download/ENCFF617FJH.bed.gz	thresholded element gene links
ENCFF591ODC	ENCSR564OVA	RWPE2	epithelium,prostate gland	/files/ENCFF591ODC/@@download/ENCFF591ODC.bed.gz	thresholded element gene links
ENCFF620DXY	ENCSR648AAP	skeletal muscle myoblast	musculature of body	/files/ENCFF620DXY/@@download/ENCFF620DXY.bed.gz	thresholded element gene links
ENCFF494PYG	ENCSR013ASV	esophagus muscularis mucosa	musculature of body,esophagus	/files/ENCFF494PYG/@@download/ENCFF494PYG.bed.gz	thresholded element gene links
ENCFF556CQI	ENCSR225AQN	fibroblast of skin of left quadriceps	skin of body	/files/ENCFF556CQI/@@download/ENCFF556CQI.bed.gz	thresholded element gene links
ENCFF786BFP	ENCSR304SQA	mucosa of descending colon	intestine,large intestine,colon	/files/ENCFF786BFP/@@download/ENCFF786BFP.bed.gz	thresholded element gene links
ENCFF669XHP	ENCSR495QKT	SW480	intestine,epithelium,large intestine,colon	/files/ENCFF669XHP/@@download/ENCFF669XHP.bed.gz	thresholded element gene links
ENCFF854EJK	ENCSR759FGP	iris pigment epithelial cell	eye,epithelium	/files/ENCFF854EJK/@@download/ENCFF854EJK.bed.gz	thresholded element gene links
ENCFF283QRU	ENCSR489GKV	HS-27A	epithelium,bone element,bone marrow	/files/ENCFF283QRU/@@download/ENCFF283QRU.bed.gz	thresholded element gene links
ENCFF897ILW	ENCSR709TIY	LHCN-M2	musculature of body	/files/ENCFF897ILW/@@download/ENCFF897ILW.bed.gz	thresholded element gene links
ENCFF194CBN	ENCSR216ECU	brain	brain	/files/ENCFF194CBN/@@download/ENCFF194CBN.bed.gz	thresholded element gene links
ENCFF789IHU	ENCSR411LLB	CD14-positive monocyte	bodily fluid,blood	/files/ENCFF789IHU/@@download/ENCFF789IHU.bed.gz	thresholded element gene links
ENCFF791MDC	ENCSR340DKN	right renal pelvis	kidney,ureter	/files/ENCFF791MDC/@@download/ENCFF791MDC.bed.gz	thresholded element gene links
ENCFF409CKM	ENCSR011QXR	ascending aorta	blood vessel,vasculature,arterial blood vessel	/files/ENCFF409CKM/@@download/ENCFF409CKM.bed.gz	thresholded element gene links
ENCFF121MBK	ENCSR203TVL	cerebellum	brain	/files/ENCFF121MBK/@@download/ENCFF121MBK.bed.gz	thresholded element gene links
ENCFF621OXI	ENCSR058XZN	islet precursor cell	pancreas	/files/ENCFF621OXI/@@download/ENCFF621OXI.bed.gz	thresholded element gene links
ENCFF401OWC	ENCSR995SFT	fibroblast of the aortic adventitia	blood vessel,vasculature,arterial blood vessel,connective tissue	/files/ENCFF401OWC/@@download/ENCFF401OWC.bed.gz	thresholded element gene links
ENCFF651NOZ	ENCSR071DLS	right kidney	kidney	/files/ENCFF651NOZ/@@download/ENCFF651NOZ.bed.gz	thresholded element gene links
ENCFF071HFX	ENCSR028HBN	activated T-cell	blood,bodily fluid	/files/ENCFF071HFX/@@download/ENCFF071HFX.bed.gz	thresholded element gene links
ENCFF190CKF	ENCSR297MLL	colonic mucosa	intestine,large intestine,colon	/files/ENCFF190CKF/@@download/ENCFF190CKF.bed.gz	thresholded element gene links
ENCFF840TJM	ENCSR991EJZ	NCI-H460	epithelium,lung	/files/ENCFF840TJM/@@download/ENCFF840TJM.bed.gz	thresholded element gene links
ENCFF743TSA	ENCSR722IEX	neural progenitor cell		/files/ENCFF743TSA/@@download/ENCFF743TSA.bed.gz	thresholded element gene links
ENCFF209WFZ	ENCSR441YOC	fibroblast of skin of abdomen	skin of body,connective tissue	/files/ENCFF209WFZ/@@download/ENCFF209WFZ.bed.gz	thresholded element gene links
ENCFF002GWN	ENCSR673OKQ	upper lobe of left lung	lung	/files/ENCFF002GWN/@@download/ENCFF002GWN.bed.gz	thresholded element gene links
ENCFF786ZXI	ENCSR635CEA	right hindlimb	skeleton,limb,bone element	/files/ENCFF786ZXI/@@download/ENCFF786ZXI.bed.gz	thresholded element gene links
ENCFF405VJJ	ENCSR704VUZ	astrocyte	spinal cord,brain	/files/ENCFF405VJJ/@@download/ENCFF405VJJ.bed.gz	thresholded element gene links
ENCFF963XEU	ENCSR406FVI	activated T-cell	blood,bodily fluid	/files/ENCFF963XEU/@@download/ENCFF963XEU.bed.gz	thresholded element gene links
ENCFF087NBA	ENCSR821LWM	suppressor macrophage	blood,bodily fluid	/files/ENCFF087NBA/@@download/ENCFF087NBA.bed.gz	thresholded element gene links
ENCFF038MLV	ENCSR772OED	right lobe of liver	endocrine gland,exocrine gland,liver	/files/ENCFF038MLV/@@download/ENCFF038MLV.bed.gz	thresholded element gene links
ENCFF896OUZ	ENCSR332IJT	non-pigmented ciliary epithelial cell	epithelium	/files/ENCFF896OUZ/@@download/ENCFF896OUZ.bed.gz	thresholded element gene links
ENCFF502MYU	ENCSR106ORM	breast epithelium	epithelium,breast	/files/ENCFF502MYU/@@download/ENCFF502MYU.bed.gz	thresholded element gene links
ENCFF327BMH	ENCSR969AEO	left hindlimb	skeleton,limb,bone element	/files/ENCFF327BMH/@@download/ENCFF327BMH.bed.gz	thresholded element gene links
ENCFF516OMI	ENCSR108JJC	kidney tubule cell	kidney,epithelium	/files/ENCFF516OMI/@@download/ENCFF516OMI.bed.gz	thresholded element gene links
ENCFF675EAJ	ENCSR567JIU	CD4-positive, CD25-positive, alpha-beta regulatory T cell	blood,bodily fluid	/files/ENCFF675EAJ/@@download/ENCFF675EAJ.bed.gz	thresholded element gene links
ENCFF058PDN	ENCSR597TNO	pancreas	pancreas	/files/ENCFF058PDN/@@download/ENCFF058PDN.bed.gz	thresholded element gene links
ENCFF975GIV	ENCSR758FMB	sciatic nerve	nerve	/files/ENCFF975GIV/@@download/ENCFF975GIV.bed.gz	thresholded element gene links
ENCFF672THN	ENCSR894EGK	fibroblast of gingiva	mouth,connective tissue	/files/ENCFF672THN/@@download/ENCFF672THN.bed.gz	thresholded element gene links
ENCFF316IWO	ENCSR713ZDS	fibroblast of mammary gland	mammary gland,exocrine gland,connective tissue	/files/ENCFF316IWO/@@download/ENCFF316IWO.bed.gz	thresholded element gene links
ENCFF113WTT	ENCSR854KQE	natural killer cell	blood,bodily fluid	/files/ENCFF113WTT/@@download/ENCFF113WTT.bed.gz	thresholded element gene links
ENCFF777DZO	ENCSR461LBV	fibroblast of dermis	skin of body,connective tissue	/files/ENCFF777DZO/@@download/ENCFF777DZO.bed.gz	thresholded element gene links
ENCFF665KNO	ENCSR304QOF	epithelial cell of esophagus	epithelium,esophagus	/files/ENCFF665KNO/@@download/ENCFF665KNO.bed.gz	thresholded element gene links
ENCFF103STT	ENCSR638NAR	AG04449	skin of body,connective tissue	/files/ENCFF103STT/@@download/ENCFF103STT.bed.gz	thresholded element gene links
ENCFF645KQM	ENCSR125OUM	breast epithelium	epithelium,breast	/files/ENCFF645KQM/@@download/ENCFF645KQM.bed.gz	thresholded element gene links
ENCFF262MIZ	ENCSR123DUJ	fibroblast of skin of scalp	skin of body	/files/ENCFF262MIZ/@@download/ENCFF262MIZ.bed.gz	thresholded element gene links
ENCFF241GEO	ENCSR092ZNJ	ELR	penis,connective tissue	/files/ENCFF241GEO/@@download/ENCFF241GEO.bed.gz	thresholded element gene links
ENCFF162ADG	ENCSR387WIA	GM12878	blood,bodily fluid	/files/ENCFF162ADG/@@download/ENCFF162ADG.bed.gz	thresholded element gene links
ENCFF407HIR	ENCSR090DMM	RKO	intestine,epithelium,large intestine,colon	/files/ENCFF407HIR/@@download/ENCFF407HIR.bed.gz	thresholded element gene links
ENCFF160KXF	ENCSR259CAH	GM20000	blood,bodily fluid	/files/ENCFF160KXF/@@download/ENCFF160KXF.bed.gz	thresholded element gene links
ENCFF580GGN	ENCSR239HJB	tibial artery	blood vessel,limb,vasculature,arterial blood vessel	/files/ENCFF580GGN/@@download/ENCFF580GGN.bed.gz	thresholded element gene links
ENCFF445OMY	ENCSR094VOB	effector memory CD4-positive, alpha-beta T cell	blood,bodily fluid	/files/ENCFF445OMY/@@download/ENCFF445OMY.bed.gz	thresholded element gene links
ENCFF186DNK	ENCSR621DVQ	OCI-LY7	blood,bodily fluid	/files/ENCFF186DNK/@@download/ENCFF186DNK.bed.gz	thresholded element gene links
ENCFF323JSP	ENCSR809XQR	aorta	blood vessel,vasculature,arterial blood vessel	/files/ENCFF323JSP/@@download/ENCFF323JSP.bed.gz	thresholded element gene links
ENCFF659ZIV	ENCSR655KTG	activated T-cell	blood,bodily fluid	/files/ENCFF659ZIV/@@download/ENCFF659ZIV.bed.gz	thresholded element gene links
ENCFF194QZX	ENCSR216OAV	transverse colon	intestine,large intestine,colon	/files/ENCFF194QZX/@@download/ENCFF194QZX.bed.gz	thresholded element gene links
ENCFF291ZRF	ENCSR408ZDR	naive thymus-derived CD4-positive, alpha-beta T cell	blood,bodily fluid	/files/ENCFF291ZRF/@@download/ENCFF291ZRF.bed.gz	thresholded element gene links
ENCFF457NJW	ENCSR624AWT	Panc1	pancreas,epithelium	/files/ENCFF457NJW/@@download/ENCFF457NJW.bed.gz	thresholded element gene links
ENCFF616RIA	ENCSR976CXL	Right ventricle myocardium inferior	heart	/files/ENCFF616RIA/@@download/ENCFF616RIA.bed.gz	thresholded element gene links
ENCFF923FSV	ENCSR099ESB	RPMI7951	epithelium,skin of body	/files/ENCFF923FSV/@@download/ENCFF923FSV.bed.gz	thresholded element gene links
ENCFF393JHP	ENCSR783WZS	thyroid gland	endocrine gland,thyroid gland	/files/ENCFF393JHP/@@download/ENCFF393JHP.bed.gz	thresholded element gene links
ENCFF527UVY	ENCSR811OHJ	activated T-cell	blood,bodily fluid	/files/ENCFF527UVY/@@download/ENCFF527UVY.bed.gz	thresholded element gene links
ENCFF167UUA	ENCSR961WZV	left ventricle myocardium inferior	heart	/files/ENCFF167UUA/@@download/ENCFF167UUA.bed.gz	thresholded element gene links
ENCFF379ZZE	ENCSR023VNP	mesodermal cell	embryo	/files/ENCFF379ZZE/@@download/ENCFF379ZZE.bed.gz	thresholded element gene links
ENCFF551IUW	ENCSR726IZS	lower lobe of left lung	lung	/files/ENCFF551IUW/@@download/ENCFF551IUW.bed.gz	thresholded element gene links
ENCFF984AIB	ENCSR110UXY	activated T-cell	blood,bodily fluid	/files/ENCFF984AIB/@@download/ENCFF984AIB.bed.gz	thresholded element gene links
ENCFF786MNC	ENCSR456ZCT	left ventricle myocardium superior	heart	/files/ENCFF786MNC/@@download/ENCFF786MNC.bed.gz	thresholded element gene links
