# Supplementary material for: Chromatin state origins of uterine leiomyoma
Source: Nat Commun. 2025 May 8;16:4307. doi: 10.1038/s41467-025-59646-w (PMC12062214; doi:10.1038/s41467-025-59646-w)
Supplement: Supplementary file 16 — Source Data [file 41467_2025_59646_MOESM16_ESM.xlsx]

## Sheet: Fig1d
Subclass	Annotation	Genome%
MED12	10_TssBiv	0.247770837
MED12	11_BivFlnk	0.012569208
MED12	12_EnhBiv	0.047160340
MED12	13_ReprPC	4.667434756
MED12	14_ReprPCWk	14.838375986
MED12	15_Quies	46.513283614
MED12	1_TssA	1.034662624
MED12	2_TssAFlnk	0.149127072
MED12	3_TxFlnk	0.007833172
MED12	4_Tx	2.731441190
MED12	5_TxWk	20.253523766
MED12	6_EnhG	0.215134772
MED12	7_Enh	3.619235069
MED12	8_ZNF/Rpts	0.430024354
MED12	9_Het	5.232423240
HMGA2	10_TssBiv	0.256339347
HMGA2	11_BivFlnk	0.096688610
HMGA2	12_EnhBiv	0.160534710
HMGA2	13_ReprPC	4.731386329
HMGA2	14_ReprPCWk	16.362138947
HMGA2	15_Quies	43.526947571
HMGA2	1_TssA	0.811210020
HMGA2	2_TssAFlnk	0.535874926
HMGA2	3_TxFlnk	0.036049334
HMGA2	4_Tx	3.956606332
HMGA2	5_TxWk	17.935863028
HMGA2	6_EnhG	0.834696609
HMGA2	7_Enh	4.855290993
HMGA2	8_ZNF/Rpts	0.429094826
HMGA2	9_Het	5.471278418
FH	10_TssBiv	0.285953298
FH	11_BivFlnk	0.041120546
FH	12_EnhBiv	0.100043005
FH	13_ReprPC	4.891247995
FH	14_ReprPCWk	19.211708871
FH	15_Quies	36.576638716
FH	1_TssA	1.020077318
FH	2_TssAFlnk	0.443486349
FH	3_TxFlnk	0.023370252
FH	4_Tx	2.192900076
FH	5_TxWk	23.817726227
FH	6_EnhG	0.649831095
FH	7_Enh	4.266355063
FH	8_ZNF/Rpts	0.507977147
FH	9_Het	5.971564042
Normal	10_TssBiv	0.377985367
Normal	11_BivFlnk	0.015795363
Normal	12_EnhBiv	0.062329743
Normal	13_ReprPC	5.077693121
Normal	14_ReprPCWk	14.588469811
Normal	15_Quies	52.683963235
Normal	1_TssA	1.259196299
Normal	2_TssAFlnk	0.314752295
Normal	3_TxFlnk	0.013491873
Normal	4_Tx	2.217525769
Normal	5_TxWk	16.401942701
Normal	6_EnhG	0.216211940
Normal	7_Enh	3.482238830
Normal	8_ZNF/Rpts	0.317571974
Normal	9_Het	2.970831681

## Sheet: Fig2a
Comparison	subclass	annotation	pValueLog	oddsRatio
FH	HMGA2	7_Enh	100	4.8783015652888
FH	FH	7_Enh	100	4.63696682253624
FH	MED12	7_Enh	100	4.15694674618126
FH	Normal	7_Enh	100	3.82740934754591
FH	Normal	15_Quies	100	3.95685792243437
FH	FH	5_TxWk	100	2.55817611766962
FH	Normal	5_TxWk	100	2.48318598328531
FH	MED12	15_Quies	100	2.91046301767706
FH	MED12	5_TxWk	100	2.08926630744902
FH	HMGA2	15_Quies	100	3.3754343501421
FH	Normal	14_ReprPCWk	94.965349788872	2.82634366657049
FH	HMGA2	5_TxWk	80.7506346805108	2.13434364563651
FH	MED12	14_ReprPCWk	49.8744773638407	2.21054115803982
FH	HMGA2	14_ReprPCWk	39.2685783760193	2.28000643086951
FH	FH	2_TssAFlnk	31.3463947928332	1.39405163775923
FH	HMGA2	6_EnhG	29.7648860718083	2.47609528664759
FH	FH	15_Quies	25.9705740347812	2.0074969534087
FH	Normal	13_ReprPC	17.1765172568993	2.01693648822251
FH	FH	6_EnhG	12.5164741216108	2.37985681983188
FH	FH	14_ReprPCWk	10.1158385090434	1.55549811049536
FH	HMGA2	12_EnhBiv	9.88246419526434	2.3117212114793
FH	Normal	12_EnhBiv	8.50448131315103	2.60819899976675
FH	MED12	4_Tx	6.45778083233763	2.75900203385556
FH	Normal	6_EnhG	6.32038524327852	2.71649782513875
FH	Normal	4_Tx	6.15901094557202	3.53317933430021
FH	MED12	6_EnhG	5.55558025758127	2.12898072668526
FH	HMGA2	4_Tx	5.06146427380925	1.94831749719442
FH	MED12	12_EnhBiv	4.87721018487478	2.50278862316634
FH	FH	12_EnhBiv	3.66994498447413	2.04297069165142
FH	Normal	11_BivFlnk	2.59236714648296	1.66029867560999
FH	MED12	13_ReprPC	2.06778985203658	1.35218856255327
FH	MED12	9_Het	1.37194131174864	1.94773281064877
FH	Normal	9_Het	0.990312832955765	1.66451167942711
FH	FH	4_Tx	0.60594387433283	1.40405276452448
FH	HMGA2	13_ReprPC	0.576331578651246	1.09204838301795
FH	HMGA2	9_Het	0.408408532727107	1.16992042012854
FH	MED12	11_BivFlnk	0.284899238596486	1.02084752894917
FH	Normal	2_TssAFlnk	0.252969448919633	0.994939732630113
FH	FH	9_Het	0.12863868723093	0.818618964434094
FH	Normal	3_TxFlnk	0.0144054398633325	0.510053177964947
FH	FH	11_BivFlnk	0.00831470656187412	0.709787793292269
FH	MED12	3_TxFlnk	0.00267266741797738	0.381546355498121
FH	HMGA2	11_BivFlnk	0.00206261731404648	0.78321828641473
FH	MED12	10_TssBiv	0.00140220602695011	0.731645512558644
FH	FH	13_ReprPC	0.00127425040250675	0.593106431755254
FH	MED12	8_ZNFRpts	0.000635927467824964	0.393385596303877
FH	FH	3_TxFlnk	0.000466422471847395	0.589307739358369
FH	HMGA2	3_TxFlnk	0.000353062793197261	0.626235257041741
FH	HMGA2	8_ZNFRpts	0.000277355232769364	0.301415366355414
FH	Normal	8_ZNFRpts	3.71144029531097e-05	0.280182368723584
FH	MED12	2_TssAFlnk	2.60998601045735e-05	0.824074592507433
FH	Normal	10_TssBiv	1.6650611570451e-06	0.739705489681845
FH	HMGA2	2_TssAFlnk	9.96117312683057e-08	0.865017045185127
FH	FH	8_ZNFRpts	5.65129364438131e-08	0.0957488068414462
FH	HMGA2	10_TssBiv	6.7972318749542e-10	0.617456105051226
FH	FH	10_TssBiv	1.27484091078363e-13	0.4489625382454
FH	FH	1_TssA	0	0.132649794873843
FH	Normal	1_TssA	0	0.0968631816613408
FH	MED12	1_TssA	0	0.0872968206079964
FH	HMGA2	1_TssA	0	0.0880778642592082
HMGA2	HMGA2	7_Enh	100	5.2121977823369
HMGA2	MED12	7_Enh	100	3.70855183828282
HMGA2	FH	7_Enh	100	3.22225943869657
HMGA2	Normal	7_Enh	100	3.07044893966453
HMGA2	Normal	15_Quies	100	3.82187831915361
HMGA2	FH	5_TxWk	100	2.74664432242561
HMGA2	Normal	5_TxWk	100	2.63102066480709
HMGA2	MED12	5_TxWk	100	2.33691714824723
HMGA2	Normal	14_ReprPCWk	80.5509479398472	2.94268212588273
HMGA2	FH	14_ReprPCWk	71.3567305574532	3.0945776806941
HMGA2	FH	15_Quies	71.1062746820004	3.1733202633119
HMGA2	HMGA2	5_TxWk	54.2791940703718	2.06771170756412
HMGA2	MED12	15_Quies	44.9660769362201	2.10964883339993
HMGA2	MED12	14_ReprPCWk	34.1340962083093	2.14169311715332
HMGA2	Normal	13_ReprPC	33.9191367198597	2.85427727420264
HMGA2	HMGA2	6_EnhG	20.9948365236795	2.3049982834927
HMGA2	HMGA2	15_Quies	18.6928223188091	1.99820142993226
HMGA2	Normal	4_Tx	16.4002036332425	7.7231458044548
HMGA2	FH	12_EnhBiv	13.7803902139466	3.62867119670082
HMGA2	FH	4_Tx	12.0904453517054	5.21106220634341
HMGA2	FH	6_EnhG	12.0412571782949	2.3868601098755
HMGA2	Normal	12_EnhBiv	11.439480316118	3.20391152593834
HMGA2	FH	13_ReprPC	11.3364150601207	2.38515458620124
HMGA2	MED12	6_EnhG	9.13998733241849	2.68746505845182
HMGA2	HMGA2	12_EnhBiv	8.18965984448433	2.26850146922408
HMGA2	MED12	12_EnhBiv	7.38370140352212	3.62814573759112
HMGA2	MED12	4_Tx	7.22815463417303	3.55546322406413
HMGA2	Normal	6_EnhG	6.86057240070753	2.74615360552017
HMGA2	FH	9_Het	5.03011960408619	2.80000002816039
HMGA2	MED12	13_ReprPC	2.98787070718552	1.55639943965041
HMGA2	MED12	9_Het	2.86594381733344	2.4720140419659
HMGA2	HMGA2	2_TssAFlnk	1.87421536311292	1.07357279238961
HMGA2	HMGA2	14_ReprPCWk	1.55239274535503	1.1864262942671
HMGA2	HMGA2	3_TxFlnk	1.53072559062412	1.31701884388335
HMGA2	HMGA2	4_Tx	0.52713114407436	1.15002639745379
HMGA2	Normal	11_BivFlnk	0.327920704168652	1.0387401005637
HMGA2	FH	11_BivFlnk	0.214335150587489	0.964184587668755
HMGA2	FH	2_TssAFlnk	0.155394225942731	0.982870742238064
HMGA2	Normal	9_Het	0.0548748776354748	0.699803162449669
HMGA2	MED12	11_BivFlnk	0.0433083671585317	0.643252870231901
HMGA2	Normal	3_TxFlnk	0.0302456442461837	0.53205017029116
HMGA2	FH	3_TxFlnk	0.0175129207125168	0.721152489383642
HMGA2	MED12	3_TxFlnk	0.0145989026952541	0.421159551604278
HMGA2	HMGA2	13_ReprPC	0.0133514506827447	0.735030120687494
HMGA2	MED12	2_TssAFlnk	0.00517528137781029	0.879139694891984
HMGA2	Normal	10_TssBiv	0.00114170304040807	0.805396240317591
HMGA2	HMGA2	11_BivFlnk	0.00111933048330466	0.72411959270858
HMGA2	MED12	8_ZNFRpts	0.00093923518502228	0.473055593450289
HMGA2	Normal	8_ZNFRpts	0.000640434277309239	0.399766778997084
HMGA2	HMGA2	9_Het	0.000448334345895191	0.252490904081286
HMGA2	MED12	10_TssBiv	0.000375446831800402	0.639237470120475
HMGA2	FH	8_ZNFRpts	0.000352334366510378	0.398343287235066
HMGA2	Normal	2_TssAFlnk	0.000179018306339934	0.860488546283972
HMGA2	HMGA2	8_ZNFRpts	4.82089154243181e-06	0.170050624011974
HMGA2	FH	10_TssBiv	1.82822705764243e-06	0.616451893804992
HMGA2	HMGA2	10_TssBiv	1.38380991450399e-14	0.459725384041717
HMGA2	FH	1_TssA	0	0.131386304946195
HMGA2	Normal	1_TssA	0	0.106749712038676
HMGA2	HMGA2	1_TssA	0	0.106183022038066
HMGA2	MED12	1_TssA	0	0.103227917461886
MED12	MED12	7_Enh	100	3.06523652976662
MED12	HMGA2	7_Enh	100	2.49104665931406
MED12	FH	7_Enh	100	2.42075253526373
MED12	Normal	7_Enh	90.4761641284249	2.32087626710324
MED12	FH	5_TxWk	27.589728267792	1.84079342686713
MED12	Normal	5_TxWk	26.4150043146968	1.8495469461717
MED12	Normal	15_Quies	21.6959813184991	2.07811564546576
MED12	HMGA2	6_EnhG	19.2674844766069	2.72542756104725
MED12	MED12	5_TxWk	17.6058581395094	1.55984826115388
MED12	FH	6_EnhG	15.6347717688006	3.34656086899635
MED12	Normal	10_TssBiv	11.9423021499656	1.81392734931682
MED12	Normal	14_ReprPCWk	10.8230533214096	1.90816149359543
MED12	Normal	13_ReprPC	9.64915089131182	2.44895159173153
MED12	MED12	6_EnhG	9.07654701603344	3.41183842963014
MED12	Normal	12_EnhBiv	9.03290055249759	3.77468841541356
MED12	FH	15_Quies	8.97288850524088	1.87651362356133
MED12	Normal	4_Tx	7.51003731024743	5.95275622183904
MED12	FH	12_EnhBiv	7.21263350266828	3.78103180736654
MED12	FH	4_Tx	7.06029029866326	5.15293101557311
MED12	FH	14_ReprPCWk	6.96720321721444	1.78153327003075
MED12	FH	10_TssBiv	6.54861253657607	1.76168705056126
MED12	HMGA2	5_TxWk	6.29020089028261	1.40411638959967
MED12	HMGA2	11_BivFlnk	6.13573137557273	1.83507959815944
MED12	HMGA2	12_EnhBiv	5.7857094532008	2.60649034075111
MED12	Normal	6_EnhG	5.75984955416661	3.37232046187934
MED12	HMGA2	3_TxFlnk	5.54927060061477	2.09385978828873
MED12	FH	13_ReprPC	5.2539857303805	2.52516213800192
MED12	FH	11_BivFlnk	4.82534947339503	2.21648689435112
MED12	HMGA2	10_TssBiv	3.50018951275779	1.43264845616611
MED12	HMGA2	15_Quies	3.14945414967789	1.46044377359751
MED12	HMGA2	2_TssAFlnk	2.97238922037533	1.14537021226753
MED12	Normal	11_BivFlnk	1.86093292080492	1.84613975051923
MED12	MED12	2_TssAFlnk	1.50185361613042	1.14880850806638
MED12	Normal	2_TssAFlnk	1.44306037515265	1.11412348454563
MED12	FH	9_Het	1.23566011617505	2.18359226590016
MED12	HMGA2	13_ReprPC	1.16076991595928	1.45264188694422
MED12	MED12	3_TxFlnk	0.785834187216974	1.56448342104207
MED12	FH	2_TssAFlnk	0.750302871642134	1.044975125148
MED12	MED12	4_Tx	0.632831430765195	1.50448292591969
MED12	HMGA2	4_Tx	0.463899168146149	1.17290224976789
MED12	HMGA2	14_ReprPCWk	0.441553601204622	1.0593782458137
MED12	MED12	10_TssBiv	0.347587880678439	1.03882365274394
MED12	MED12	15_Quies	0.142728281757188	0.949167051642472
MED12	MED12	13_ReprPC	0.13999532608173	0.861928315931502
MED12	FH	3_TxFlnk	0.0827992919023528	0.803040922841452
MED12	MED12	12_EnhBiv	0.0812831140671485	0.622788056789763
MED12	HMGA2	9_Het	0.0342071186583783	0.383981669103059
MED12	Normal	3_TxFlnk	0.0133622218472852	0.280863942180203
MED12	MED12	11_BivFlnk	0.0103715991448483	0.26168908177757
MED12	MED12	14_ReprPCWk	0.00533046554987106	0.743254845836488
MED12	FH	8_ZNFRpts	0.00084157757660302	0.155449546875773
MED12	MED12	1_TssA	0	0.300794257552682
MED12	FH	1_TssA	0	0.269681890631283
MED12	Normal	1_TssA	0	0.25405388894004
MED12	HMGA2	1_TssA	0	0.250708909003206
MED12	HMGA2	8_ZNFRpts	0	0
MED12	MED12	8_ZNFRpts	0	0
MED12	MED12	9_Het	0	0
MED12	Normal	8_ZNFRpts	0	0
MED12	Normal	9_Het	0	0

## Sheet: Fig2b
Comparison	subclass	annotation	pValueLog	oddsRatio
FH	Normal	7_Enh	100	10.443139849034
FH	HMGA2	7_Enh	100	7.25752567616191
FH	MED12	7_Enh	100	8.94984539271545
FH	FH	7_Enh	100	5.16025898850877
FH	HMGA2	2_TssAFlnk	100	4.18436929546784
FH	Normal	2_TssAFlnk	100	5.81991539652772
FH	FH	5_TxWk	100	1.68491131496919
FH	MED12	5_TxWk	100	1.6029233500698
FH	Normal	5_TxWk	100	1.52678214218343
FH	HMGA2	5_TxWk	84.9846619320874	1.4380623559387
FH	Normal	1_TssA	77.2358615314254	1.88846100317495
FH	FH	2_TssAFlnk	57.5566209856322	2.51107366191879
FH	MED12	2_TssAFlnk	56.0937081214277	3.75638921314326
FH	HMGA2	6_EnhG	47.7138114678446	2.14553932651197
FH	Normal	10_TssBiv	26.703472894379	1.83151822843314
FH	HMGA2	12_EnhBiv	23.8659598519703	2.68780433928494
FH	Normal	12_EnhBiv	20.0064064872616	3.8272605740431
FH	FH	6_EnhG	15.8222787901622	1.69526666979037
FH	Normal	6_EnhG	14.5693020884754	2.30666639053382
FH	MED12	6_EnhG	14.2333481781754	2.18679855842863
FH	HMGA2	11_BivFlnk	13.8718734145813	2.14594505280597
FH	MED12	1_TssA	8.61910495342975	1.26425664187253
FH	HMGA2	3_TxFlnk	7.19434946004227	2.75345583602283
FH	Normal	11_BivFlnk	6.88746696805172	3.25476318311443
FH	MED12	12_EnhBiv	6.82163018772738	2.54802064265461
FH	FH	12_EnhBiv	5.36114703965429	1.89110127902313
FH	FH	3_TxFlnk	5.10123102254613	2.86753769132343
FH	MED12	3_TxFlnk	3.17127940427941	3.56641070541997
FH	FH	11_BivFlnk	1.77772862838234	1.4832129863433
FH	MED12	11_BivFlnk	1.25828803286911	1.66488032197593
FH	HMGA2	10_TssBiv	1.12822081504164	1.12360714829287
FH	Normal	3_TxFlnk	0.730937318176187	1.5757269046197
FH	FH	10_TssBiv	0.642201681626297	1.06191884444176
FH	MED12	10_TssBiv	0.419140246044796	1.02836993464441
FH	HMGA2	1_TssA	6.96746303354561e-05	0.834821118992211
FH	FH	1_TssA	1.3401268142879e-05	0.828315693039801
FH	MED12	15_Quies	0	0.471392175135091
FH	FH	15_Quies	0	0.529871999277789
FH	FH	14_ReprPCWk	0	0.524309468512337
FH	HMGA2	15_Quies	0	0.415379812464795
FH	HMGA2	14_ReprPCWk	0	0.364640753719439
FH	Normal	15_Quies	0	0.316837837580806
FH	MED12	14_ReprPCWk	0	0.359689387304609
FH	Normal	14_ReprPCWk	0	0.340849552426199
FH	Normal	13_ReprPC	0	0.303902033149098
FH	HMGA2	4_Tx	0	0.327268264170541
FH	FH	4_Tx	0	0.376197200303589
FH	FH	13_ReprPC	0	0.272251192097964
FH	HMGA2	13_ReprPC	0	0.239011176646791
FH	Normal	4_Tx	0	0.342268581590316
FH	MED12	4_Tx	0	0.29658080026455
FH	MED12	13_ReprPC	0	0.202019640600945
FH	Normal	9_Het	0	0.0897077435212697
FH	FH	9_Het	0	0.0425085863747716
FH	HMGA2	9_Het	0	0.0464443898680474
FH	MED12	9_Het	0	0.0440907851695544
FH	FH	8_ZNFRpts	0	0.0779042228432894
FH	Normal	8_ZNFRpts	0	0.0748453004209836
FH	HMGA2	8_ZNFRpts	0	0.0296179422101986
FH	MED12	8_ZNFRpts	0	0.0187930007658481
HMGA2	Normal	10_TssBiv	100	19.768823583697
HMGA2	FH	13_ReprPC	100	3.54380978306979
HMGA2	Normal	13_ReprPC	100	3.53435507429561
HMGA2	FH	10_TssBiv	100	14.1097879718733
HMGA2	HMGA2	13_ReprPC	100	3.22749009146527
HMGA2	HMGA2	10_TssBiv	100	11.7126046466053
HMGA2	MED12	13_ReprPC	100	3.11408181415283
HMGA2	Normal	1_TssA	100	3.62375560469588
HMGA2	MED12	10_TssBiv	100	7.09983887918538
HMGA2	FH	1_TssA	100	3.25905783428765
HMGA2	HMGA2	1_TssA	100	2.73231074181295
HMGA2	MED12	1_TssA	100	2.50188403247086
HMGA2	FH	11_BivFlnk	100	9.09809411696766
HMGA2	FH	2_TssAFlnk	100	3.15842489026041
HMGA2	Normal	11_BivFlnk	100	14.6074151116155
HMGA2	HMGA2	12_EnhBiv	100	4.86101184660386
HMGA2	FH	12_EnhBiv	100	6.17702689588219
HMGA2	HMGA2	11_BivFlnk	97.6576417768607	4.39784017525456
HMGA2	Normal	2_TssAFlnk	85.9030567992042	3.27811234179233
HMGA2	HMGA2	2_TssAFlnk	68.4280011896246	2.26884988207239
HMGA2	Normal	12_EnhBiv	63.860704883981	6.32927502880692
HMGA2	MED12	14_ReprPCWk	60.0760420275475	1.34059351814728
HMGA2	MED12	12_EnhBiv	38.7355964556261	5.24610614505001
HMGA2	MED12	2_TssAFlnk	22.5629916273729	2.40555169503699
HMGA2	Normal	7_Enh	19.583458201897	1.32914533879024
HMGA2	MED12	11_BivFlnk	11.6131129060733	4.02195397929465
HMGA2	HMGA2	3_TxFlnk	6.37840869138715	2.44658812867399
HMGA2	HMGA2	14_ReprPCWk	6.37356008414723	1.09446714854016
HMGA2	MED12	3_TxFlnk	5.50552421422773	4.40937877861675
HMGA2	FH	7_Enh	3.63250988676648	1.10435078948652
HMGA2	FH	3_TxFlnk	0.647295614103205	1.27802391391967
HMGA2	MED12	7_Enh	0.0511471549660354	0.961278508706574
HMGA2	MED12	6_EnhG	1.68675917441404e-10	0.368442961468778
HMGA2	Normal	6_EnhG	3.43927390947592e-12	0.278550792649457
HMGA2	MED12	5_TxWk	0	0.769995310000088
HMGA2	FH	14_ReprPCWk	0	0.779213614347271
HMGA2	MED12	15_Quies	0	0.462363277646459
HMGA2	HMGA2	5_TxWk	0	0.715013914742237
HMGA2	HMGA2	15_Quies	0	0.451352250382411
HMGA2	FH	5_TxWk	0	0.514366791375624
HMGA2	Normal	14_ReprPCWk	0	0.663296196844409
HMGA2	FH	15_Quies	0	0.394147826108432
HMGA2	Normal	15_Quies	0	0.274737931752203
HMGA2	HMGA2	7_Enh	0	0.705479043522332
HMGA2	Normal	5_TxWk	0	0.296358507236347
HMGA2	HMGA2	4_Tx	0	0.188282157415596
HMGA2	MED12	4_Tx	0	0.20934742387803
HMGA2	FH	9_Het	0	0.162826286125776
HMGA2	FH	6_EnhG	0	0.294758556348587
HMGA2	FH	8_ZNFRpts	0	0.299341886094745
HMGA2	HMGA2	8_ZNFRpts	0	0.321800378147485
HMGA2	MED12	9_Het	0	0.143635806706764
HMGA2	HMGA2	6_EnhG	0	0.188682678582256
HMGA2	Normal	9_Het	0	0.163103800421064
HMGA2	HMGA2	9_Het	0	0.0893605562388436
HMGA2	FH	4_Tx	0	0.0776573228712726
HMGA2	MED12	8_ZNFRpts	0	0.168032990997987
HMGA2	Normal	4_Tx	0	0.043173485161107
HMGA2	Normal	8_ZNFRpts	0	0.0844862535737432
HMGA2	Normal	3_TxFlnk	0	0
MED12	Normal	10_TssBiv	100	33.8111217924767
MED12	FH	10_TssBiv	100	23.194210984105
MED12	HMGA2	10_TssBiv	100	20.108099372691
MED12	HMGA2	13_ReprPC	100	5.04904532541305
MED12	Normal	13_ReprPC	100	4.82839497928779
MED12	FH	13_ReprPC	100	4.80469860838768
MED12	MED12	10_TssBiv	100	11.3663780869607
MED12	MED12	13_ReprPC	100	4.27310224858723
MED12	Normal	1_TssA	100	4.37601926801275
MED12	FH	1_TssA	100	4.31716544307562
MED12	HMGA2	2_TssAFlnk	100	4.49455076427794
MED12	FH	11_BivFlnk	100	15.7817347405642
MED12	HMGA2	1_TssA	100	3.24281539212238
MED12	HMGA2	11_BivFlnk	100	8.62847135084548
MED12	FH	2_TssAFlnk	100	4.93379877241635
MED12	MED12	1_TssA	100	2.72396998534566
MED12	HMGA2	12_EnhBiv	100	7.96996187812329
MED12	Normal	11_BivFlnk	100	19.7844136450839
MED12	FH	12_EnhBiv	100	7.18233908291857
MED12	Normal	2_TssAFlnk	82.8454852608206	3.60022492438065
MED12	MED12	14_ReprPCWk	43.2192603973977	1.32550988384735
MED12	Normal	12_EnhBiv	38.4361606248508	5.48839262151134
MED12	MED12	12_EnhBiv	32.4092844373511	5.43955421726524
MED12	MED12	2_TssAFlnk	18.0224485581744	2.41966511029488
MED12	MED12	11_BivFlnk	10.1553274475869	4.23209659037583
MED12	MED12	3_TxFlnk	3.37158610492967	3.78984770962857
MED12	HMGA2	3_TxFlnk	2.69583423890417	1.92302279492386
MED12	FH	3_TxFlnk	0.983890477525444	1.5224825647353
MED12	Normal	3_TxFlnk	0.0122468869161931	0.279077558214532
MED12	Normal	6_EnhG	2.55204924557226e-11	0.232555577297388
MED12	FH	7_Enh	4.65770166345263e-14	0.769864878473056
MED12	HMGA2	8_ZNFRpts	4.14660810617915e-15	0.332231156252411
MED12	MED12	6_EnhG	1.83222218645125e-15	0.164438500290269
MED12	MED12	5_TxWk	0	0.720073156075275
MED12	HMGA2	14_ReprPCWk	0	0.718061728270947
MED12	FH	14_ReprPCWk	0	0.583654715543528
MED12	MED12	15_Quies	0	0.300011531515387
MED12	HMGA2	5_TxWk	0	0.436669052463619
MED12	FH	5_TxWk	0	0.291767509619301
MED12	Normal	14_ReprPCWk	0	0.416048337022139
MED12	HMGA2	7_Enh	0	0.658518773736896
MED12	MED12	7_Enh	0	0.668701114976707
MED12	HMGA2	15_Quies	0	0.196220210934719
MED12	Normal	7_Enh	0	0.582745494798159
MED12	FH	15_Quies	0	0.205057585075546
MED12	Normal	15_Quies	0	0.127049878631798
MED12	Normal	5_TxWk	0	0.133836344404824
MED12	MED12	4_Tx	0	0.175038112639341
MED12	FH	8_ZNFRpts	0	0.246462474679502
MED12	HMGA2	4_Tx	0	0.112767981611657
MED12	HMGA2	6_EnhG	0	0.140382007058946
MED12	FH	9_Het	0	0.0689773997967575
MED12	FH	6_EnhG	0	0.134730926885843
MED12	HMGA2	9_Het	0	0.0406574113831617
MED12	MED12	8_ZNFRpts	0	0.137974893362464
MED12	Normal	9_Het	0	0.0568265188418993
MED12	FH	4_Tx	0	0.047221984328239
MED12	MED12	9_Het	0	0.0231808340521518
MED12	Normal	8_ZNFRpts	0	0.0778766263997595
MED12	Normal	4_Tx	0	0.0149873831059803

## Sheet: Fig2c
Comparison	subclass	annotation	pValueLog	oddsRatio
FH	Normal	15_Quies	50.3429776123315	3.3340224115612
FH	HMGA2	15_Quies	28.5498190544869	2.41044316756211
FH	HMGA2	9_Het	27.3846458389382	3.74140489660075
FH	MED12	15_Quies	26.369138289478	2.3167347450675
FH	MED12	9_Het	25.5435869118143	3.67643197090487
FH	FH	9_Het	18.7659357111374	2.9582143187546
FH	FH	15_Quies	11.2905341875213	1.75426678456474
FH	Normal	9_Het	6.26106909586326	2.40827680753743
FH	FH	14_ReprPCWk	5.95080188186649	1.54735295125887
FH	FH	13_ReprPC	4.63822306527132	1.68487386492727
FH	MED12	13_ReprPC	1.06635432293281	1.21766965848623
FH	HMGA2	13_ReprPC	0.566908916112531	1.09879885675651
FH	Normal	13_ReprPC	0.485754175046524	1.07107327416673
FH	HMGA2	8_ZNFRpts	0.246258218098262	0.999893721641407
FH	FH	8_ZNFRpts	0.243106929073555	0.987305190073499
FH	MED12	8_ZNFRpts	0.217816259894809	0.951733194094256
FH	HMGA2	14_ReprPCWk	0.163889074486093	0.954869571897126
FH	HMGA2	12_EnhBiv	0.0530700035125872	0.46235331778106
FH	Normal	8_ZNFRpts	0.0318347586202614	0.377232137994944
FH	MED12	14_ReprPCWk	0.0221584746596857	0.838821578127179
FH	MED12	10_TssBiv	0.0016866419487167	0.179603309211505
FH	HMGA2	10_TssBiv	0.00114178301272321	0.167781215022654
FH	FH	6_EnhG	0.000453664519218546	0.145140549732457
FH	Normal	14_ReprPCWk	0.000359058787873023	0.700810496697167
FH	HMGA2	6_EnhG	5.54059579492772e-05	0.110937483318487
FH	Normal	4_Tx	1.6054088977063e-09	0.0508319916543742
FH	FH	1_TssA	3.14317716199454e-10	0.0468356763713824
FH	FH	4_Tx	1.22589550606409e-10	0.0447982099044343
FH	Normal	7_Enh	1.09012398457884e-11	0.0960213651279896
FH	MED12	7_Enh	6.17372087366468e-12	0.115612072262855
FH	MED12	4_Tx	3.54428917058441e-12	0.0677935364266071
FH	HMGA2	4_Tx	1.45613447449549e-14	0.096334480895563
FH	HMGA2	7_Enh	2.3143859197279e-15	0.12250259969585
FH	FH	7_Enh	2.3143859197279e-15	0.0917103050052498
FH	FH	5_TxWk	0	0.182973245190425
FH	MED12	5_TxWk	0	0.172639406214535
FH	HMGA2	5_TxWk	0	0.17157988768541
FH	Normal	5_TxWk	0	0.111164598670341
FH	FH	10_TssBiv	0	0
FH	FH	11_BivFlnk	0	0
FH	FH	12_EnhBiv	0	0
FH	FH	2_TssAFlnk	0	0
FH	FH	3_TxFlnk	0	0
FH	HMGA2	11_BivFlnk	0	0
FH	HMGA2	1_TssA	0	0
FH	HMGA2	2_TssAFlnk	0	0
FH	HMGA2	3_TxFlnk	0	0
FH	MED12	11_BivFlnk	0	0
FH	MED12	12_EnhBiv	0	0
FH	MED12	1_TssA	0	0
FH	MED12	2_TssAFlnk	0	0
FH	MED12	3_TxFlnk	0	0
FH	MED12	6_EnhG	0	0
FH	Normal	10_TssBiv	0	0
FH	Normal	11_BivFlnk	0	0
FH	Normal	12_EnhBiv	0	0
FH	Normal	1_TssA	0	0
FH	Normal	2_TssAFlnk	0	0
FH	Normal	3_TxFlnk	0	0
FH	Normal	6_EnhG	0	0
HMGA2	HMGA2	7_Enh	100	5.86691897278372
HMGA2	MED12	7_Enh	100	5.5550842840896
HMGA2	HMGA2	2_TssAFlnk	100	9.33260082455585
HMGA2	FH	7_Enh	100	3.05407305148779
HMGA2	Normal	7_Enh	100	2.75089438086136
HMGA2	HMGA2	3_TxFlnk	100	24.5119639485957
HMGA2	FH	2_TssAFlnk	100	4.39034174840092
HMGA2	HMGA2	6_EnhG	100	3.65209384482804
HMGA2	MED12	2_TssAFlnk	100	6.20850379147566
HMGA2	MED12	6_EnhG	100	5.55164105614769
HMGA2	Normal	2_TssAFlnk	100	3.68973443491218
HMGA2	HMGA2	12_EnhBiv	88.8025175922486	4.14943311885838
HMGA2	FH	6_EnhG	64.1861266252798	2.3192208971503
HMGA2	MED12	3_TxFlnk	53.5026758022936	16.9217554000727
HMGA2	FH	3_TxFlnk	51.5267725728438	8.27765012675271
HMGA2	Normal	3_TxFlnk	47.8277080648679	12.8424625737089
HMGA2	MED12	1_TssA	36.4606420260145	1.50789534702203
HMGA2	Normal	6_EnhG	35.5571347480169	2.87624553928216
HMGA2	HMGA2	1_TssA	32.1449667736377	1.52781994016583
HMGA2	MED12	12_EnhBiv	26.7336676796683	4.09580965007651
HMGA2	HMGA2	11_BivFlnk	6.02529491447508	1.57692138890157
HMGA2	Normal	1_TssA	2.8621795769878	1.10872078082875
HMGA2	FH	12_EnhBiv	2.51093318608537	1.44734735833116
HMGA2	Normal	5_TxWk	2.48012353998548	1.04728316759049
HMGA2	Normal	12_EnhBiv	0.62598330686004	1.15703932696734
HMGA2	Normal	11_BivFlnk	0.0100811239850067	0.508024273455677
HMGA2	MED12	5_TxWk	0.00952401064321441	0.968242690440842
HMGA2	MED12	11_BivFlnk	0.000113769644853148	0.186684200309734
HMGA2	FH	1_TssA	3.93267323728174e-05	0.861791355807979
HMGA2	FH	11_BivFlnk	5.67951894693375e-07	0.308924933953451
HMGA2	Normal	4_Tx	1.66241993262778e-08	0.796601404364038
HMGA2	Normal	14_ReprPCWk	1.06837329057292e-09	0.898081723732935
HMGA2	FH	14_ReprPCWk	3.91430161950409e-12	0.889809129640986
HMGA2	FH	4_Tx	8.44268696967485e-14	0.744052385824957
HMGA2	FH	5_TxWk	5.49666655935377e-15	0.888050421247323
HMGA2	Normal	8_ZNFRpts	2.89298239965986e-16	0.299891889071171
HMGA2	Normal	15_Quies	0	0.862767445001678
HMGA2	FH	15_Quies	0	0.77723089951897
HMGA2	MED12	15_Quies	0	0.666200688501538
HMGA2	HMGA2	15_Quies	0	0.516987673509345
HMGA2	HMGA2	5_TxWk	0	0.578736060957398
HMGA2	MED12	14_ReprPCWk	0	0.656029753440811
HMGA2	FH	9_Het	0	0.762359998332905
HMGA2	Normal	13_ReprPC	0	0.660562958881801
HMGA2	HMGA2	14_ReprPCWk	0	0.483136995728416
HMGA2	MED12	9_Het	0	0.721244742536905
HMGA2	FH	13_ReprPC	0	0.572457856857761
HMGA2	MED12	13_ReprPC	0	0.43345426613858
HMGA2	HMGA2	13_ReprPC	0	0.371918176830345
HMGA2	Normal	9_Het	0	0.605764077744884
HMGA2	HMGA2	9_Het	0	0.408687758178923
HMGA2	MED12	4_Tx	0	0.418501672213276
HMGA2	FH	8_ZNFRpts	0	0.389866687711314
HMGA2	Normal	10_TssBiv	0	0.313510912898677
HMGA2	HMGA2	4_Tx	0	0.134885713696505
HMGA2	MED12	10_TssBiv	0	0.323576342763797
HMGA2	MED12	8_ZNFRpts	0	0.33215977531721
HMGA2	HMGA2	10_TssBiv	0	0.268277764094929
HMGA2	FH	10_TssBiv	0	0.144738238186223
HMGA2	HMGA2	8_ZNFRpts	0	0.163839764009847
MED12	MED12	7_Enh	100	6.78217395723926
MED12	HMGA2	7_Enh	100	4.18221908278959
MED12	HMGA2	2_TssAFlnk	100	6.1779599831436
MED12	Normal	7_Enh	100	3.46142072226925
MED12	FH	7_Enh	100	3.1171295588141
MED12	HMGA2	3_TxFlnk	100	22.7713218903693
MED12	HMGA2	6_EnhG	100	4.02315052781938
MED12	MED12	2_TssAFlnk	100	7.37969898132898
MED12	Normal	2_TssAFlnk	100	4.72037567873108
MED12	FH	2_TssAFlnk	100	3.55645394771101
MED12	MED12	1_TssA	100	2.26208421714572
MED12	FH	6_EnhG	100	3.39194045987078
MED12	MED12	6_EnhG	100	5.03837870070435
MED12	Normal	6_EnhG	72.3302102385698	3.95066226749516
MED12	HMGA2	12_EnhBiv	57.2404902868058	3.42826158386613
MED12	MED12	3_TxFlnk	52.8798748720995	17.0496873112435
MED12	Normal	3_TxFlnk	29.4136934050967	9.5185848497694
MED12	MED12	12_EnhBiv	25.5660253264322	4.05081941457196
MED12	FH	3_TxFlnk	25.2629009093756	5.56371925561621
MED12	HMGA2	1_TssA	20.3472344113026	1.41311230949976
MED12	Normal	1_TssA	3.26077629516351	1.12008897703046
MED12	Normal	12_EnhBiv	1.4029369863501	1.38197150869161
MED12	HMGA2	11_BivFlnk	1.24344958739023	1.18623145082161
MED12	FH	12_EnhBiv	0.969565747645085	1.20254684855253
MED12	Normal	5_TxWk	0.401463121740813	1.00466132027386
MED12	Normal	11_BivFlnk	0.314749056948844	1.04033754845011
MED12	MED12	11_BivFlnk	0.000142098167551109	0.191027293421677
MED12	FH	11_BivFlnk	9.62482836611222e-06	0.379394437765729
MED12	FH	5_TxWk	1.13195262411135e-08	0.91826737997221
MED12	FH	14_ReprPCWk	4.90905361763724e-12	0.889107392411863
MED12	Normal	4_Tx	1.83222218645125e-15	0.70846280884061
MED12	Normal	15_Quies	1.44649119982993e-16	0.895239722910632
MED12	FH	15_Quies	0	0.844527888161088
MED12	MED12	5_TxWk	0	0.847101662753641
MED12	HMGA2	15_Quies	0	0.691167528281128
MED12	MED12	15_Quies	0	0.674708565453141
MED12	Normal	14_ReprPCWk	0	0.817150325933816
MED12	HMGA2	5_TxWk	0	0.694785584428365
MED12	HMGA2	14_ReprPCWk	0	0.654976858374439
MED12	MED12	14_ReprPCWk	0	0.621174867678258
MED12	Normal	13_ReprPC	0	0.476460570690988
MED12	FH	13_ReprPC	0	0.503080214825084
MED12	FH	1_TssA	0	0.698081728892192
MED12	FH	9_Het	0	0.588786054825928
MED12	FH	4_Tx	0	0.66577343935036
MED12	HMGA2	13_ReprPC	0	0.339392426939863
MED12	HMGA2	9_Het	0	0.386928112050978
MED12	MED12	9_Het	0	0.399683858895764
MED12	HMGA2	4_Tx	0	0.327195315703766
MED12	MED12	13_ReprPC	0	0.2500604488109
MED12	Normal	9_Het	0	0.359618513298056
MED12	MED12	4_Tx	0	0.312549952920457
MED12	Normal	10_TssBiv	0	0.279734935841946
MED12	FH	8_ZNFRpts	0	0.323591338674369
MED12	HMGA2	10_TssBiv	0	0.204518578528425
MED12	MED12	10_TssBiv	0	0.165311607844725
MED12	MED12	8_ZNFRpts	0	0.145475064074838
MED12	FH	10_TssBiv	0	0.0971458507205621
MED12	Normal	8_ZNFRpts	0	0.16427972768797
MED12	HMGA2	8_ZNFRpts	0	0.131171254653083

## Sheet: Fig3a
	ActiveTSS	Transcription	Enhancer	Heterochromatin	Bivalent	RepressedPC	Quiescent
ActiveTSS_MED12	64.1466837	0.121105798	0.57548470	0.09483103	22.0385489	0.1519762	0.03368655
Transcription_MED12	12.4243675	81.292388768	34.24221434	9.07793673	2.8617120	4.3143530	10.81684126
Enhancer_MED12	16.1376862	5.068253308	55.59969354	0.13325783	3.5636731	0.9332780	0.83496283
Heterochromatin_MED12	0.1188658	0.307216403	0.03253500	65.34262767	0.4073731	3.3938380	5.04121001
Bivalent_MED12	0.2307153	0.001878149	0.02238968	0.03033694	39.4815251	0.5462853	0.00420920
RepressedPC_MED12	2.5514879	1.101881905	1.70913709	4.25346403	29.8510226	75.4538659	6.88074702
Quiescent_MED12	4.3901936	12.107275669	7.81854565	21.06754576	1.7961451	15.2064036	76.38834313
ActiveTSS_HMGA2	70.15766231	0.1819369	2.52356164	0.10067370	13.0426732	0.2131895	0.06221845
Transcription_HMGA2	9.91167609	78.7304203	23.59924575	7.52243810	1.2608366	4.7269935	10.51217288
Enhancer_HMGA2	13.74344793	10.0053145	66.42720206	0.39168363	3.5636731	2.3444743	1.52717550
Heterochromatin_HMGA2	0.09740394	0.5304031	0.05457484	69.23159896	0.3316219	2.3495551	5.09861055
Bivalent_HMGA2	1.80898923	0.0117906	0.14430847	0.03595489	60.2912213	0.8265817	0.01381913
RepressedPC_HMGA2	2.24730695	1.7567645	1.87023782	4.71885520	20.8955475	76.7476353	9.84192576
Quiescent_HMGA2	2.03351356	8.7833702	5.38086942	17.99879551	0.6144264	12.7915706	72.94407773
ActiveTSS_FH	74.6299889	0.20875273	3.15607005	0.09460632	18.038886	0.1809570	0.05571686
Transcription_FH	9.6945809	81.92337711	30.05656892	10.28804365	2.260752	7.3666407	15.97063766
Enhancer_FH	10.7804697	9.03897228	59.17487038	0.24966180	3.457621	1.4782626	1.24730903
Heterochromatin_FH	0.1415659	0.56612265	0.20920356	59.31456488	0.355189	3.6453568	5.93527001
Bivalent_FH	1.2608857	0.01050372	0.09043331	0.07168507	52.936621	0.6070514	0.02889454
RepressedPC_FH	1.7817491	1.82945577	2.81165383	5.89053532	22.001515	75.1457269	17.16449632
Quiescent_FH	1.7107598	6.42281575	4.50119995	24.09090296	0.949415	11.5760046	59.59767559

## Sheet: Fig3b
Subclass	Annotation	Genome%
MED12	10_TssBiv	34.93645316
MED12	11_BivFlnk	2.51830654
MED12	12_EnhBiv	2.02676542
MED12	13_ReprPC	20.24577056
MED12	14_ReprPCWk	9.60525208
MED12	15_Quies	1.79614511
MED12	1_TssA	20.74067839
MED12	2_TssAFlnk	1.29787055
MED12	3_TxFlnk	0.03198384
MED12	4_Tx	0.02356704
MED12	5_TxWk	2.80616110
MED12	6_EnhG	0.00841680
MED12	7_Enh	3.55525629
MED12	8_ZNF/Rpts	0.29458800
MED12	9_Het	0.11278512
HMGA2	10_TssBiv	37.46990994
HMGA2	11_BivFlnk	18.09611986
HMGA2	12_EnhBiv	4.72519148
HMGA2	13_ReprPC	16.06598771
HMGA2	14_ReprPCWk	4.82955980
HMGA2	15_Quies	0.61442640
HMGA2	1_TssA	8.73495497
HMGA2	2_TssAFlnk	4.30771821
HMGA2	3_TxFlnk	0.08080128
HMGA2	4_Tx	0.00673344
HMGA2	5_TxWk	1.17330191
HMGA2	6_EnhG	0.04713408
HMGA2	7_Enh	3.51653901
HMGA2	8_ZNF/Rpts	0.23903712
HMGA2	9_Het	0.09258480
FH	10_TssBiv	43.90034509
FH	11_BivFlnk	6.83612491
FH	12_EnhBiv	2.20015150
FH	13_ReprPC	16.01885363
FH	14_ReprPCWk	5.98266139
FH	15_Quies	0.94941503
FH	1_TssA	14.91793620
FH	2_TssAFlnk	3.12094942
FH	3_TxFlnk	0.05891760
FH	4_Tx	0.00336672
FH	5_TxWk	2.19846814
FH	6_EnhG	0.02525040
FH	7_Enh	3.43237101
FH	8_ZNF/Rpts	0.26428752
FH	9_Het	0.09090144

## Sheet: Fig4b
Subclass	Loop	hgnc_symbol	log2FC
MED12	loop_in_myometrium	ACAP3	0.156906391444397
MED12	loop_in_myometrium	PUSL1	0.176958908444396
MED12	loop_in_myometrium	CASZ1	0.727379719927393
MED12	loop_in_myometrium	CLCNKB	-0.776878745735117
MED12	loop_in_myometrium	FBLIM1	0.426379185262996
MED12	loop_in_myometrium	CAPZB	0.489409370773252
MED12	loop_in_myometrium	MICOS10	0.212087906620476
MED12	loop_in_myometrium	NBL1	0.620170634725912
MED12	loop_in_myometrium	EMC1	-0.0499129734074395
MED12	loop_in_myometrium	MRTO4	0.11548119936351
MED12	loop_in_myometrium	CD164L2	-0.23810972506023
MED12	loop_in_UL	COL16A1	1.01299294550977
MED12	loop_in_myometrium	KHDRBS1	0.260727655839106
MED12	loop_in_myometrium	SPOCD1	1.43198249866722
MED12	loop_in_myometrium	MACF1	0.664571731793852
MED12	loop_in_myometrium	PPIH	0.141141499348051
MED12	loop_in_myometrium	HPDL	0.595561335823448
MED12	loop_in_myometrium	AHCYL1	0.213910374520606
MED12	loop_in_UL	AMIGO1	-0.453800471273135
MED12	loop_in_myometrium	DAP3	0.134067571125337
MED12	loop_in_myometrium	METTL25B	0.0050802359331253
MED12	loop_in_myometrium	ISG20L2	0.27302175106504
MED12	loop_in_UL	INSRR	-0.328830955062469
MED12	loop_in_UL	CHI3L1	1.67783174717114
MED12	loop_in_UL	BTG2	-1.77456813103836
MED12	loop_in_UL	CHIT1	0.62342057524084
MED12	loop_in_myometrium	OPTC	1.29408455358383
MED12	loop_in_myometrium	MAPKAPK2	-0.132231447725281
MED12	loop_in_myometrium	FCMR	-0.706909352717719
MED12	loop_in_UL	PIGR	-3.06737285644888
MED12	loop_in_UL	TGFB2	1.50552799048991
MED12	loop_in_UL	LEFTY2	1.14145563127375
MED12	loop_in_myometrium	SDE2	-0.22917340596275
MED12	loop_in_myometrium	NUP133	-0.0178313903128259
MED12	loop_in_UL	NET1	0.443990255324911
MED12	loop_in_myometrium	ZNF438	0.150583076108991
MED12	loop_in_myometrium	HKDC1	-1.8031336911396
MED12	loop_in_myometrium	KCNMA1	1.27456565764001
MED12	loop_in_UL	FAS	0.949776104708015
MED12	loop_in_myometrium	CH25H	-0.119691413817869
MED12	loop_in_UL	PI4K2A	0.219725011066276
MED12	loop_in_UL	ATP5MK	-0.176008813710977
MED12	loop_in_UL	PDCD11	0.280847423966171
MED12	loop_in_myometrium	ABRAXAS2	-0.0286581280796408
MED12	loop_in_UL	SIRT3	0.06401631591587
MED12	loop_in_UL	PSMD13	0.0792337053564256
MED12	loop_in_myometrium	DEAF1	0.091860666283061
MED12	loop_in_myometrium	TMEM80	-0.187658844002115
MED12	loop_in_myometrium	BET1L	0.0581515086725055
MED12	loop_in_myometrium	RIC8A	0.103757454197193
MED12	loop_in_myometrium	CTSD	-0.224428738523964
MED12	loop_in_myometrium	PHLDA2	0.547438288477408
MED12	loop_in_myometrium	ARFIP2	0.179386558354522
MED12	loop_in_myometrium	TIMM10B	-0.0265595571356605
MED12	loop_in_myometrium	CAVIN3	-0.148421632742696
MED12	loop_in_UL	TEAD1	0.860738093379266
MED12	loop_in_myometrium	APIP	-0.308234894936099
MED12	loop_in_myometrium	PDHX	-0.0974109765575345
MED12	loop_in_myometrium	MDK	0.530697664913299
MED12	loop_in_myometrium	PACSIN3	-0.21112734544314
MED12	loop_in_myometrium	TNKS1BP1	-0.296379031910283
MED12	loop_in_myometrium	BAD	0.0219864599952755
MED12	loop_in_myometrium	STIP1	0.289348030305372
MED12	loop_in_myometrium	FAU	-0.295567267053331
MED12	loop_in_myometrium	MRPL49	0.167919351605289
MED12	loop_in_UL	ARL2	0.0229106238285251
MED12	loop_in_UL	ARL2-SNX15	-0.574696738224498
MED12	loop_in_myometrium	C11orf68	0.01183624180607
MED12	loop_in_myometrium	DRAP1	0.0699322599565029
MED12	loop_in_myometrium	PITPNM1	0.37384587985495
MED12	loop_in_myometrium	CDK2AP2	0.254475582534429
MED12	loop_in_myometrium	EHBP1L1	0.0801735315002821
MED12	loop_in_UL	MRPL11	0.0420564423679481
MED12	loop_in_UL	RHOD	-0.119015613622501
MED12	loop_in_myometrium	TMEM134	0.285186384678928
MED12	loop_in_myometrium	POLD4	0.160133869184621
MED12	loop_in_UL	TPCN2	0.410675681811888
MED12	loop_in_UL	CCND1	1.48782598174771
MED12	loop_in_UL	CTTN	0.0734906932603371
MED12	loop_in_UL	CLPB	0.184732886253992
MED12	loop_in_UL	CHRDL2	2.12265695626317
MED12	loop_in_UL	RNF169	0.150017465174764
MED12	loop_in_myometrium	POLD3	0.735720069341697
MED12	loop_in_myometrium	ME3	1.03901414448196
MED12	loop_in_UL	AMOTL1	0.375347978633262
MED12	loop_in_myometrium	SIDT2	0.251678239711034
MED12	loop_in_myometrium	ZPR1	-0.234553867192241
MED12	loop_in_UL	CD3E	-1.36573519593924
MED12	loop_in_UL	CXCR5	-0.59892402588228
MED12	loop_in_both	PHLDB1	0.00895139036022783
MED12	loop_in_both	PHLDB1	0.00895139036022783
MED12	loop_in_UL	C1QTNF5	0.2239945900558
MED12	loop_in_myometrium	PKNOX2	-0.00387710493194949
MED12	loop_in_UL	SNX19	0.298670174103229
MED12	loop_in_myometrium	CACNA1C	1.62016550293349
MED12	loop_in_UL	VWF	-0.313960632109528
MED12	loop_in_myometrium	TNFRSF1A	-0.443165412879511
MED12	loop_in_UL	C12orf57	-0.00769600210070636
MED12	loop_in_myometrium	SPSB2	-0.0715992571991393
MED12	loop_in_myometrium	LRRC23	0.160155000658797
MED12	loop_in_UL	NOP2	0.368308559175948
MED12	loop_in_myometrium	CHD4	0.374832614067224
MED12	loop_in_myometrium	PIANP	1.58465663562742
MED12	loop_in_myometrium	PHB2	0.137094439312251
MED12	loop_in_myometrium	GAPDH	0.0820896033815458
MED12	loop_in_myometrium	PTMS	0.17035426262244
MED12	loop_in_myometrium	LAG3	0.329662243856189
MED12	loop_in_UL	GABARAPL1	-0.55988944789623
MED12	loop_in_myometrium	ETV6	0.750790316490599
MED12	loop_in_UL	BHLHE41	1.54966773828352
MED12	loop_in_both	ETFBKMT	-0.114907968312002
MED12	loop_in_myometrium	AK4P3	1.23124550210279
MED12	loop_in_both	ETFBKMT	-0.114907968312002
MED12	loop_in_UL	SLC38A2	-0.356734622843429
MED12	loop_in_myometrium	SOAT2	1.68566998347372
MED12	loop_in_myometrium	AAAS	0.212865610581652
MED12	loop_in_myometrium	PRR13	-0.165967542273399
MED12	loop_in_UL	GPR182	-1.388190803966
MED12	loop_in_UL	TAC3	4.350179928704
MED12	loop_in_UL	NEMP1	0.370548664167731
MED12	loop_in_UL	STAT6	-0.234608809055377
MED12	loop_in_UL	SDR9C7	1.07904751126122
MED12	loop_in_myometrium	BAZ2A	-0.106939027182932
MED12	loop_in_UL	PTGES3	-0.145003525672768
MED12	loop_in_UL	HSD17B6	1.45178695428723
MED12	loop_in_UL	TBX3	-0.123893553238807
MED12	loop_in_UL	HSPB8	0.812934599025347
MED12	loop_in_myometrium	ARL6IP4	-0.177212535188587
MED12	loop_in_myometrium	ABCB9	0.0268015469992849
MED12	loop_in_UL	USPL1	-0.210920659418189
MED12	loop_in_myometrium	SERP2	-0.428170820781598
MED12	loop_in_UL	IRS2	-0.371715832110972
MED12	loop_in_both	COL4A1	1.87926124943368
MED12	loop_in_both	COL4A2	1.85783108678044
MED12	loop_in_both	COL4A1	1.87926124943368
MED12	loop_in_both	COL4A2	1.85783108678044
MED12	loop_in_myometrium	TEP1	0.160342515011214
MED12	loop_in_myometrium	ANG	-0.980913854990707
MED12	loop_in_myometrium	RNASE4	-1.17585516806202
MED12	loop_in_both		-0.768051245761253
MED12	loop_in_myometrium	LRP10	-0.232620951391302
MED12	loop_in_myometrium	SLC7A7	-0.161774020101354
MED12	loop_in_myometrium	SOS2	-0.148874783583087
MED12	loop_in_myometrium	JKAMP	-0.0690686974077131
MED12	loop_in_myometrium	GPR135	0.199791730756198
MED12	loop_in_myometrium	ACTN1	0.449769742523772
MED12	loop_in_myometrium	ZFP36L1	0.175947695840201
MED12	loop_in_myometrium	FAM161B	-0.233841633150477
MED12	loop_in_myometrium	COQ6	-0.0653127198134262
MED12	loop_in_both		-0.133203907798182
MED12	loop_in_myometrium	YLPM1	0.13474218045062
MED12	loop_in_myometrium	TC2N	-0.000339577709502824
MED12	loop_in_UL	PRIMA1	-0.513010099814118
MED12	loop_in_UL	OTUB2	0.339114113982979
MED12	loop_in_UL	DIO3	-1.50794335587708
MED12	loop_in_myometrium	NUDT14	-0.281958708406886
MED12	loop_in_UL	BRF1	0.125197573371443
MED12	loop_in_UL	ACTC1	4.00131148268097
MED12	loop_in_UL	APH1B	-0.623092108699801
MED12	loop_in_UL	CA12	1.61104342951003
MED12	loop_in_UL	PCLAF	1.99011608509751
MED12	loop_in_UL	THSD4	1.69490477068189
MED12	loop_in_UL	TSPAN3	0.229294980211793
MED12	loop_in_myometrium	PGPEP1L	-0.56702145649596
MED12	loop_in_myometrium	MEF2A	0.356219270641715
MED12	loop_in_UL	MCRIP2	-0.380912067558983
MED12	loop_in_UL	AMDHD2	-0.0733094139585674
MED12	loop_in_UL	ECI1	0.0237238180030056
MED12	loop_in_UL	ABCA3	-0.229618205575207
MED12	loop_in_UL	PDPK1	0.0785606674716776
MED12	loop_in_UL	MLST8	0.225153356897675
MED12	loop_in_UL	GRIN2A	2.39247201016845
MED12	loop_in_UL	ABCC1	0.874221018111127
MED12	loop_in_UL	ASPHD1	0.128257084917251
MED12	loop_in_UL	CDIPT	-0.229536466675136
MED12	loop_in_myometrium	ALDOA	0.000208044869623991
MED12	loop_in_myometrium	TBX6	0.365106897426361
MED12	loop_in_UL	GDPD3	0.0633247049816595
MED12	loop_in_myometrium	BCKDK	0.180651209003021
MED12	loop_in_myometrium	ARMC5	0.10097113749344
MED12	loop_in_myometrium	SLC12A3	-0.530664277921186
MED12	loop_in_myometrium	CDH11	1.50090339480322
MED12	loop_in_UL	ACD	0.0721562582605881
MED12	loop_in_UL	PARD6A	-0.110500331804949
MED12	loop_in_UL	TANGO6	-0.307111915765741
MED12	loop_in_UL	ZFHX3	0.843288807861393
MED12	loop_in_myometrium	MEAK7	0.222978985249402
MED12	loop_in_both	GSE1	0.0414104899773109
MED12	loop_in_both	GSE1	0.0414104899773109
MED12	loop_in_myometrium	MAP1LC3B	-0.288042392262336
MED12	loop_in_myometrium	FBXO31	-0.251333152316559
MED12	loop_in_UL	ZNF469	1.55939851115278
MED12	loop_in_UL	BANP	0.104894965628133
MED12	loop_in_UL	DEF8	0.102815845661877
MED12	loop_in_myometrium	SPATA2L	-0.157283931964173
MED12	loop_in_UL	TIMM22	0.128937313675207
MED12	loop_in_myometrium	SRR	0.258386867198433
MED12	loop_in_myometrium	TSR1	0.180488667049886
MED12	loop_in_myometrium	SGSM2	0.0859201195970608
MED12	loop_in_myometrium	EIF5A	0.113275985960314
MED12	loop_in_myometrium	NLGN2	0.585610985818589
MED12	loop_in_myometrium	TMEM102	0.677878250536811
MED12	loop_in_myometrium	FGF11	-0.821457523819793
MED12	loop_in_UL	FXR2	0.0836756471223214
MED12	loop_in_UL	ARHGEF15	-0.695007694862231
MED12	loop_in_UL	MYOCD	0.845015557987392
MED12	loop_in_UL	PLD6	0.235480941100701
MED12	loop_in_UL	FLCN	0.391548342136668
MED12	loop_in_both		0.722989803658583
MED12	loop_in_UL	RAI1	0.291541928290344
MED12	loop_in_both	ALDH3A1	-1.44031144597462
MED12	loop_in_both	ALDH3A1	-1.44031144597462
MED12	loop_in_both		-0.0197278860544393
MED12	loop_in_myometrium	LGALS9	0.159986106178737
MED12	loop_in_myometrium	WSB1	0.263385909040551
MED12	loop_in_UL	PIPOX	0.772689518195809
MED12	loop_in_myometrium	MSL1	0.167546710957621
MED12	loop_in_myometrium	CASC3	-0.0337159150758949
MED12	loop_in_myometrium	DHX58	-0.26942571801985
MED12	loop_in_UL	GHDC	-0.362211641329985
MED12	loop_in_myometrium	NKIRAS2	0.505186552208885
MED12	loop_in_UL	CAVIN1	-0.226999099480274
MED12	loop_in_myometrium	AOC2	0.340291292723813
MED12	loop_in_UL	AOC3	-0.0289279584571198
MED12	loop_in_UL	RND2	0.94406039849886
MED12	loop_in_UL	DUSP3	0.0751459691280028
MED12	loop_in_UL	SOST	1.00944602549423
MED12	loop_in_UL	MPP3	-0.0935467570241434
MED12	loop_in_UL	ITGA2B	0.302604534345926
MED12	loop_in_myometrium	ACBD4	-0.165260321316299
MED12	loop_in_UL	HIGD1B	-0.545467296392863
MED12	loop_in_myometrium	TMEM92	1.45154982289758
MED12	loop_in_myometrium	SAMD14	0.415653566265323
MED12	loop_in_UL	VMP1	0.63747300116966
MED12	loop_in_UL	TBX2	1.09609268290028
MED12	loop_in_UL	PRR29	-1.24300220100714
MED12	loop_in_myometrium	AXIN2	-0.262571673641966
MED12	loop_in_myometrium	RAB37	-2.00789660945199
MED12	loop_in_UL	MRPL38	0.0745371487759292
MED12	loop_in_myometrium	TEN1-CDK3	-0.106429384051729
MED12	loop_in_myometrium	C1QTNF1	-0.914260808877374
MED12	loop_in_UL	CBX8	2.7506016533979
MED12	loop_in_myometrium	TBC1D16	0.425194109741397
MED12	loop_in_UL	OXLD1	0.152372075577756
MED12	loop_in_UL	CCDC137	0.269223755020356
MED12	loop_in_myometrium	DCXR	-0.069387364071722
MED12	loop_in_UL	RAC3	2.25184063866019
MED12	loop_in_myometrium	ARHGDIA	-0.0970841833400768
MED12	loop_in_myometrium	FN3KRP	0.175254629620698
MED12	loop_in_UL	METRNL	-0.101320948362354
MED12	loop_in_UL	FN3K	-0.320412353138527
MED12	loop_in_myometrium	COLEC12	0.988810485096846
MED12	loop_in_UL	MTCL1	1.97203412306191
MED12	loop_in_myometrium	CIDEA	2.79144910842452
MED12	loop_in_UL	GATA6	0.879584773326402
MED12	loop_in_myometrium	RIOK3	-0.22981732315285
MED12	loop_in_UL	DIPK1C	1.11368355541927
MED12	loop_in_UL	PARD6G	1.46800594581349
MED12	loop_in_UL	MADCAM1	0.74576809204822
MED12	loop_in_myometrium	TPGS1	0.0966587327963832
MED12	loop_in_UL	MIER2	0.643288193671792
MED12	loop_in_UL	THEG	2.54571332720987
MED12	loop_in_UL	ODF3L2	0.0423045419751747
MED12	loop_in_UL	FGF22	-1.10922171824012
MED12	loop_in_myometrium	GPX4	-0.11940120675527
MED12	loop_in_myometrium	ELANE	-0.781498009255698
MED12	loop_in_UL	C19orf25	-0.0975220731564009
MED12	loop_in_myometrium	KLF16	0.123399654107653
MED12	loop_in_myometrium	SCAMP4	0.262365108624325
MED12	loop_in_UL	TLE6	0.176712526144655
MED12	loop_in_UL	SMIM24	1.072575136693
MED12	loop_in_UL	PIP5K1C	0.53718332388282
MED12	loop_in_both	APBA3	0.302452274045815
MED12	loop_in_both	MRPL54	-0.370435429500766
MED12	loop_in_myometrium	NFIC	0.0633935104627237
MED12	loop_in_myometrium	TBXA2R	0.133658388638204
MED12	loop_in_both	APBA3	0.302452274045815
MED12	loop_in_both	MRPL54	-0.370435429500766
MED12	loop_in_UL	PRR22	-0.107732728424048
MED12	loop_in_UL	CD320	-0.462999439473458
MED12	loop_in_myometrium	RAB11B	0.0520286259398259
MED12	loop_in_myometrium	HNRNPM	-0.0536454511907909
MED12	loop_in_myometrium	TMEM205	-0.332171999332827
MED12	loop_in_myometrium	CCDC159	0.115600145770708
MED12	loop_in_UL	ELAVL3	2.70572657776059
MED12	loop_in_UL	SMARCA4	0.33773737653926
MED12	loop_in_UL	LDLR	-0.402446524947006
MED12	loop_in_UL	RAB3D	-0.0640105732312665
MED12	loop_in_myometrium	MAN2B1	0.0865276837779797
MED12	loop_in_myometrium	WDR83	0.199224378399716
MED12	loop_in_both		0.0942208452491012
MED12	loop_in_myometrium	WDR83OS	-0.0426173023595266
MED12	loop_in_UL	LYL1	-0.564985856764263
MED12	loop_in_myometrium	STX10	0.256566049462692
MED12	loop_in_myometrium	IER2	-1.34111367583776
MED12	loop_in_UL	GADD45GIP1	-0.00293559462207514
MED12	loop_in_myometrium	MRI1	0.00166753012418263
MED12	loop_in_myometrium	SAMD1	0.492457615849166
MED12	loop_in_UL	NANOS3	0.618745046714764
MED12	loop_in_myometrium	SYDE1	-0.119947057662886
MED12	loop_in_UL	NR2F6	-0.101650869538179
MED12	loop_in_UL	OCEL1	0.0485226650169472
MED12	loop_in_UL	USHBP1	-0.866244822282307
MED12	loop_in_both		NA
MED12	loop_in_UL	PBX4	0.797800843954063
MED12	loop_in_myometrium	MAP4K1	-0.535189730364099
MED12	loop_in_myometrium	EIF3K	0.00260998904348724
MED12	loop_in_myometrium	NFKBIB	-0.0339273504627399
MED12	loop_in_myometrium	FAM98C	-0.0919236462600597
MED12	loop_in_myometrium	GMFG	-0.648213548613364
MED12	loop_in_UL	SAMD4B	0.112864559050557
MED12	loop_in_myometrium	ACTMAP	0.397552463241185
MED12	loop_in_myometrium	SNRPA	0.0454496958004372
MED12	loop_in_UL	NUMBL	0.124199418357837
MED12	loop_in_both	APOE	1.27994427139962
MED12	loop_in_both	APOE	1.27994427139962
MED12	loop_in_UL	IGFL3	2.36956403659863
MED12	loop_in_UL	IGFL4	3.76812299087885
MED12	loop_in_UL	CCDC8	0.308880514787165
MED12	loop_in_UL	PNMA8B	-1.13795725645337
MED12	loop_in_UL	CCDC61	-0.0231845515433037
MED12	loop_in_UL	ZC3H4	0.117224027611873
MED12	loop_in_myometrium	EHD2	0.072075412425504
MED12	loop_in_myometrium	BICRA	-0.0498105902448715
MED12	loop_in_myometrium	NOP53	-0.175225468246071
MED12	loop_in_UL	CA11	-0.558118155411325
MED12	loop_in_myometrium	RCN3	0.367307716811287
MED12	loop_in_myometrium	CPT1C	0.649074724942599
MED12	loop_in_myometrium	PIH1D1	-0.0903650280485995
MED12	loop_in_myometrium	ALDH16A1	-0.160506139826913
MED12	loop_in_myometrium	FCGRT	-0.366768794389783
MED12	loop_in_UL	FIZ1	0.546349339056352
MED12	loop_in_UL	ZNF784	-0.124453100253078
MED12	loop_in_myometrium	ZNF584	0.0181978646859685
MED12	loop_in_myometrium	CHMP2A	-0.151725758372741
MED12	loop_in_myometrium	ZSCAN22	-0.0510044107461253
MED12	loop_in_UL	RPS5	-0.232962630224805
MED12	loop_in_UL	ID2	0.16958045780835
MED12	loop_in_myometrium	TRIB2	0.604266934249293
MED12	loop_in_UL	DNAJC5G	-2.47974919573215
MED12	loop_in_UL	TRIM54	-0.294850419298417
MED12	loop_in_UL	MPV17	0.272792860642518
MED12	loop_in_myometrium	FOSL2	-0.0946269238601224
MED12	loop_in_myometrium	CDC42EP3	1.31189983739456
MED12	loop_in_myometrium	QPCT	0.597543145330882
MED12	loop_in_myometrium	DUSP11	-0.13379303815633
MED12	loop_in_myometrium	DGUOK	0.0322129966253001
MED12	loop_in_UL	LRRTM1	4.41634717652498
MED12	loop_in_UL	ASIC4	-0.196547797247794
MED12	loop_in_UL	DES	-0.103474258940553
MED12	loop_in_myometrium	SPEG	0.789502543552004
MED12	loop_in_UL	GLB1L	-0.492839610523384
MED12	loop_in_UL	STK16	0.187097619759144
MED12	loop_in_UL	RAB17	-0.739144845979305
MED12	loop_in_UL	COL6A3	1.39158762354146
MED12	loop_in_myometrium	UBE2F	0.233318681980408
MED12	loop_in_myometrium	UBE2F-SCLY	0.473220081783932
MED12	loop_in_myometrium	HES6	2.00415851077229
MED12	loop_in_UL	STK25	0.152782988355309
MED12	loop_in_UL	ADRA1D	1.30039854385812
MED12	loop_in_myometrium	SLC24A3	1.79064216522259
MED12	loop_in_UL	ZNF341	0.0422705061067777
MED12	loop_in_UL	TRPC4AP	0.0906135859045707
MED12	loop_in_myometrium	RPN2	0.0429078382716105
MED12	loop_in_myometrium	MROH8	-0.093717533746525
MED12	loop_in_UL	MAFB	1.33129028491475
MED12	loop_in_myometrium	NCOA3	-0.379811723976824
MED12	loop_in_UL	SULF2	0.343047220390756
MED12	loop_in_UL	KCNG1	2.24690991014088
MED12	loop_in_UL	HMGB1P1	1.15210577007932
MED12	loop_in_myometrium	ZBP1	-1.2351243687516
MED12	loop_in_UL	PMEPA1	0.982821395052111
MED12	loop_in_myometrium	CABLES2	0.276546147421803
MED12	loop_in_UL	RBBP8NL	-0.601060355426813
MED12	loop_in_both	SLC2A4RG	-0.296141190973973
MED12	loop_in_myometrium	DNAJC5	0.0728555538970207
MED12	loop_in_UL	SAMD10	0.642455017709581
MED12	loop_in_UL	TPD52L2	0.208905136038131
MED12	loop_in_myometrium	UCKL1	-0.0920652096106711
MED12	loop_in_myometrium	STMN3	0.507314188270748
MED12	loop_in_myometrium	ZNF512B	0.323093920262422
MED12	loop_in_myometrium	PRPF6	-0.0122012414267792
MED12	loop_in_myometrium	PTK6	-1.10179692269884
MED12	loop_in_both	SLC2A4RG	-0.296141190973973
MED12	loop_in_UL	SOX18	-0.828654937851962
MED12	loop_in_myometrium	HSPA13	-0.0460368445622854
MED12	loop_in_UL	RUNX1	1.36845053190356
MED12	loop_in_UL	PCP4	2.93553009778044
MED12	loop_in_myometrium	BACE2	0.349727502735793
MED12	loop_in_myometrium	MX2	-0.126616596671288
MED12	loop_in_myometrium	COL6A1	0.460729547352791
MED12	loop_in_myometrium	COL6A2	0.117958394066125
MED12	loop_in_UL	PRMT2	-0.108701771919948
MED12	loop_in_UL	SMARCB1	1.06111687503422
MED12	loop_in_myometrium	MIF	0.616234439322504
MED12	loop_in_myometrium	C22orf15	-1.80911115674216
MED12	loop_in_UL	MMP11	3.45434488773813
MED12	loop_in_myometrium	CHCHD10	0.685818448484379
MED12	loop_in_UL	SELENOM	-0.0326411288427633
MED12	loop_in_UL	MORC2	0.127859814673573
MED12	loop_in_UL	TUG1	0.1104073334923
MED12	loop_in_UL	SYN3	0.592658288087356
MED12	loop_in_UL	APOL6	-0.725448757278797
MED12	loop_in_myometrium	NOL12	NA
MED12	loop_in_UL	DMC1	-0.644017376600513
MED12	loop_in_myometrium	CSNK1E	0.0187907408602798
MED12	loop_in_UL	SEPTIN3	2.7490784386226
MED12	loop_in_UL	CYP2D6	0.119279926416756
MED12	loop_in_UL	TCF20	0.307158784181232
MED12	loop_in_myometrium	CDPF1	0.283362524460037
MED12	loop_in_myometrium	GTSE1	0.93687626498718
MED12	loop_in_UL	CELSR1	-0.281686308661562
MED12	loop_in_myometrium	ATXN10	-0.0693272676968534
MED12	loop_in_myometrium	TTC38	0.0830010119132314
MED12	loop_in_myometrium	ALG12	0.0765517292279408
MED12	loop_in_myometrium	CRELD2	0.215637668736753
MED12	loop_in_myometrium	CHKB	0.141015573008408
MED12	loop_in_myometrium	CHKB-CPT1B	0.783952616283581
MED12	loop_in_UL	SBF1	0.132661835936417
MED12	loop_in_myometrium	MAPK12	0.492664740533092
MED12	loop_in_UL	ADM2	3.1125562981563
MED12	loop_in_UL	ODF3B	-0.0144351532766942
MED12	loop_in_myometrium	PLXNB2	0.254978137733375
MED12	loop_in_UL	TTLL3	0.102649846176202
MED12	loop_in_UL	CTDSPL	-0.0841648353989454
MED12	loop_in_UL	ALS2CL	-1.28348329425905
MED12	loop_in_myometrium	PLXNB1	0.124291237459354
MED12	loop_in_UL	BSN	1.1741134671132
MED12	loop_in_myometrium	USP19	0.210116538526601
MED12	loop_in_myometrium	ABHD6	-0.314762598760827
MED12	loop_in_myometrium	FLNB	0.446501763426303
MED12	loop_in_UL	TSC22D2	-0.328145534914994
MED12	loop_in_myometrium	FAM131A	-0.36495510663908
MED12	loop_in_myometrium	TFRC	0.165307769158342
MED12	loop_in_myometrium	STK32B	-0.324015737307965
MED12	loop_in_UL	CRMP1	2.03911641650905
MED12	loop_in_UL	SORCS2	0.638311863036294
MED12	loop_in_UL	KLF3	-0.0371743224246907
MED12	loop_in_UL	TLR10	0.205633746991899
MED12	loop_in_UL	H2AZ1	0.56095490866319
MED12	loop_in_UL	TRMT10A	-0.39084483163211
MED12	loop_in_UL	MTTP	2.08368503245958
MED12	loop_in_UL	DKK2	2.43526948857166
MED12	loop_in_UL	PDGFC	1.24236288297665
MED12	loop_in_UL	PDE8B	1.4225158249065
MED12	loop_in_myometrium	NR2F1	0.339969076349832
MED12	loop_in_UL	HSPA9	0.0857927050590918
MED12	loop_in_UL	TCOF1	0.317988885795089
MED12	loop_in_myometrium	ATOX1	-0.113738323412947
MED12	loop_in_both		NA
MED12	loop_in_UL	NIPAL4	2.40541648025917
MED12	loop_in_UL	THG1L	-0.0804681251388603
MED12	loop_in_myometrium	C1QTNF2	-1.33988824302843
MED12	loop_in_UL	SH3PXD2B	0.994239047149203
MED12	loop_in_UL	BOD1	0.12059279524661
MED12	loop_in_UL	GRK6	0.185169580699541
MED12	loop_in_myometrium	RAB24	0.258747097522148
MED12	loop_in_myometrium	PRELID1	0.115011604239378
MED12	loop_in_UL	COL23A1	3.54561188733352
MED12	loop_in_myometrium	TUBB2B	1.58133538837954
MED12	loop_in_UL	MYLIP	-0.451663930069946
MED12	loop_in_UL	SFTA2	-1.29719879718845
MED12	loop_in_UL	GRM4	2.01686127830977
MED12	loop_in_both	SNRPC	-0.0335523213633716
MED12	loop_in_both	SNRPC	-0.0335523213633716
MED12	loop_in_myometrium	ARMC12	0.477269069637209
MED12	loop_in_myometrium	TOMM6	1.03174491139809
MED12	loop_in_myometrium	SRF	0.13499386011918
MED12	loop_in_UL	ABCC10	0.396290728046463
MED12	loop_in_UL	YIPF3	0.076915059723872
MED12	loop_in_UL	POLR1C	0.159548781838655
MED12	loop_in_myometrium	MRPS18A	0.147236607310264
MED12	loop_in_myometrium	MRPL14	0.318130992599007
MED12	loop_in_myometrium	TMEM63B	0.153511510764224
MED12	loop_in_UL	RUNX2	-0.0391684381000083
MED12	loop_in_UL	SUPT3H	-0.0697781855339586
MED12	loop_in_myometrium	FOXO3	-0.208946614435137
MED12	loop_in_UL	CDK19	0.135236902248479
MED12	loop_in_myometrium	GTF3C6	0.0417475935500062
MED12	loop_in_UL	RPF2	-0.0897876149116566
MED12	loop_in_myometrium	ALDH8A1	0.636041041388668
MED12	loop_in_myometrium	SMOC2	0.742317611930882
MED12	loop_in_myometrium	DLL1	-0.151209909587125
MED12	loop_in_UL	DYNLT2	0.180676053715953
MED12	loop_in_UL	DNAAF5	0.218362393245168
MED12	loop_in_UL	PDGFA	0.231273098449874
MED12	loop_in_myometrium	CHST12	-0.0387289685095605
MED12	loop_in_myometrium	TMEM184A	-2.59912973481103
MED12	loop_in_myometrium	EIF3B	0.121394283623849
MED12	loop_in_myometrium	SNX8	0.157644834361373
MED12	loop_in_myometrium	BRAT1	0.0836636940837981
MED12	loop_in_myometrium	IQCE	0.208677081456137
MED12	loop_in_myometrium	HOXA3	-0.640844023662294
MED12	loop_in_myometrium	HOXA5	-0.975878758729001
MED12	loop_in_myometrium	HOXA6	-0.762893257473603
MED12	loop_in_myometrium	FKBP9	-0.0512728907881224
MED12	loop_in_UL	LIMK1	0.728811383981194
MED12	loop_in_UL	CDK6	0.408784740060188
MED12	loop_in_myometrium	PVRIG	-1.00766689015332
MED12	loop_in_UL	MOSPD3	0.226419685303602
MED12	loop_in_myometrium	POP7	-0.0274640243058101
MED12	loop_in_myometrium	LRCH4	-0.11121385280633
MED12	loop_in_myometrium	FBXO24	-0.790925890134892
MED12	loop_in_myometrium	GIGYF1	0.00444549606578625
MED12	loop_in_myometrium	TRIP6	-0.119020473527578
MED12	loop_in_myometrium	CPA1	0.600285003676251
MED12	loop_in_UL	PLXNA4	1.12533819045144
MED12	loop_in_myometrium	MKRN1	0.141846635703736
MED12	loop_in_myometrium	CDK5	0.928379865411805
MED12	loop_in_myometrium	RHEB	0.100304287977749
MED12	loop_in_myometrium	FHIP2B	0.273817633863854
MED12	loop_in_myometrium	DCTN6	-0.289544276701456
MED12	loop_in_UL	NSD3	-0.0184103348716221
MED12	loop_in_UL	GEM	-0.16069269479697
MED12	loop_in_myometrium	RGS22	-0.560402371820792
MED12	loop_in_UL	OXR1	-0.416102790948582
MED12	loop_in_UL	COL14A1	-0.471144202785741
MED12	loop_in_UL	MYC	0.442810948239139
MED12	loop_in_myometrium	CCN4	0.384135592248789
MED12	loop_in_UL	TG	0.940263719212913
MED12	loop_in_myometrium	AGO2	-0.142415160128927
MED12	loop_in_myometrium	PTP4A3	0.385213593884394
MED12	loop_in_UL	NRBP2	0.140079390316498
MED12	loop_in_UL	SHARPIN	0.102469895052977
MED12	loop_in_UL	MAF1	-0.109257504250058
MED12	loop_in_myometrium	MROH1	0.00790683961035882
MED12	loop_in_UL	DMRT2	1.36092475160129
MED12	loop_in_UL	MYORG	-0.320442131709297
MED12	loop_in_both		-0.639113807135919
MED12	loop_in_myometrium	SHB	0.249964305490438
MED12	loop_in_myometrium	GAS1	-0.370476405602561
MED12	loop_in_UL	GADD45G	-0.198704819674506
MED12	loop_in_UL	OGN	0.296941564859947
MED12	loop_in_myometrium	OMD	-1.32007908393854
MED12	loop_in_myometrium	ALG2	0.0380384912660771
MED12	loop_in_myometrium	SEC61B	0.217351986759442
MED12	loop_in_myometrium	ZNF79	0.320485932128696
MED12	loop_in_myometrium	SLC2A8	0.80667618972579
MED12	loop_in_both		0.00520629653739085
MED12	loop_in_UL	RPL12	0.136437084172784
MED12	loop_in_UL	LRSAM1	0.10855069734294
MED12	loop_in_myometrium	NIBAN2	-0.0968098348741176
MED12	loop_in_myometrium	TOR2A	-0.1699277196848
MED12	loop_in_UL	SPTAN1	-0.262535899501498
MED12	loop_in_myometrium	ASB6	0.220040545938791
MED12	loop_in_both	IER5L	0.5552612561032
MED12	loop_in_both	IER5L	0.5552612561032
MED12	loop_in_UL	NCS1	0.496825687343029
MED12	loop_in_UL	FNBP1	0.798384526598314
MED12	loop_in_UL	EXOSC2	-0.0435853296850886
MED12	loop_in_myometrium	SARDH	0.237476362874299
MED12	loop_in_UL	TMEM250	0.328942953467986
MED12	loop_in_myometrium	ABCA2	-0.208422792868464
MED12	loop_in_myometrium	TMEM141	0.0857119440282258
MED12	loop_in_both		0.111252023826445
MED12	loop_in_UL	FBXW5	0.293396969812753
HMGA2	loop_in_myometrium	IFI6	-0.381221247184765
HMGA2	loop_in_UL	STX12	-0.359955762671754
HMGA2	loop_in_UL	THEMIS2	-0.485814669592253
HMGA2	loop_in_myometrium	ATP5IF1	0.0117909898996116
HMGA2	loop_in_both	TMEM200B	0.311785013786393
HMGA2	loop_in_both	TMEM200B	0.311785013786393
HMGA2	loop_in_both	MECR	-0.0441583700739634
HMGA2	loop_in_UL	PTPRU	0.115606378839851
HMGA2	loop_in_both	MECR	-0.0441583700739634
HMGA2	loop_in_UL	TFAP2E	1.09101500523341
HMGA2	loop_in_UL	PSMB2	0.144709102985935
HMGA2	loop_in_UL	CLSPN	1.76317670846975
HMGA2	loop_in_myometrium	PPIH	0.16503891201689
HMGA2	loop_in_myometrium	DPH2	0.235358469271327
HMGA2	loop_in_myometrium	ATP6V0B	0.0776853166229485
HMGA2	loop_in_myometrium	HECTD3	-0.18034835495799
HMGA2	loop_in_myometrium	UROD	0.0462976862952803
HMGA2	loop_in_UL	PROK1	0.127670312819754
HMGA2	loop_in_both		0.975996372402287
HMGA2	loop_in_UL	C1orf226	0.702279553272401
HMGA2	loop_in_UL	DDR2	-0.0945574586604404
HMGA2	loop_in_both	TGFB2	1.50112941936626
HMGA2	loop_in_both	TGFB2	1.50112941936626
HMGA2	loop_in_UL	SRP9	0.18633232853115
HMGA2	loop_in_myometrium	CXCL12	-0.0953297078810391
HMGA2	loop_in_myometrium	ARID5B	-0.164266806548389
HMGA2	loop_in_UL	FAM241B	-1.20370833988068
HMGA2	loop_in_UL	UNC5B	0.0221763638895502
HMGA2	loop_in_UL	KCNMA1	0.61045018558274
HMGA2	loop_in_UL	ZMIZ1	0.443835046743478
HMGA2	loop_in_myometrium	RRP12	0.415941953507195
HMGA2	loop_in_myometrium	PGAM1	0.156734997462612
HMGA2	loop_in_UL	NDUFB8	0.0504773958550774
HMGA2	loop_in_both		0.0432285022734252
HMGA2	loop_in_myometrium	RAB11FIP2	0.228607414304789
HMGA2	loop_in_myometrium	FAM53B	-0.459327456240152
HMGA2	loop_in_UL	OR51E1	-0.221288908931922
HMGA2	loop_in_UL	NAV2	1.47583848463489
HMGA2	loop_in_myometrium	ABTB2	0.0789635454702474
HMGA2	loop_in_UL	CD82	0.596132547446393
HMGA2	loop_in_myometrium	MADD	-0.140874488261435
HMGA2	loop_in_myometrium	EEF1G	-0.200613021822243
HMGA2	loop_in_both		0.283372745664636
HMGA2	loop_in_UL	MTA2	0.072286293995319
HMGA2	loop_in_UL	TMEM223	0.259015318019514
HMGA2	loop_in_myometrium	SCYL1	0.144478710082857
HMGA2	loop_in_UL	TM7SF2	0.652925235453681
HMGA2	loop_in_UL	MRGPRF	0.663827897210795
HMGA2	loop_in_UL	CCND1	2.71799764639198
HMGA2	loop_in_myometrium	ENDOD1	-0.195840593878975
HMGA2	loop_in_UL	CXCR5	-0.924562286621618
HMGA2	loop_in_UL	C1QTNF5	-0.636742328999916
HMGA2	loop_in_UL	GRIK4	1.82678534006227
HMGA2	loop_in_UL	B4GALNT3	1.68388476278649
HMGA2	loop_in_myometrium	TNFRSF1A	-0.169458319993888
HMGA2	loop_in_myometrium	CHD4	0.386045711012122
HMGA2	loop_in_myometrium	PIANP	-0.0249139534372786
HMGA2	loop_in_UL	GABARAPL1	-0.380976354383298
HMGA2	loop_in_UL	PTHLH	1.40947813513151
HMGA2	loop_in_UL	KCNH3	-0.9322425902627
HMGA2	loop_in_UL	PRPH	0.147922975505249
HMGA2	loop_in_UL	C1QL4	4.80022319069993
HMGA2	loop_in_UL	SDR9C7	1.01269831065927
HMGA2	loop_in_UL	HSD17B6	1.7146590942068
HMGA2	loop_in_UL	BTG1	0.258721737424927
HMGA2	loop_in_UL	FICD	0.556768583736877
HMGA2	loop_in_UL	CCDC60	2.946768876075
HMGA2	loop_in_UL	HSPB8	0.775508569406918
HMGA2	loop_in_UL	POP5	0.338352550683195
HMGA2	loop_in_myometrium	MPHOSPH9	0.543111104665423
HMGA2	loop_in_myometrium	MTRFR	0.360223424787785
HMGA2	loop_in_UL	LRCOL1	-0.956437523209217
HMGA2	loop_in_myometrium	ENOX1	0.39304044011846
HMGA2	loop_in_UL	IRS2	-0.712557308572986
HMGA2	loop_in_myometrium	COL4A1	0.90576803872482
HMGA2	loop_in_myometrium	COL4A2	1.07513365956369
HMGA2	loop_in_UL	NAXD	0.289332028498912
HMGA2	loop_in_UL	MMP14	1.35427453607427
HMGA2	loop_in_UL	SMOC1	1.86395554466598
HMGA2	loop_in_UL	NDUFB1	0.11829652450188
HMGA2	loop_in_UL	CPSF2	0.204716844716147
HMGA2	loop_in_UL	HHIPL1	-0.232066063691168
HMGA2	loop_in_UL	DIO3	-1.35068071956577
HMGA2	loop_in_UL	KIF26A	0.156340705269887
HMGA2	loop_in_UL	ACTC1	3.18385184227882
HMGA2	loop_in_UL	GJD2	3.28718547353874
HMGA2	loop_in_UL	INAFM2	0.0539101796361087
HMGA2	loop_in_UL	DISP2	0.162470953854589
HMGA2	loop_in_UL	PGAP6	0.0039867981131232
HMGA2	loop_in_UL	PDPK1	0.416998480166532
HMGA2	loop_in_UL	ADCY9	-0.139913549385254
HMGA2	loop_in_UL	PPL	-0.657320312491003
HMGA2	loop_in_UL	GRIN2A	1.98976448535689
HMGA2	loop_in_UL	DOC2A	-0.340395783600863
HMGA2	loop_in_UL	TLCD3B	0.961073838812266
HMGA2	loop_in_UL	CNEP1R1	0.0615189196332921
HMGA2	loop_in_UL	SALL1	1.5824060948367
HMGA2	loop_in_UL	ADGRG3	-0.914167966767079
HMGA2	loop_in_myometrium	USB1	0.0754408818783599
HMGA2	loop_in_myometrium	CDH11	0.576611103608118
HMGA2	loop_in_myometrium	SLC7A6OS	0.0250021162719646
HMGA2	loop_in_UL	CALB2	0.775114294857623
HMGA2	loop_in_myometrium	SF3B3	0.222845405509319
HMGA2	loop_in_UL	ZFHX3	0.289297411294256
HMGA2	loop_in_UL	GGT6	-0.738752313864407
HMGA2	loop_in_UL	MYOCD	1.85532546251713
HMGA2	loop_in_UL	PEMT	-0.136950658525717
HMGA2	loop_in_myometrium	KRT13	-4.00282744417037
HMGA2	loop_in_UL	WNK4	2.06313800898931
HMGA2	loop_in_UL	BECN1	-0.0263848844777282
HMGA2	loop_in_myometrium	PSME3	-0.0938144718716639
HMGA2	loop_in_UL	SOST	1.11451355255649
HMGA2	loop_in_UL	TMUB2	0.0793051327159571
HMGA2	loop_in_UL	ITGA2B	1.91510466467481
HMGA2	loop_in_UL	CCDC43	0.14268287780907
HMGA2	loop_in_UL	FAM171A2	3.57439185830494
HMGA2	loop_in_UL	ACBD4	-0.231476859662796
HMGA2	loop_in_UL	FMNL1	-0.676321947357385
HMGA2	loop_in_myometrium	TMEM100	0.829175939353029
HMGA2	loop_in_myometrium	MRPS23	0.216326862406943
HMGA2	loop_in_myometrium	MSI2	0.229785033305264
HMGA2	loop_in_UL	ICAM2	-0.744845962874204
HMGA2	loop_in_myometrium	TYMS	2.13406135301998
HMGA2	loop_in_myometrium	COLEC12	1.36833554496959
HMGA2	loop_in_UL	MTCL1	1.73321885430451
HMGA2	loop_in_UL	DIPK1C	1.45775350654685
HMGA2	loop_in_myometrium	ZNF516	0.43925391512918
HMGA2	loop_in_UL	RBFA	0.296499825571995
HMGA2	loop_in_UL	RNF126	0.200944546074895
HMGA2	loop_in_UL	HCN2	1.05201181792932
HMGA2	loop_in_UL	CFD	-2.06621563240278
HMGA2	loop_in_myometrium	ARID3A	0.934198787061647
HMGA2	loop_in_UL	APC2	1.68798704003864
HMGA2	loop_in_UL	PIP5K1C	0.775609514725339
HMGA2	loop_in_UL	TINCR	0.298673309689297
HMGA2	loop_in_UL	CDKN2D	-0.182851772872064
HMGA2	loop_in_UL	KEAP1	0.294680307045869
HMGA2	loop_in_UL	LDLR	-0.454301577625856
HMGA2	loop_in_myometrium	DOCK6	-0.432588634448432
HMGA2	loop_in_UL	EPOR	-0.474306255922159
HMGA2	loop_in_UL	ELAVL3	0.804510178024222
HMGA2	loop_in_UL	ZNF844	0.191015104412326
HMGA2	loop_in_UL	ZNF491	0.705851308122977
HMGA2	loop_in_UL	TRMT1	0.118468144854032
HMGA2	loop_in_UL	NACC1	0.277969973170117
HMGA2	loop_in_myometrium	DNAJB1	0.102180389684079
HMGA2	loop_in_UL	SYDE1	0.0693501113796181
HMGA2	loop_in_UL	ANKLE1	1.21894853087776
HMGA2	loop_in_UL	NWD1	-1.12767338792103
HMGA2	loop_in_UL	USF2	0.101980735607587
HMGA2	loop_in_myometrium	NFKBIB	-0.229760081260311
HMGA2	loop_in_both	FAM98C	0.179455860940892
HMGA2	loop_in_both	FAM98C	0.179455860940892
HMGA2	loop_in_myometrium	MAP4K1	-0.453864831496495
HMGA2	loop_in_myometrium	EIF3K	-0.222850590684013
HMGA2	loop_in_myometrium	GMFG	-0.456077763867212
HMGA2	loop_in_UL	SAMD4B	0.224819687939776
HMGA2	loop_in_UL	HIF3A	1.32434035239262
HMGA2	loop_in_UL	SIGLEC11	-0.433600757579278
HMGA2	loop_in_UL	SPACA6	0.815259450037975
HMGA2	loop_in_UL	ZNF524	-0.271329540443563
HMGA2	loop_in_UL	RPS5	-0.258102208117198
HMGA2	loop_in_UL	ID2	-0.325202531930317
HMGA2	loop_in_UL	EXOC6B	-0.13231904082823
HMGA2	loop_in_UL	CYP26B1	0.366427383832664
HMGA2	loop_in_myometrium	C2orf68	0.385988779882469
HMGA2	loop_in_UL	RNF103-CHMP3	0.290456785535021
HMGA2	loop_in_UL	RBMS1	-0.130014884431298
HMGA2	loop_in_UL	SLC40A1	0.0428855853137426
HMGA2	loop_in_UL	SATB2	3.75154365271856
HMGA2	loop_in_UL	NRP2	1.02164150290691
HMGA2	loop_in_UL	FN1	1.20520513917807
HMGA2	loop_in_myometrium	IDH3B	0.0858347911960019
HMGA2	loop_in_UL	ZNF341	0.239722703202846
HMGA2	loop_in_myometrium	TGM2	0.187794362779466
HMGA2	loop_in_UL	MAFB	-0.0495605902277178
HMGA2	loop_in_myometrium	OSER1	-0.00540562002422502
HMGA2	loop_in_myometrium	SLC35C2	0.221489161292047
HMGA2	loop_in_myometrium	ZSWIM1	0.598874310043412
HMGA2	loop_in_UL	KCNG1	1.66537987356875
HMGA2	loop_in_myometrium	TCEA2	0.0847284562563015
HMGA2	loop_in_myometrium	PPDPF	-0.0659552961609113
HMGA2	loop_in_UL	GMEB2	-0.0106032870262149
HMGA2	loop_in_myometrium	ZGPAT	0.283259330994149
HMGA2	loop_in_both		0.712726697229666
HMGA2	loop_in_UL	PCMTD2	-0.113979393675096
HMGA2	loop_in_myometrium	CCT8	0.310354731345235
HMGA2	loop_in_UL	SLC5A3	0.47846243546675
HMGA2	loop_in_both		0.602277360662664
HMGA2	loop_in_UL	ATP5PO	0.0516712583744309
HMGA2	loop_in_UL	PCP4	1.82198772865278
HMGA2	loop_in_myometrium	ZBTB21	-0.408948317218145
HMGA2	loop_in_myometrium	COL6A2	0.227765306204996
HMGA2	loop_in_myometrium	PRMT2	-0.0338046544511771
HMGA2	loop_in_UL	HMGXB4	-0.0793414857842388
HMGA2	loop_in_UL	SEPTIN3	3.06762907449919
HMGA2	loop_in_UL	CYP2D6	-0.0107418356767806
HMGA2	loop_in_UL	TCF20	0.209308199208875
HMGA2	loop_in_myometrium	PKDREJ	-0.0793415633681383
HMGA2	loop_in_myometrium	CELSR1	-0.228705379941499
HMGA2	loop_in_UL	SBF1	-0.00352304642295497
HMGA2	loop_in_myometrium	MAPK12	0.290556078870199
HMGA2	loop_in_myometrium	RAD18	-0.0738229641170602
HMGA2	loop_in_UL	ALS2CL	-1.56338187842829
HMGA2	loop_in_UL	ADAMTS9	0.948112932100525
HMGA2	loop_in_UL	EPHB1	2.36262730790321
HMGA2	loop_in_myometrium	RAP2B	0.113278515464737
HMGA2	loop_in_UL	ADRA2C	-0.973028234496548
HMGA2	loop_in_UL	FAM114A1	0.379538971208954
HMGA2	loop_in_UL	PYURF	0.21269625368688
HMGA2	loop_in_UL	MGST2	-0.399853979699756
HMGA2	loop_in_UL	MAML3	0.560677031931094
HMGA2	loop_in_UL	PLK2	-0.0586850220874093
HMGA2	loop_in_myometrium	YTHDC2	-0.0326127827588718
HMGA2	loop_in_UL	GRK6	0.0745770249453919
HMGA2	loop_in_UL	RGL2	0.0356077056526133
HMGA2	loop_in_both	PPIL1	0.747966050950241
HMGA2	loop_in_UL	FGD2	-0.176842801403868
HMGA2	loop_in_both	PPIL1	0.747966050950241
HMGA2	loop_in_UL	CPNE5	2.15367605633275
HMGA2	loop_in_myometrium	C6orf89	0.165916839039165
HMGA2	loop_in_myometrium	HSP90AB1	0.407507772968833
HMGA2	loop_in_myometrium	NT5DC1	-0.546738574089012
HMGA2	loop_in_myometrium	SYNJ2	-0.0818846099938887
HMGA2	loop_in_UL	DNAAF5	0.281071111465173
HMGA2	loop_in_myometrium	PMS2	0.291151007081405
HMGA2	loop_in_myometrium	AIMP2	0.399590609990061
HMGA2	loop_in_myometrium	USP42	0.174415361693232
HMGA2	loop_in_UL	HOXA9	0.565103937699966
HMGA2	loop_in_UL	TAX1BP1	-0.133002832885621
HMGA2	loop_in_UL	POLM	0.12433522691057
HMGA2	loop_in_UL	GALNT17	0.828241928001366
HMGA2	loop_in_UL	METTL27	0.298677549955159
HMGA2	loop_in_UL	CDK6	1.47189065864018
HMGA2	loop_in_UL	DPP6	-0.453495179067105
HMGA2	loop_in_myometrium	C8orf58	-0.314129296134086
HMGA2	loop_in_myometrium	SLC39A14	-0.778849629563022
HMGA2	loop_in_UL	LSM1	0.159217577628187
HMGA2	loop_in_UL	BAG4	-0.112494939674624
HMGA2	loop_in_UL	FGFR1	0.575138878194844
HMGA2	loop_in_UL	TP53INP1	0.537075750988991
HMGA2	loop_in_both	TRPS1	1.43150921908217
HMGA2	loop_in_both	TRPS1	1.43150921908217
HMGA2	loop_in_UL	MYC	-0.303509956793731
HMGA2	loop_in_UL	ST3GAL1	0.717954454126594
HMGA2	loop_in_myometrium	AGO2	-0.00438312353785093
HMGA2	loop_in_UL	DGAT1	0.040378984127168
HMGA2	loop_in_UL	WDR97	0.50428381668097
HMGA2	loop_in_UL	HGH1	0.377037158297499
HMGA2	loop_in_UL	ZNF34	-0.272556184635238
HMGA2	loop_in_UL	DMRT2	1.58935123653024
HMGA2	loop_in_myometrium	GNA14	-0.535323187277502
HMGA2	loop_in_UL	GADD45G	0.160287750146998
HMGA2	loop_in_UL	OGN	-0.46011042859734
HMGA2	loop_in_myometrium	OMD	-2.46688255676108
HMGA2	loop_in_myometrium	TLR4	-0.93757379466036
HMGA2	loop_in_UL	TMEM250	-0.0791805608390113
FH	loop_in_myometrium	ACOT7	-0.822355357768788
FH	loop_in_myometrium	UBE4B	0.0652913760263006
FH	loop_in_UL	SRARP	-0.890223777283656
FH	loop_in_myometrium	FBLIM1	-0.42195348572773
FH	loop_in_myometrium	UQCRHL	0.419930537696746
FH	loop_in_myometrium	SPEN	-0.216445730922064
FH	loop_in_UL	CROCC	-0.201536278206937
FH	loop_in_myometrium	EMC1	0.0368962731124658
FH	loop_in_myometrium	MRTO4	0.185112013751041
FH	loop_in_myometrium	SRRM1	-0.0815223912235424
FH	loop_in_UL	TMEM222	0.158331329404656
FH	loop_in_myometrium	ATP5IF1	0.0877774172157783
FH	loop_in_both	TMEM200B	-0.297545118718621
FH	loop_in_both	TMEM200B	-0.297545118718621
FH	loop_in_both	MECR	0.463568283013587
FH	loop_in_UL	PTPRU	0.443877032116347
FH	loop_in_both	MECR	0.463568283013587
FH	loop_in_UL	SERINC2	-0.382564773867055
FH	loop_in_UL	TINAGL1	-0.76537017046529
FH	loop_in_UL	SPOCD1	3.1509146272458
FH	loop_in_myometrium	IQCC	0.00664569848209679
FH	loop_in_UL	AZIN2	0.30556107247986
FH	loop_in_UL	TFAP2E	1.19619004130899
FH	loop_in_UL	PSMB2	0.53272483572508
FH	loop_in_UL	CLSPN	1.38289795636472
FH	loop_in_UL	ADPRS	0.41999629502188
FH	loop_in_myometrium	P3H1	0.378434543277076
FH	loop_in_myometrium	C1orf50	0.269722626805325
FH	loop_in_myometrium	BTBD19	0.676513211891683
FH	loop_in_myometrium	RPS8	0.291800215694099
FH	loop_in_UL	MOB3C	-0.305669621995296
FH	loop_in_UL	PLPP3	0.0172237404822648
FH	loop_in_myometrium	JUN	-1.31000013388323
FH	loop_in_myometrium	GADD45A	0.106639112680792
FH	loop_in_myometrium	KYAT3	0.028313062858223
FH	loop_in_myometrium	RBMXL1	0.149318813393145
FH	loop_in_UL	FNBP1L	0.118097957740787
FH	loop_in_myometrium	CNN3	0.351754178445781
FH	loop_in_myometrium	AHCYL1	0.600253577764775
FH	loop_in_myometrium	CYB561D1	0.301918536432442
FH	loop_in_UL	AMIGO1	-0.465941544140578
FH	loop_in_UL	GSTM4	0.161938027744991
FH	loop_in_myometrium	WNT2B	-2.56509400857708
FH	loop_in_myometrium	LRIG2	-0.0139223060834398
FH	loop_in_UL	TAFA3	2.62323292846333
FH	loop_in_myometrium	OLFML3	-0.405543647448811
FH	loop_in_UL	NGF	1.29587879463583
FH	loop_in_UL	BCL9	0.782189481040835
FH	loop_in_UL	SF3B4	0.161262314432503
FH	loop_in_UL	S100A9	-0.923062544389026
FH	loop_in_myometrium	S100A6	-0.136374091937525
FH	loop_in_UL	HAX1	0.00842764876371044
FH	loop_in_UL	JTB	-0.0138933045001717
FH	loop_in_myometrium	IL6R	-0.709105316214905
FH	loop_in_UL	UBE2Q1	0.198821173851146
FH	loop_in_myometrium	HDGF	0.377384189657351
FH	loop_in_both		0.464830514923276
FH	loop_in_myometrium	PFDN2	0.203666019414061
FH	loop_in_myometrium	NIT1	-0.0609870775535111
FH	loop_in_UL	ITLN2	0.340017808216496
FH	loop_in_myometrium	PPOX	-0.397912631244825
FH	loop_in_UL	HSPA6	-0.243836435657399
FH	loop_in_UL	C1orf226	1.0729735424917
FH	loop_in_both		0.578004354143008
FH	loop_in_UL	DDR2	0.148919859957309
FH	loop_in_UL	NOS1AP	1.02390816442813
FH	loop_in_UL	ATP1B1	0.683182849918
FH	loop_in_myometrium	NME7	0.374708435123632
FH	loop_in_myometrium	BLZF1	-0.172023295314674
FH	loop_in_myometrium	SLC9C2	1.00895836760487
FH	loop_in_UL	KLHL20	0.137242836067944
FH	loop_in_UL	CENPL	0.273440464901842
FH	loop_in_UL	C1orf21	0.881514129777522
FH	loop_in_UL	CHI3L1	1.83476999184146
FH	loop_in_UL	BTG2	-1.91582229051393
FH	loop_in_UL	CHIT1	-0.0891104857581184
FH	loop_in_both	ETNK2	0.111175798661472
FH	loop_in_myometrium	OPTC	-0.15652419349583
FH	loop_in_myometrium	FMOD	-0.362293393830832
FH	loop_in_both	ETNK2	0.111175798661472
FH	loop_in_myometrium	DSTYK	-0.0816532047296283
FH	loop_in_myometrium	MAPKAPK2	0.538460920513143
FH	loop_in_UL	EIF2D	0.082500760041676
FH	loop_in_myometrium	DYRK3	0.682707253251024
FH	loop_in_UL	ZEB1	0.108585972020661
FH	loop_in_myometrium	CREM	0.330254983416074
FH	loop_in_UL	ARID5B	-0.193328966207184
FH	loop_in_myometrium	EGR2	-1.60382560687401
FH	loop_in_myometrium	JMJD1C	-0.196573003068451
FH	loop_in_myometrium	HKDC1	-0.275754588720696
FH	loop_in_both	LRRC20	-0.365221421369153
FH	loop_in_both	LRRC20	-0.365221421369153
FH	loop_in_myometrium	CDH23	-0.809547200534646
FH	loop_in_UL	C10orf105	0.348274273151807
FH	loop_in_myometrium	KCNMA1	0.097450186067201
FH	loop_in_myometrium	ADIRF	-1.70280678111881
FH	loop_in_UL	TNKS2	-0.0413996372900421
FH	loop_in_myometrium	TCTN3	0.282373625997135
FH	loop_in_UL	PI4K2A	0.172097727509351
FH	loop_in_myometrium	PDZD7	0.466075027440022
FH	loop_in_UL	NFKB2	-0.287847029681978
FH	loop_in_UL	CYP17A1	-0.0139166539025264
FH	loop_in_myometrium	SMNDC1	0.0416452954814117
FH	loop_in_myometrium	ABRAXAS2	-0.00502555417667386
FH	loop_in_myometrium	HRAS	0.337872018013337
FH	loop_in_myometrium	LRRC56	0.856373700821649
FH	loop_in_UL	SCT	0.390396029811974
FH	loop_in_myometrium	BET1L	-0.0533918305106862
FH	loop_in_myometrium	RIC8A	0.0177306911041804
FH	loop_in_myometrium	CTSD	0.403825776940057
FH	loop_in_UL	CAVIN3	-0.52502577665322
FH	loop_in_myometrium	TPP1	0.364635959554283
FH	loop_in_UL	LMO1	0.0317183599216544
FH	loop_in_myometrium	USP47	-0.100627377386032
FH	loop_in_UL	C1QTNF4	-0.199391253241282
FH	loop_in_myometrium	BEST1	-0.806851080619308
FH	loop_in_myometrium	FADS2	-0.474670394587891
FH	loop_in_UL	FTH1	1.13644494402365
FH	loop_in_myometrium	ROM1	0.448640944781685
FH	loop_in_myometrium	EML3	0.148201935564295
FH	loop_in_UL	NRXN2	0.460800585952789
FH	loop_in_UL	ANKRD13D	0.178421893072641
FH	loop_in_myometrium	RAD9A	0.454994104128497
FH	loop_in_myometrium	PTPRCAP	-0.527465785196768
FH	loop_in_myometrium	TMEM134	0.585351267531851
FH	loop_in_myometrium	POLD4	0.200685404881522
FH	loop_in_UL	TPCN2	-0.352665029518882
FH	loop_in_UL	CCND1	0.754552878140657
FH	loop_in_UL	MYEOV	0.364816385057428
FH	loop_in_UL	ANAPC15	0.186934556105905
FH	loop_in_UL	P2RY6	-0.568678828242154
FH	loop_in_UL	ATG16L2	-0.414485765788153
FH	loop_in_UL	CHRDL2	0.539331110648254
FH	loop_in_UL	RNF169	-0.0267785825366418
FH	loop_in_myometrium	PGM2L1	1.44591802737752
FH	loop_in_myometrium	DGAT2	0.323570231278769
FH	loop_in_myometrium	INTS4	0.171452786482137
FH	loop_in_UL	FAT3	2.1669597819232
FH	loop_in_UL	FUT4	-0.719083035158293
FH	loop_in_UL	MAML2	0.0488540665173192
FH	loop_in_UL	AMOTL1	0.140149529029374
FH	loop_in_UL	FAM76B	0.178337752768409
FH	loop_in_UL	SESN3	2.0112912133749
FH	loop_in_myometrium	SIDT2	0.115962539258702
FH	loop_in_UL	CD3E	-1.54463311678373
FH	loop_in_UL	CXCR5	-0.270531306104895
FH	loop_in_myometrium	PHLDB1	-0.219355331312264
FH	loop_in_myometrium	NECTIN1	0.499498630673698
FH	loop_in_myometrium	OAF	-1.84324753387425
FH	loop_in_UL	USP2	-0.0756921649321814
FH	loop_in_myometrium	THY1	-1.54449744649747
FH	loop_in_UL	SNX19	0.145556884142234
FH	loop_in_myometrium	IGSF9B	0.252057372882502
FH	loop_in_UL	WNK1	-0.0459120925825943
FH	loop_in_UL	KCNA5	-1.27535610401197
FH	loop_in_UL	KCNA1	0.296885910796195
FH	loop_in_myometrium	LTBR	0.000635362801058917
FH	loop_in_myometrium	TNFRSF1A	0.139728972458232
FH	loop_in_myometrium	PIANP	-0.0199160464208743
FH	loop_in_myometrium	SPSB2	0.148697789237466
FH	loop_in_myometrium	LRRC23	0.186421302710866
FH	loop_in_UL	NOP2	0.512542976167658
FH	loop_in_myometrium	CHD4	0.155367568135382
FH	loop_in_myometrium	PHB2	0.166050065662501
FH	loop_in_myometrium	GAPDH	1.08350234271838
FH	loop_in_myometrium	EMP1	-1.28539031460343
FH	loop_in_myometrium	APOLD1	-0.862789407894046
FH	loop_in_myometrium	GPRC5A	-0.424472564640281
FH	loop_in_myometrium	ATF7IP	-0.218852874896201
FH	loop_in_UL	INTS13	1.29272961428665
FH	loop_in_UL	PRPH	-0.969623118320449
FH	loop_in_UL	KCNH3	-0.395378431623683
FH	loop_in_UL	C1QL4	3.08528287371858
FH	loop_in_UL	ASIC1	1.6035310821863
FH	loop_in_UL	BCDIN3D	0.481890051676536
FH	loop_in_UL	AQP2	0.145845919644495
FH	loop_in_myometrium	PRR13	-0.0164251042138943
FH	loop_in_myometrium	RPS26	0.0141458578896512
FH	loop_in_myometrium	STAT6	-0.317905392898334
FH	loop_in_myometrium	RPL41	0.0107142585410782
FH	loop_in_myometrium	ZC3H10	-0.195839642968769
FH	loop_in_UL	RNF41	-0.264796645021639
FH	loop_in_UL	NABP2	0.19908957273867
FH	loop_in_UL	TAC3	1.32682243219584
FH	loop_in_UL	HSD17B6	1.03636214651074
FH	loop_in_myometrium	BAZ2A	-0.0586841915138445
FH	loop_in_UL	IRAK3	-0.870977096495408
FH	loop_in_UL	FICD	0.0938493008062168
FH	loop_in_UL	WSCD2	1.30015158352418
FH	loop_in_myometrium	USP30	0.0866788916219366
FH	loop_in_UL	UNG	0.298782945582137
FH	loop_in_myometrium	ALKBH2	0.130065665602218
FH	loop_in_UL	TBX3	-0.216455179052799
FH	loop_in_UL	POP5	0.210128270070252
FH	loop_in_myometrium	KDM2B	0.479262181125671
FH	loop_in_UL	RHOF	1.0632325434151
FH	loop_in_UL	LRCOL1	-0.763722218480814
FH	loop_in_UL	PGAM5	0.295979266923736
FH	loop_in_UL	EEF1AKMT1	-0.128567537307006
FH	loop_in_myometrium	CRYL1	1.16609273710243
FH	loop_in_myometrium	KATNAL1	-0.302605221495302
FH	loop_in_UL	GTF2F2	0.133106373169326
FH	loop_in_UL	LRCH1	0.125469223810233
FH	loop_in_myometrium	RCBTB2	0.0211185978795786
FH	loop_in_myometrium	MED4	0.158912628479289
FH	loop_in_UL	LPAR6	0.267347520909909
FH	loop_in_UL	CKAP2	0.467807560369885
FH	loop_in_myometrium	ING1	-0.0929732688751965
FH	loop_in_UL	RAB20	0.164646478063713
FH	loop_in_UL	RASA3	-0.255553965197376
FH	loop_in_both	ANG	-0.427760390401351
FH	loop_in_both	RNASE4	-1.09658942956009
FH	loop_in_both		-0.738072888656051
FH	loop_in_both	ANG	-0.427760390401351
FH	loop_in_both	RNASE4	-1.09658942956009
FH	loop_in_both		-0.738072888656051
FH	loop_in_myometrium	MRPL52	0.391479104376264
FH	loop_in_UL	MMP14	1.1537348431196
FH	loop_in_UL	C14orf119	0.500069639065421
FH	loop_in_UL	RNF212B	1.27166178010655
FH	loop_in_UL	BCL2L2	0.187816846385832
FH	loop_in_UL	BCL2L2-PABPN1	0.23514454487895
FH	loop_in_myometrium	EFS	-0.330195014530499
FH	loop_in_myometrium	THTPA	-0.328119424718404
FH	loop_in_myometrium	NGDN	-0.0139275580246003
FH	loop_in_myometrium	TINF2	-0.177596883429552
FH	loop_in_myometrium	LRP10	0.258020130559427
FH	loop_in_UL	SLC7A8	0.533310086119025
FH	loop_in_myometrium	ZFHX2	-1.1611293367336
FH	loop_in_myometrium	ADCY4	-0.568883585419855
FH	loop_in_both		-0.0412429004605157
FH	loop_in_UL	DTD2	0.241753752129496
FH	loop_in_myometrium	BAZ1A	0.196143500855548
FH	loop_in_myometrium	MAP4K5	0.125915880407382
FH	loop_in_myometrium	PLEKHG3	-0.528141549003404
FH	loop_in_myometrium	ZFP36L1	0.0313030223693112
FH	loop_in_UL	SMOC1	1.27524373572572
FH	loop_in_myometrium	ENTPD5	-0.309035930998781
FH	loop_in_myometrium	BBOF1	-0.22743304040924
FH	loop_in_UL	JDP2	-0.839417931234448
FH	loop_in_UL	TGFB3	1.3559543376785
FH	loop_in_myometrium	VIPAS39	0.100934763404411
FH	loop_in_myometrium	AHSA1	0.421960240952571
FH	loop_in_myometrium	CEP128	0.00498034212037028
FH	loop_in_both	NDUFB1	0.22028663020634
FH	loop_in_both	CPSF2	0.145699760411074
FH	loop_in_both	NDUFB1	0.22028663020634
FH	loop_in_both	CPSF2	0.145699760411074
FH	loop_in_UL	MOAP1	-0.566106201975194
FH	loop_in_UL	LYSET	0.328301166925802
FH	loop_in_both		0.301997893011952
FH	loop_in_UL	SERPINA6	0.427374272443646
FH	loop_in_UL	DIO3	-3.20551096671193
FH	loop_in_myometrium	MOK	-0.413406198222235
FH	loop_in_myometrium	RYR3	-0.381334015447069
FH	loop_in_UL	ACTC1	0.0337794228535972
FH	loop_in_myometrium	GJD2	1.78789223428363
FH	loop_in_myometrium	MEIS2	0.0991292138515244
FH	loop_in_myometrium	SRP14	0.186630204039655
FH	loop_in_both	INAFM2	0.09420941383807
FH	loop_in_both	INAFM2	0.09420941383807
FH	loop_in_UL	DISP2	-0.489600299459943
FH	loop_in_both	MAPKBP1	0.188299794528495
FH	loop_in_UL	MGA	-0.337507758868563
FH	loop_in_both	MAPKBP1	0.188299794528495
FH	loop_in_myometrium	RPAP1	0.262842546724802
FH	loop_in_both	FGF7	1.00249414017462
FH	loop_in_both	FGF7	1.00249414017462
FH	loop_in_myometrium	SHC4	0.472647148803892
FH	loop_in_UL	LEO1	0.477821935493304
FH	loop_in_UL	ALDH1A2	0.790616498345709
FH	loop_in_UL	SLTM	0.0630170296248415
FH	loop_in_UL	MYO1E	0.539873518440637
FH	loop_in_UL	CA12	1.98178701680544
FH	loop_in_UL	CIAO2A	0.239479651536234
FH	loop_in_myometrium	SNX1	-0.0250089745871021
FH	loop_in_myometrium	IGDCC3	2.66310312828501
FH	loop_in_UL	DPP8	0.367911574260778
FH	loop_in_UL	RAB11A	-0.0494931541263943
FH	loop_in_UL	NEO1	0.0553065363594755
FH	loop_in_myometrium	CD276	0.834381611467585
FH	loop_in_myometrium	NEIL1	-0.662737637271147
FH	loop_in_myometrium	SCAMP5	0.139261847615174
FH	loop_in_myometrium	PPCDC	-0.219830397748096
FH	loop_in_both	TSPAN3	0.633757328207518
FH	loop_in_both	TSPAN3	0.633757328207518
FH	loop_in_UL	ACSBG1	0.495215587687287
FH	loop_in_UL	MEX3B	1.14439681660138
FH	loop_in_myometrium	ZNF592	0.248585189966337
FH	loop_in_UL	SLC28A1	3.05107961934104
FH	loop_in_myometrium	SEC11A	0.180616366643643
FH	loop_in_UL	AKAP13	-0.387526074058129
FH	loop_in_UL	NTRK3	0.166546666441245
FH	loop_in_UL	AEN	1.65328237250854
FH	loop_in_both	HAPLN3	0.646731623428516
FH	loop_in_UL	DET1	0.357884038740663
FH	loop_in_myometrium	ABHD2	-0.20434831700629
FH	loop_in_both	HAPLN3	0.646731623428516
FH	loop_in_UL	MESP1	-0.203430715017585
FH	loop_in_myometrium	IQGAP1	0.11540114396195
FH	loop_in_UL	NGRN	0.090787615420811
FH	loop_in_UL	ZNF774	0.272182593258662
FH	loop_in_UL	PGAP6	0.388515791219799
FH	loop_in_UL	AXIN1	0.020626925269964
FH	loop_in_UL	RHOT2	-0.273941293731606
FH	loop_in_UL	NME3	-0.16807489089909
FH	loop_in_UL	MRPS34	0.107068103189348
FH	loop_in_UL	EME2	-0.710216643719332
FH	loop_in_UL	ADCY9	0.033510329097019
FH	loop_in_UL	PPL	-1.64641639292973
FH	loop_in_UL	NUDT16L1	0.578989045215481
FH	loop_in_UL	ZNF500	0.157922009136982
FH	loop_in_UL	GRIN2A	2.83466841605651
FH	loop_in_myometrium	LITAF	0.331331745131754
FH	loop_in_myometrium	GSPT1	-0.267312654387861
FH	loop_in_UL	ERCC4	0.197158952347524
FH	loop_in_UL	MYH11	-0.33133345853342
FH	loop_in_myometrium	COQ7	-0.0944494774187765
FH	loop_in_UL	ACSM5	2.09418237568792
FH	loop_in_myometrium	ERI2	-0.0655196800834946
FH	loop_in_myometrium	REXO5	0.559312524169839
FH	loop_in_both	LDAF1	-0.0191019662214698
FH	loop_in_both	DNAH3	-1.29666361481618
FH	loop_in_both	LDAF1	-0.0191019662214698
FH	loop_in_both	DNAH3	-1.29666361481618
FH	loop_in_UL	DOC2A	-0.52399907536354
FH	loop_in_UL	TLCD3B	0.77720773500154
FH	loop_in_myometrium	SEPTIN1	-0.833682842102191
FH	loop_in_UL	YPEL3	0.214286697075952
FH	loop_in_UL	CBLN1	1.60426694893328
FH	loop_in_UL	CNEP1R1	0.0357599340029364
FH	loop_in_UL	MT2A	-0.438105630380405
FH	loop_in_myometrium	USB1	0.48387490478739
FH	loop_in_UL	CMTM3	0.0762766152537583
FH	loop_in_myometrium	BEAN1	1.19637444567417
FH	loop_in_myometrium	RRAD	-0.119944529559507
FH	loop_in_UL	FHOD1	0.718578580663805
FH	loop_in_UL	TRADD	0.0558281433171875
FH	loop_in_UL	FBXL8	1.13861861304076
FH	loop_in_UL	PSKH1	-0.0223210695020859
FH	loop_in_myometrium	NUTF2	0.571553541316517
FH	loop_in_myometrium	SLC12A4	-0.416812609650635
FH	loop_in_UL	TANGO6	0.165776634796885
FH	loop_in_UL	HAS3	0.82470948972819
FH	loop_in_UL	PDF	-0.119570574204513
FH	loop_in_both		0.398141525146112
FH	loop_in_myometrium	NFAT5	-0.0361199035977638
FH	loop_in_UL	ZFHX3	-0.181719700501406
FH	loop_in_myometrium	LDHD	-2.06271009982792
FH	loop_in_both		0.639650985734399
FH	loop_in_myometrium	TMEM170A	-0.346975715334782
FH	loop_in_UL	MBTPS1	0.0668859307802293
FH	loop_in_UL	TAF1C	-0.0186917938425554
FH	loop_in_UL	KLHL36	-0.508639565336405
FH	loop_in_both	MAP1LC3B	-0.00267190044085231
FH	loop_in_both	MAP1LC3B	-0.00267190044085231
FH	loop_in_UL	APRT	0.308191386705233
FH	loop_in_UL	ACSF3	-0.277161373626431
FH	loop_in_UL	SPNS3	-0.520365378286103
FH	loop_in_UL	GGT6	-0.656650446519857
FH	loop_in_myometrium	SLC16A13	-0.112253104324092
FH	loop_in_myometrium	NLGN2	-0.149567245045993
FH	loop_in_myometrium	TMEM102	-0.52913425897438
FH	loop_in_myometrium	FGF11	-0.167260966508527
FH	loop_in_myometrium	TNFSF12	-0.736456535967169
FH	loop_in_myometrium	TNFSF12-TNFSF13	-0.820453230813077
FH	loop_in_UL	FXR2	0.0605458495737504
FH	loop_in_UL	MPDU1	0.68423506588571
FH	loop_in_myometrium	TMEM256	-0.240099915265103
FH	loop_in_myometrium	TMEM256-PLSCR3	-0.260175618288503
FH	loop_in_UL	PER1	-1.33888119145785
FH	loop_in_UL	GUCY2D	0.745496942796213
FH	loop_in_UL	KCNAB3	-0.936319456363852
FH	loop_in_UL	MYOCD	1.19465038005562
FH	loop_in_UL	PMP22	-0.439696684784543
FH	loop_in_myometrium	MFAP4	0.0673118933844584
FH	loop_in_myometrium	RNF112	-0.0273343041008431
FH	loop_in_myometrium	EPN2	0.456304430088623
FH	loop_in_UL	PIPOX	0.0466772999750305
FH	loop_in_myometrium	MYO18A	0.229672978421927
FH	loop_in_myometrium	PHF12	0.0986768856997998
FH	loop_in_myometrium	CORO6	0.516961643905868
FH	loop_in_myometrium	GOSR1	0.0115389041094663
FH	loop_in_myometrium	ATAD5	-0.0112974011005817
FH	loop_in_UL	TEFM	0.302023249457443
FH	loop_in_myometrium	PGAP3	0.783968725506206
FH	loop_in_myometrium	CDC6	1.50271134311155
FH	loop_in_myometrium	RARA	-0.117273857962471
FH	loop_in_myometrium	CASC3	-0.133860423992641
FH	loop_in_myometrium	WIPF2	0.0028359172685807
FH	loop_in_myometrium	MSL1	0.00811429397007262
FH	loop_in_UL	EIF1	-0.554124909069034
FH	loop_in_UL	IGFBP4	0.0307087214395012
FH	loop_in_myometrium	SMARCE1	-8.77235442459225e-05
FH	loop_in_myometrium	NKIRAS2	0.0828277027933992
FH	loop_in_myometrium	DHX58	-0.366859665455522
FH	loop_in_UL	WNK4	0.853305696473161
FH	loop_in_myometrium	CAVIN1	-0.866441081728264
FH	loop_in_UL	BECN1	0.0474604469555465
FH	loop_in_myometrium	AOC2	1.19738112431512
FH	loop_in_UL	AOC3	-0.286976707193341
FH	loop_in_both	RND2	-1.0757295073771
FH	loop_in_UL	RPL27	0.192178437416823
FH	loop_in_both	RND2	-1.0757295073771
FH	loop_in_myometrium	DUSP3	0.100653857250987
FH	loop_in_myometrium	ARL4D	0.962632398132993
FH	loop_in_UL	ETV4	1.21512231390745
FH	loop_in_myometrium	NAGS	0.359877401849595
FH	loop_in_both	SLC25A39	0.0877784159132223
FH	loop_in_both	SLC25A39	0.0877784159132223
FH	loop_in_UL	FAM171A2	2.67714937274111
FH	loop_in_UL	LSM12	0.520079518707861
FH	loop_in_UL	TMUB2	0.373912523841692
FH	loop_in_myometrium	GRN	0.413160166221159
FH	loop_in_UL	ITGA2B	-0.124229152364087
FH	loop_in_UL	ARHGAP27	-0.301603135418829
FH	loop_in_myometrium	ACBD4	-1.21546994408904
FH	loop_in_UL	FMNL1	-0.69788486747506
FH	loop_in_myometrium	KPNB1	-0.0258764804321623
FH	loop_in_myometrium	ITGB3	0.307042676642876
FH	loop_in_both		0.454713102545472
FH	loop_in_myometrium	PNPO	-0.603493475342951
FH	loop_in_UL	DLX3	1.39936374657315
FH	loop_in_myometrium	TMEM92	0.415633070844285
FH	loop_in_UL	RSAD1	0.317078257016029
FH	loop_in_myometrium	MYCBPAP	-1.45448648027329
FH	loop_in_UL	WFIKKN2	-1.7240347291715
FH	loop_in_UL	LUC7L3	0.353384615428429
FH	loop_in_myometrium	NME2	-0.122038288542093
FH	loop_in_myometrium	MSI2	0.582729288081918
FH	loop_in_myometrium	MRPS23	0.32081568361293
FH	loop_in_both		0.419845451966314
FH	loop_in_myometrium	SRSF1	-0.103878948079807
FH	loop_in_myometrium	AKAP1	0.195143927713404
FH	loop_in_UL	TBX2	0.946232543658763
FH	loop_in_UL	GH1	-0.814496632518854
FH	loop_in_UL	C17orf58	0.961973667880288
FH	loop_in_myometrium	FAM20A	1.68875981018006
FH	loop_in_myometrium	GPRC5C	0.0207416985910087
FH	loop_in_UL	GRIN2C	0.165194064755834
FH	loop_in_myometrium	RAB37	-0.958028086857583
FH	loop_in_myometrium	TEN1-CDK3	-0.0606604713788838
FH	loop_in_UL	FOXJ1	-2.08220260607409
FH	loop_in_myometrium	SRP68	-0.000326091798704344
FH	loop_in_both	SRSF2	-0.121192589961296
FH	loop_in_both	MFSD11	-0.169610075324343
FH	loop_in_both	SRSF2	-0.121192589961296
FH	loop_in_both	MFSD11	-0.169610075324343
FH	loop_in_myometrium	CYGB	-1.54246526806549
FH	loop_in_myometrium	ENGASE	-0.559660253011644
FH	loop_in_UL	CBX4	1.12806861611002
FH	loop_in_UL	RPTOR	-0.134927952856809
FH	loop_in_UL	MRPL12	0.523702422865257
FH	loop_in_both		-0.126234850746103
FH	loop_in_UL	FSCN2	0.475969245420999
FH	loop_in_both	DCXR	0.719280507919638
FH	loop_in_UL	RAC3	1.86442829909139
FH	loop_in_both	DCXR	0.719280507919638
FH	loop_in_UL	CLUL1	-0.367229725953479
FH	loop_in_UL	ADCYAP1	0.659809783297467
FH	loop_in_myometrium	SMCHD1	-0.134651386366647
FH	loop_in_both	GATA6	0.252536549630055
FH	loop_in_both	GATA6	0.252536549630055
FH	loop_in_UL	MAPRE2	0.812449348364773
FH	loop_in_myometrium	ZNF397	-0.0571937205798624
FH	loop_in_UL	PIGN	0.314014463762825
FH	loop_in_UL	RELCH	-0.115902204971272
FH	loop_in_UL	SLC66A2	-0.115323671373398
FH	loop_in_UL	MADCAM1	1.36300593517457
FH	loop_in_myometrium	TPGS1	0.373698870152569
FH	loop_in_UL	MIER2	0.0691231389232713
FH	loop_in_UL	THEG	-0.95348329895676
FH	loop_in_UL	ODF3L2	0.57715441403769
FH	loop_in_UL	BSG	0.1280345426201
FH	loop_in_UL	RNF126	-0.31380492277621
FH	loop_in_myometrium	PTBP1	0.141271906529392
FH	loop_in_UL	CFD	-2.57741029187192
FH	loop_in_myometrium	ARID3A	0.420350172739278
FH	loop_in_myometrium	ELANE	0.0894638504810963
FH	loop_in_UL	TCF3	0.298905651554056
FH	loop_in_myometrium	MOB3A	-0.440838906708861
FH	loop_in_myometrium	IZUMO4	-0.83022753667102
FH	loop_in_UL	THOP1	0.149858285867572
FH	loop_in_myometrium	TLE2	-1.26054790993537
FH	loop_in_myometrium	ZNF77	0.338095438729839
FH	loop_in_UL	TLE6	-2.10101541041224
FH	loop_in_myometrium	NFIC	-0.303923038432284
FH	loop_in_myometrium	TBXA2R	-1.16306322164852
FH	loop_in_UL	CLPP	-0.0051980599478591
FH	loop_in_UL	ANGPTL6	1.66287037120663
FH	loop_in_myometrium	DNMT1	0.327079254439922
FH	loop_in_UL	CDKN2D	0.176738052270579
FH	loop_in_UL	KEAP1	0.600587535045605
FH	loop_in_UL	ELAVL3	1.17287475079578
FH	loop_in_UL	SMARCA4	-0.0327819277374714
FH	loop_in_UL	LDLR	-0.731269097782477
FH	loop_in_UL	DHPS	-0.113225953267466
FH	loop_in_myometrium	PRKACA	-0.0124902031570237
FH	loop_in_UL	TRMT1	0.0800822657420046
FH	loop_in_UL	NACC1	-0.0437917671835654
FH	loop_in_UL	GADD45GIP1	0.223199461369996
FH	loop_in_both	STX10	0.386781509580934
FH	loop_in_both	IER2	-1.15952037465201
FH	loop_in_both	STX10	0.386781509580934
FH	loop_in_both	IER2	-1.15952037465201
FH	loop_in_myometrium	MRI1	-0.206947745940803
FH	loop_in_UL	PKN1	-0.0677742364392882
FH	loop_in_myometrium	ASF1B	0.687406723374726
FH	loop_in_myometrium	KLF2	-1.36797155671536
FH	loop_in_myometrium	EPS15L1	-0.018583963765455
FH	loop_in_myometrium	RAB8A	-0.0347422527129557
FH	loop_in_UL	ANKLE1	0.389442277493053
FH	loop_in_UL	NWD1	-1.25577491208468
FH	loop_in_myometrium	PGLS	0.123685356495377
FH	loop_in_myometrium	MRPL34	-0.127073843382591
FH	loop_in_myometrium	DDA1	0.178135351763959
FH	loop_in_myometrium	IFI30	-0.174225187851755
FH	loop_in_UL	IQCN	-2.7283944350095
FH	loop_in_both		NA
FH	loop_in_UL	PBX4	-1.48260241686544
FH	loop_in_both		0.0823450822675677
FH	loop_in_myometrium	HSPB6	0.556604139646787
FH	loop_in_myometrium	PROSER3	-0.0715723031754696
FH	loop_in_UL	ZNF792	-0.0284396890086357
FH	loop_in_UL	USF2	-0.0560203153239344
FH	loop_in_myometrium	LRFN3	0.11489940824467
FH	loop_in_UL	DPF1	3.11484964767292
FH	loop_in_UL	PRX	-1.06832153008591
FH	loop_in_myometrium	LTBP4	-1.33504228884559
FH	loop_in_myometrium	TGFB1	0.166131595450289
FH	loop_in_UL	POU2F2	-0.398948602155018
FH	loop_in_myometrium	NECTIN2	-0.189331443981066
FH	loop_in_UL	APOC4-APOC2	0.309424385403182
FH	loop_in_UL	APOC2	0.200151523985157
FH	loop_in_myometrium	EML2	-0.182109717211077
FH	loop_in_myometrium	MARK4	0.43582175683441
FH	loop_in_myometrium	VASP	0.0749593334038988
FH	loop_in_myometrium	DMPK	0.254341216333646
FH	loop_in_myometrium	RTN2	0.775775784650398
FH	loop_in_both		0.157376667565555
FH	loop_in_myometrium	FBXO46	0.393857411391177
FH	loop_in_UL	IGFL3	1.43328343300672
FH	loop_in_UL	HIF3A	-0.657302782054216
FH	loop_in_UL	CCDC8	0.184771676179644
FH	loop_in_both	FKRP	0.239545607572291
FH	loop_in_both	STRN4	0.326340506092617
FH	loop_in_myometrium	PRKD2	-0.257294562401606
FH	loop_in_UL	ZC3H4	-0.26673776786995
FH	loop_in_UL	CALM3	0.0323898464164655
FH	loop_in_myometrium	AP2S1	0.72758528875396
FH	loop_in_both	FKRP	0.239545607572291
FH	loop_in_both	STRN4	0.326340506092617
FH	loop_in_myometrium	NOP53	-0.2965910357908
FH	loop_in_myometrium	SELENOW	-0.455874104934469
FH	loop_in_UL	FAM83E	-1.25924108369792
FH	loop_in_UL	RPL18	0.247694416427651
FH	loop_in_UL	SPHK2	0.0726718474947449
FH	loop_in_UL	ODAD1	-0.951345178339674
FH	loop_in_myometrium	GYS1	0.0183467917502425
FH	loop_in_myometrium	RUVBL2	0.384743741117122
FH	loop_in_UL	HSD17B14	-1.30905228672496
FH	loop_in_myometrium	PTOV1	0.363985578596305
FH	loop_in_UL	PNKP	-0.222309344574857
FH	loop_in_UL	AKT1S1	0.394683917195293
FH	loop_in_UL	TBC1D17	-0.179756962775382
FH	loop_in_myometrium	POLD1	0.17774221072584
FH	loop_in_UL	SPACA6	0.580442393060128
FH	loop_in_UL	VSIG10L	0.379750018937231
FH	loop_in_myometrium	KMT5C	-0.375148869386528
FH	loop_in_UL	ZNF530	0.472729361430462
FH	loop_in_UL	ZNF551	0.697862888921328
FH	loop_in_both		-0.123422986318761
FH	loop_in_UL	ZNF135	0.305185896240263
FH	loop_in_myometrium	ZNF837	0.423966065239909
FH	loop_in_UL	RPS5	0.00739700794181426
FH	loop_in_UL	ID2	0.278959446930148
FH	loop_in_both	OSR1	1.99791408803486
FH	loop_in_both	OSR1	1.99791408803486
FH	loop_in_UL	RHOB	-0.689746319033693
FH	loop_in_both	CENPO	0.282578916446906
FH	loop_in_both	PTRHD1	0.211731090921947
FH	loop_in_both	CENPO	0.282578916446906
FH	loop_in_both	PTRHD1	0.211731090921947
FH	loop_in_myometrium	EFR3B	1.41325321335691
FH	loop_in_UL	TRIM54	0.565652901476832
FH	loop_in_UL	AGBL5	0.199334240779415
FH	loop_in_UL	EMILIN1	0.0811708028496005
FH	loop_in_UL	ABHD1	-0.347671683778966
FH	loop_in_both	FOSL2	-0.20693625273336
FH	loop_in_both	FOSL2	-0.20693625273336
FH	loop_in_UL	RBKS	-1.22867423399505
FH	loop_in_UL	BABAM2	0.0915526606336934
FH	loop_in_UL	LBH	0.79887447964479
FH	loop_in_UL	CDC42EP3	-0.495606387287144
FH	loop_in_UL	ATL2	0.098718654238741
FH	loop_in_myometrium	EPAS1	-0.207551249939937
FH	loop_in_myometrium	EHBP1	-0.176650978868699
FH	loop_in_UL	MEIS1	-0.58680616761865
FH	loop_in_myometrium	DUSP11	-0.0149316675123729
FH	loop_in_myometrium	DGUOK	0.214984778642308
FH	loop_in_UL	RNF103-CHMP3	-0.116541400331677
FH	loop_in_UL	IMMT	0.0548655424903031
FH	loop_in_UL	MRPL35	0.330226774461205
FH	loop_in_myometrium	NCAPH	0.534059858869157
FH	loop_in_myometrium	COA5	0.332293222618914
FH	loop_in_myometrium	UNC50	0.135801529020163
FH	loop_in_myometrium	PDCL3	0.294338346940738
FH	loop_in_UL	TMEM185B	0.0713843754407877
FH	loop_in_myometrium	GYPC	-0.24102234628894
FH	loop_in_myometrium	METTL8	0.629719476718128
FH	loop_in_myometrium	DCAF17	0.34692665488067
FH	loop_in_UL	GULP1	-0.582063617062511
FH	loop_in_UL	SLC40A1	1.07296224308049
FH	loop_in_UL	ANKRD44	1.07289343779394
FH	loop_in_UL	SATB2	4.13179735211924
FH	loop_in_myometrium	CATIP	-0.984699061287238
FH	loop_in_myometrium	RNF25	0.285358415543752
FH	loop_in_myometrium	STK36	0.258398819006665
FH	loop_in_UL	CNPPD1	-0.174027954996961
FH	loop_in_UL	RETREG2	0.369905235004976
FH	loop_in_UL	ASIC4	-0.548106120734033
FH	loop_in_UL	DES	-0.00813622455748037
FH	loop_in_myometrium	SPEG	0.485099283232297
FH	loop_in_UL	KCNE4	0.141063380556134
FH	loop_in_UL	IRS1	0.651964513593673
FH	loop_in_myometrium	NMUR1	-1.23687541292198
FH	loop_in_UL	ATG16L1	0.25164509713323
FH	loop_in_UL	AGAP1	0.498181993768695
FH	loop_in_myometrium	RAB17	0.863850819881219
FH	loop_in_myometrium	RBCK1	0.129588326470811
FH	loop_in_myometrium	TRIB3	0.148877101780472
FH	loop_in_myometrium	IDH3B	0.0453697040799614
FH	loop_in_myometrium	RASSF2	-0.0629721703290852
FH	loop_in_myometrium	SNX5	0.180314841737102
FH	loop_in_UL	MGME1	0.575907390744786
FH	loop_in_both	SLC24A3	0.420068345272735
FH	loop_in_both	SLC24A3	0.420068345272735
FH	loop_in_myometrium	HM13	0.378964264985077
FH	loop_in_myometrium	MCTS2	0.581293189006701
FH	loop_in_myometrium	MMP24OS	0.0463036481394809
FH	loop_in_myometrium	CEP250	0.430426144789593
FH	loop_in_both	GGT7	-0.734617982585556
FH	loop_in_both	GGT7	-0.734617982585556
FH	loop_in_myometrium	NNAT	1.3039202667394
FH	loop_in_UL	MAFB	0.160700150288121
FH	loop_in_both	DBNDD2	-0.549268624681819
FH	loop_in_both	TP53TG5	-0.0926955945008988
FH	loop_in_UL	PIGT	-0.103843330979492
FH	loop_in_UL	SPATA25	0.643233541974573
FH	loop_in_myometrium	SDC4	-0.446728975029209
FH	loop_in_myometrium	ZSWIM3	0.0379062383513745
FH	loop_in_both	DBNDD2	-0.549268624681819
FH	loop_in_both	TP53TG5	-0.0926955945008988
FH	loop_in_myometrium	ZNF335	0.296155180844579
FH	loop_in_UL	WFDC3	2.41605959065431
FH	loop_in_UL	DNTTIP1	0.661587689029067
FH	loop_in_myometrium	SLC35C2	0.112217500550323
FH	loop_in_myometrium	ZSWIM1	0.504394009683941
FH	loop_in_myometrium	B4GALT5	0.585412422283541
FH	loop_in_myometrium	SPATA2	-0.0457983880950732
FH	loop_in_myometrium	UBE2V1	0.294425563940174
FH	loop_in_UL	PARD6B	-0.458322415553703
FH	loop_in_myometrium	CEBPB	-0.21832614504
FH	loop_in_UL	KCNG1	0.678394785408829
FH	loop_in_UL	PMEPA1	0.520567928553232
FH	loop_in_myometrium	LSM14B	0.228803579201259
FH	loop_in_myometrium	OSBPL2	-0.432941049070769
FH	loop_in_myometrium	PPDPF	-0.654614394044106
FH	loop_in_UL	SOX18	-0.0190378756519246
FH	loop_in_UL	GMEB2	-0.215447741006861
FH	loop_in_myometrium	ZGPAT	-0.040184886983394
FH	loop_in_both		-0.205678776074589
FH	loop_in_both	PCMTD2	-0.337974966450143
FH	loop_in_both	PCMTD2	-0.337974966450143
FH	loop_in_myometrium	HSPA13	-0.247058344124838
FH	loop_in_myometrium	APP	0.224140254868374
FH	loop_in_myometrium	ADAMTS5	-0.314278012951656
FH	loop_in_UL	TIAM1	-0.0975075421926534
FH	loop_in_both	CFAP298	-0.16667358558152
FH	loop_in_UL	HUNK	-0.269033550377823
FH	loop_in_myometrium	CFAP298-TCP10L	-0.104654349158117
FH	loop_in_UL	MIS18A	0.197630809368567
FH	loop_in_myometrium	TCP10L	0.131783797151465
FH	loop_in_both	CFAP298	-0.16667358558152
FH	loop_in_UL	GART	0.254287166198116
FH	loop_in_UL	SON	-0.130204652672122
FH	loop_in_UL	SLC5A3	1.41999205745345
FH	loop_in_both		0.217142581855993
FH	loop_in_both	ATP5PO	0.305402320022709
FH	loop_in_both	ATP5PO	0.305402320022709
FH	loop_in_UL	HLCS	-0.204169955611157
FH	loop_in_myometrium	MX2	-1.428245678595
FH	loop_in_myometrium	PRDM15	-0.338916442209907
FH	loop_in_both	AGPAT3	-0.255631361007052
FH	loop_in_myometrium	PFKL	0.154037960675021
FH	loop_in_both	AGPAT3	-0.255631361007052
FH	loop_in_UL	SLX9	-0.0681932819962219
FH	loop_in_UL	ADARB1	-0.147790581428789
FH	loop_in_UL	SLC19A1	0.344147552914909
FH	loop_in_UL	PCBP3	0.782728321830689
FH	loop_in_myometrium	PRMT2	-0.111024363336734
FH	loop_in_myometrium	COL6A2	-0.392796976079442
FH	loop_in_UL	C21orf58	0.0764245176608027
FH	loop_in_UL	PCNT	-0.0691212072109541
FH	loop_in_myometrium	PEX26	0.032457632976403
FH	loop_in_UL	P2RX6	1.30813649627608
FH	loop_in_myometrium	MMP11	1.06123179722596
FH	loop_in_myometrium	GGT5	-0.908767419681929
FH	loop_in_myometrium	SPECC1L	-0.159880199125106
FH	loop_in_myometrium	SPECC1L-ADORA2A	-0.210367256691682
FH	loop_in_UL	MYO18B	1.28372050203912
FH	loop_in_myometrium	XBP1	-0.390251767105022
FH	loop_in_UL	KREMEN1	-0.317503569537567
FH	loop_in_myometrium	EWSR1	0.0775457792776142
FH	loop_in_UL	AP1B1	0.0568542826498326
FH	loop_in_UL	RASL10A	-0.993286032539048
FH	loop_in_myometrium	OSM	-1.21751883551817
FH	loop_in_myometrium	DUSP18	-0.0450685823822688
FH	loop_in_myometrium	SLC35E4	0.256146070974649
FH	loop_in_myometrium	MORC2	0.152574780811441
FH	loop_in_myometrium	TUG1	0.199240749148015
FH	loop_in_UL	HMOX1	1.778704305558
FH	loop_in_myometrium	APOL3	-0.298698068946701
FH	loop_in_myometrium	APOL6	0.00842251195092535
FH	loop_in_UL	KCTD17	0.163103935043135
FH	loop_in_both	TST	-0.100898882658503
FH	loop_in_both	MPST	0.0563024122807317
FH	loop_in_myometrium	RAC2	-0.452757453401414
FH	loop_in_both	TST	-0.100898882658503
FH	loop_in_both	MPST	0.0563024122807317
FH	loop_in_UL	C1QTNF6	0.126710244753956
FH	loop_in_UL	MFNG	-0.114873037163744
FH	loop_in_UL	ELFN2	1.35033322052123
FH	loop_in_myometrium	PDXP	1.1713340371086
FH	loop_in_UL	DDX17	0.00967515806875952
FH	loop_in_UL	KCNJ4	2.6384434412089
FH	loop_in_myometrium	BAIAP2L2	0.559126604688295
FH	loop_in_UL	PICK1	-0.59764200838372
FH	loop_in_both	DMC1	-1.30641115577749
FH	loop_in_myometrium	CSNK1E	-0.0336804955365929
FH	loop_in_both	DMC1	-1.30641115577749
FH	loop_in_myometrium	APOBEC3F	0.0318507554285558
FH	loop_in_UL	CBX6	0.994627294452194
FH	loop_in_myometrium	APOBEC3H	-0.272862614100601
FH	loop_in_both	DNAL4	0.460931340082312
FH	loop_in_UL	NPTXR	1.43785655079567
FH	loop_in_myometrium	APOBEC3C	0.353953876736077
FH	loop_in_myometrium	CBX7	-0.712131263740733
FH	loop_in_myometrium	RPL3	0.374221252190567
FH	loop_in_both	DNAL4	0.460931340082312
FH	loop_in_myometrium	RPS19BP1	0.305262527055832
FH	loop_in_UL	TMA7B	-1.12199852668151
FH	loop_in_UL	ATF4	-0.266553969609436
FH	loop_in_myometrium	MGAT3	1.92731159804661
FH	loop_in_myometrium	ADSL	0.395704393473037
FH	loop_in_myometrium	MIEF1	0.249056702817586
FH	loop_in_myometrium	TNRC6B	-0.0844649624568399
FH	loop_in_myometrium	PMM1	0.00353619936291088
FH	loop_in_myometrium	TOB2	-0.441368039635407
FH	loop_in_myometrium	SREBF2	-0.129875103044584
FH	loop_in_myometrium	A4GALT	-0.410363978105818
FH	loop_in_myometrium	BIK	-1.2197299871761
FH	loop_in_myometrium	MCAT	0.259507787460781
FH	loop_in_UL	PARVG	-0.294449389050606
FH	loop_in_UL	PARVB	0.453037588795424
FH	loop_in_UL	SHISAL1	0.474861823823443
FH	loop_in_myometrium	CERK	0.39308825892942
FH	loop_in_both	SBF1	-0.0972866374344215
FH	loop_in_UL	PPP6R2	0.16516782099574
FH	loop_in_UL	HDAC10	-0.155804116563723
FH	loop_in_myometrium	DENND6B	-0.722528222838589
FH	loop_in_myometrium	LMF2	-0.387701819245237
FH	loop_in_myometrium	NCAPH2	-0.0962993550830908
FH	loop_in_both	ARSA	-0.0460845516505631
FH	loop_in_both	SBF1	-0.0972866374344215
FH	loop_in_myometrium	MAPK8IP2	0.649063090176099
FH	loop_in_both	ARSA	-0.0460845516505631
FH	loop_in_myometrium	CRELD1	-0.840388945261298
FH	loop_in_myometrium	IRAK2	1.28282269887145
FH	loop_in_UL	IL17RC	-0.453680152637558
FH	loop_in_myometrium	EMC3	0.728810781604856
FH	loop_in_UL	VHL	0.161994192439266
FH	loop_in_myometrium	CAMK1	0.415827018629436
FH	loop_in_UL	TTLL3	-0.166571984153784
FH	loop_in_UL	PPARG	1.57977100846634
FH	loop_in_UL	TIMP4	-1.23480534233069
FH	loop_in_myometrium	CTNNB1	0.47313211747552
FH	loop_in_myometrium	GASK1A	0.331001321995617
FH	loop_in_myometrium	PLXNB1	-0.603612712419382
FH	loop_in_myometrium	SHISA5	-0.0605367889158334
FH	loop_in_myometrium	NDUFAF3	-0.434913023436151
FH	loop_in_myometrium	QARS1	-0.105426166447644
FH	loop_in_myometrium	IMPDH2	0.256485313709299
FH	loop_in_UL	USP19	0.0394180443457937
FH	loop_in_myometrium	C3orf18	0.0295888935410337
FH	loop_in_myometrium	HEMK1	0.120714468784412
FH	loop_in_myometrium	SELENOK	0.270055706427415
FH	loop_in_myometrium	WNT5A	-0.676072379358888
FH	loop_in_myometrium	RPP14	-0.19745486789798
FH	loop_in_UL	PRICKLE2	0.433227290493972
FH	loop_in_myometrium	PSMD6	0.252991706652085
FH	loop_in_myometrium	RYBP	-0.179646902847471
FH	loop_in_UL	NFKBIZ	-0.595685521455593
FH	loop_in_UL	PHLDB2	0.633014232037357
FH	loop_in_UL	WDR5B	0.248425388885
FH	loop_in_UL	KPNA1	0.0320418085543669
FH	loop_in_UL	PARP9	0.956961595208142
FH	loop_in_UL	DTX3L	-0.288116842297312
FH	loop_in_UL	TMCC1	0.141545513306735
FH	loop_in_UL	EPHB1	1.46120816252226
FH	loop_in_myometrium	RAP2B	0.540168812632931
FH	loop_in_myometrium	LEKR1	-1.44011284967039
FH	loop_in_myometrium	TBCCD1	0.0568537372119254
FH	loop_in_UL	CRMP1	1.99969471187329
FH	loop_in_UL	SORCS2	0.247206557891975
FH	loop_in_UL	BMP2K	-0.35393786005236
FH	loop_in_UL	PYURF	0.469926600107674
FH	loop_in_myometrium	ADH5	0.035121597471952
FH	loop_in_UL	DKK2	3.18838177583261
FH	loop_in_UL	MAML3	0.949060034446063
FH	loop_in_UL	MGST2	0.601261171730713
FH	loop_in_UL	EDNRA	1.44182446840006
FH	loop_in_both	RAD1	0.269854125489445
FH	loop_in_both	BRIX1	0.115307109667683
FH	loop_in_both	RAD1	0.269854125489445
FH	loop_in_both	BRIX1	0.115307109667683
FH	loop_in_myometrium	ENC1	-0.199850388624705
FH	loop_in_UL	WDR41	0.275307454102546
FH	loop_in_UL	PCBD2	-0.155961063533188
FH	loop_in_UL	PITX1	3.87878733261299
FH	loop_in_myometrium	SIL1	0.136990871313129
FH	loop_in_myometrium	PFDN1	0.138565337642948
FH	loop_in_myometrium	HARS2	0.213449791578178
FH	loop_in_myometrium	RNF14	0.0862104622549953
FH	loop_in_UL	DELE1	-0.196501285642043
FH	loop_in_myometrium	SLC26A2	-0.489917704797997
FH	loop_in_UL	AFAP1L1	0.354673459813488
FH	loop_in_UL	TCOF1	0.144286290130008
FH	loop_in_myometrium	ANXA6	0.395320957435984
FH	loop_in_UL	LSM11	-0.0104287799167942
FH	loop_in_UL	CCNJL	0.207853672752644
FH	loop_in_myometrium	SPDL1	0.101702200317646
FH	loop_in_UL	BOD1	0.195661634909537
FH	loop_in_myometrium	RREB1	0.125661674193503
FH	loop_in_myometrium	BMP6	-0.810674337772966
FH	loop_in_UL	CAP2	0.425239463153626
FH	loop_in_myometrium	RBM24	1.29275587063977
FH	loop_in_UL	TRIM38	0.410124561927766
FH	loop_in_myometrium	H1-5	0.207240505871547
FH	loop_in_myometrium	H3C4	0.735428095312762
FH	loop_in_myometrium	H2AC7	0.535227423202215
FH	loop_in_myometrium	H2BC7	NA
FH	loop_in_myometrium	H2BC10	NA
FH	loop_in_myometrium	H2BC12	0.22705557765548
FH	loop_in_myometrium	H2AC12	NA
FH	loop_in_UL	DHX16	-0.00487688330526441
FH	loop_in_UL	PPP1R18	0.389093646592551
FH	loop_in_myometrium	GTF2H4	0.441276423413949
FH	loop_in_myometrium	HSPA1B	-0.162698568220835
FH	loop_in_myometrium	CSNK2B	0.0682350172121911
FH	loop_in_both		0.207091143237518
FH	loop_in_myometrium	ZBTB12	-0.308787099027635
FH	loop_in_UL	RGL2	-0.128084497845734
FH	loop_in_myometrium	ZBTB9	0.154213806461722
FH	loop_in_UL	BAK1	0.493223341533675
FH	loop_in_UL	RPS10-NUDT3	0.936062768117306
FH	loop_in_UL	SNRPC	0.459019113754683
FH	loop_in_UL	NUDT3	0.159815062887123
FH	loop_in_myometrium	STK38	0.296920557242616
FH	loop_in_myometrium	PPIL1	0.590160961018584
FH	loop_in_myometrium	ETV7	0.823229075023023
FH	loop_in_UL	MTCH1	0.24511337691971
FH	loop_in_both	FGD2	-0.375006914559348
FH	loop_in_both	FGD2	-0.375006914559348
FH	loop_in_myometrium	FRS3	-0.388882488174168
FH	loop_in_myometrium	PRPH2	-0.381596344738093
FH	loop_in_myometrium	PTK7	0.529715665884978
FH	loop_in_myometrium	CUL9	0.0194734478102564
FH	loop_in_myometrium	MRPS18A	0.339805981623753
FH	loop_in_myometrium	HSP90AB1	-0.0649818532200288
FH	loop_in_UL	TNFRSF21	2.60582109654501
FH	loop_in_UL	CILK1	-0.346174340736311
FH	loop_in_UL	FBXO9	-0.0190826030264216
FH	loop_in_myometrium	BAG2	-0.139994519270152
FH	loop_in_myometrium	PRIM2	0.286033507760249
FH	loop_in_myometrium	PHIP	-0.185969066273034
FH	loop_in_myometrium	ME1	1.75837329653497
FH	loop_in_UL	TBX18	-1.80509093377118
FH	loop_in_myometrium	BACH2	0.793294905472091
FH	loop_in_UL	FOXO3	-0.105907615566797
FH	loop_in_UL	CDK19	0.0665764943338912
FH	loop_in_myometrium	GTF3C6	0.428538093445093
FH	loop_in_UL	RPF2	0.47542141051008
FH	loop_in_UL	FAM229B	1.50126456395555
FH	loop_in_myometrium	NT5DC1	0.00777988333614906
FH	loop_in_UL	HDDC2	0.925902289627458
FH	loop_in_UL	HINT3	-0.123205566903043
FH	loop_in_UL	RNF217	-0.0587102266614176
FH	loop_in_UL	TRMT11	0.514975430448208
FH	loop_in_myometrium	CNKSR3	-0.36204317298322
FH	loop_in_UL	SOD2	NA
FH	loop_in_UL	PDGFA	-0.315856818369671
FH	loop_in_myometrium	BRAT1	-0.0735567045616099
FH	loop_in_myometrium	IQCE	0.160640020262464
FH	loop_in_UL	HOXA9	0.482369041836085
FH	loop_in_UL	EVX1	1.17603941759497
FH	loop_in_myometrium	HERPUD2	-0.250281740460331
FH	loop_in_UL	EEPD1	0.846027909962139
FH	loop_in_UL	SFRP4	1.65324083444797
FH	loop_in_UL	EPDR1	0.761278084608255
FH	loop_in_UL	YAE1	0.337355831154661
FH	loop_in_UL	GLI3	0.534613478179577
FH	loop_in_UL	POLM	0.0805954665745016
FH	loop_in_UL	POLD2	0.537431240898352
FH	loop_in_myometrium	TMED4	-0.323562624980544
FH	loop_in_myometrium	ZMIZ2	-0.335742436667429
FH	loop_in_UL	DNAJC30	-0.162941122482489
FH	loop_in_UL	BUD23	0.253328212113073
FH	loop_in_UL	METTL27	0.352400619039566
FH	loop_in_UL	CLDN4	-2.24518595635896
FH	loop_in_UL	CLIP2	0.269150399460751
FH	loop_in_UL	LIMK1	1.21337010057443
FH	loop_in_myometrium	FGL2	0.715432903338958
FH	loop_in_UL	CDK6	0.970792417334468
FH	loop_in_UL	MOSPD3	0.333414803976272
FH	loop_in_both	POP7	0.368141571799791
FH	loop_in_myometrium	LRCH4	-0.0155423042710122
FH	loop_in_myometrium	FBXO24	-0.820417053099186
FH	loop_in_myometrium	GIGYF1	-0.125819071786252
FH	loop_in_myometrium	TRIP6	0.0455812766010263
FH	loop_in_myometrium	GNB2	0.137644746346999
FH	loop_in_both	POP7	0.368141571799791
FH	loop_in_myometrium	CUX1	0.0608231829289676
FH	loop_in_myometrium	SH2B2	0.577548310388281
FH	loop_in_UL	AKR1B15	1.49302783796434
FH	loop_in_myometrium	AGBL3	0.22098892971836
FH	loop_in_myometrium	PPP3CC	-0.07693434075847
FH	loop_in_both	DCTN6	0.0447862796400327
FH	loop_in_both	DCTN6	0.0447862796400327
FH	loop_in_UL	DUSP4	1.36940308657521
FH	loop_in_UL	TTI2	0.354923575423368
FH	loop_in_myometrium	IKBKB	-0.0851044402557103
FH	loop_in_myometrium	LACTB2	-0.0499046068963479
FH	loop_in_myometrium	XKR9	-1.09004070525827
FH	loop_in_UL	GEM	-0.413327949256151
FH	loop_in_UL	TP53INP1	0.949996135665738
FH	loop_in_myometrium	SDC2	0.464538110570105
FH	loop_in_myometrium	YWHAZ	-0.302319225414667
FH	loop_in_UL	UBR5	-0.0453752057617515
FH	loop_in_UL	CTHRC1	-0.563671412444308
FH	loop_in_UL	ZFPM2	-0.327111996577417
FH	loop_in_myometrium	ANGPT1	-0.982775641331368
FH	loop_in_myometrium	MRPL13	0.497801070982102
FH	loop_in_myometrium	MTBP	-0.0637232573308164
FH	loop_in_UL	COL14A1	1.82513303006209
FH	loop_in_myometrium	ZHX2	-0.623968445976816
FH	loop_in_UL	TMEM65	0.852459099695852
FH	loop_in_UL	FAM91A1	0.0406117137584367
FH	loop_in_UL	MYC	0.484540307029829
FH	loop_in_myometrium	NDRG1	-0.391087145219008
FH	loop_in_UL	ST3GAL1	1.31773940893866
FH	loop_in_myometrium	AGO2	-0.34684570632565
FH	loop_in_UL	PLEC	-0.467687938730084
FH	loop_in_UL	WDR97	-0.604681929049452
FH	loop_in_UL	HGH1	0.285917205768114
FH	loop_in_UL	DMRT2	-0.0334817624718436
FH	loop_in_UL	NOL6	-0.0738492848717046
FH	loop_in_myometrium	FAM221B	1.26359396547354
FH	loop_in_myometrium	TMEM8B	0.251282939841789
FH	loop_in_myometrium	CCDC107	-0.529371858478978
FH	loop_in_myometrium	RGP1	0.0126827951529012
FH	loop_in_UL	GAS1	-0.705455243610085
FH	loop_in_UL	GADD45G	-0.0111478788779363
FH	loop_in_myometrium	OMD	-2.53897346526438
FH	loop_in_UL	OGN	-0.0808764986497259
FH	loop_in_UL	WDR31	0.27059686417205
FH	loop_in_myometrium	HDHD3	0.388075501181366
FH	loop_in_myometrium	ALAD	0.0787770821667797
FH	loop_in_myometrium	TNC	0.579490853383147
FH	loop_in_myometrium	TLR4	-0.399548248171324
FH	loop_in_myometrium	STOM	-0.30924313524644
FH	loop_in_UL	PTRH1	0.034765746806937
FH	loop_in_myometrium	SLC2A8	0.119587046951142
FH	loop_in_both		0.243340332521596
FH	loop_in_myometrium	NAIF1	0.174845846937322
FH	loop_in_myometrium	SLC25A25	-0.265059269450285
FH	loop_in_UL	PTGES2	0.439659363765968
FH	loop_in_UL	RPL12	0.126959349790665
FH	loop_in_UL	LRSAM1	-0.0467446769859189
FH	loop_in_myometrium	STXBP1	-0.394712643754338
FH	loop_in_myometrium	SH2D3C	-0.425376645179797
FH	loop_in_UL	IER5L	0.0735297376100997
FH	loop_in_myometrium	CRAT	-0.107586146774281
FH	loop_in_myometrium	PTPA	0.367431184401152
FH	loop_in_UL	FNBP1	-0.247543116761408
FH	loop_in_myometrium	GDI1	0.0215036469962004
FH	loop_in_myometrium	UBL4A	-0.653223675277033

## Sheet: Fig5b
Annotation	State	Fold-change	P-value
Normal	EnhG	3.36364	4e-05
FH	EnhG	3.28788	1e-05
Normal	TxFlnk	2.5	0.10416
FH	Tx	2.43972	1e-05
MED12	EnhG	2.34783	0.00156
Normal	Tx	2.30328	1e-05
HMGA2	EnhG	2.26667	4e-05
Normal	Enh	2.23746	1e-05
HMGA2	ZNFRpts	2.15385	0.05655
MED12	Enh	2.1521	1e-05
Normal	ZNFRpts	2.13333	0.11763
FH	Enh	2.11688	1e-05
Normal	TssAFlnk	2.11364	0.00024
MED12	Tx	2.05769	1e-05
HMGA2	Tx	2.03483	1e-05
Normal	TxWk	2.01383	1e-05
HMGA2	Enh	1.9703	1e-05
FH	TssA	1.95789	2e-05
FH	TxWk	1.90451	1e-05
MED12	TxWk	1.88243	1e-05
MED12	TssA	1.8587	5e-05
FH	ZNFRpts	1.81081	0.0854
HMGA2	TxWk	1.78424	1e-05
FH	TssAFlnk	1.76191	0.00302
Normal	TssA	1.74528	0.00023
HMGA2	TssA	1.72839	0.0005
HMGA2	TssAFlnk	1.625	0.01271
MED12	BivFlnk	1.5	0.47906
MED12	ZNFRpts	1.42308	0.23897
Normal	TssBiv	1.25806	0.19154
FH	TxFlnk	1.25	0.35436
MED12	TssAFlnk	1.20833	0.25169
HMGA2	TssBiv	1.125	0.38877
FH	BivFlnk	1	0.55151
HMGA2	TxFlnk	1	0.56662
MED12	TxFlnk	1	0.64126
FH	TssBiv	0.961538	0.5691
HMGA2	EnhBiv	0.933333	0.60267
MED12	TssBiv	0.913043	0.64647
HMGA2	BivFlnk	0.833333	0.75025
Normal	Quies	0.8125	0.99698
Normal	ReprPCWk	0.793023	0.94044
Normal	ReprPC	0.792373	0.85023
HMGA2	ReprPC	0.780822	0.84634
HMGA2	ReprPCWk	0.716298	0.99065
Normal	Het	0.697674	0.97507
MED12	ReprPCWk	0.685057	0.99226
MED12	ReprPC	0.683036	0.93866
MED12	Quies	0.682749	0.99993
Normal	EnhBiv	0.666667	0.85385
HMGA2	Quies	0.656388	0.99999
MED12	EnhBiv	0.6	0.88791
FH	Quies	0.588146	1
FH	ReprPCWk	0.551053	0.99999
FH	ReprPC	0.532075	0.99571
HMGA2	Het	0.426667	1
FH	Het	0.375465	1
MED12	Het	0.363208	1
Normal	BivFlnk	0.333333	1
FH	EnhBiv	0.3	0.99542

## Sheet: Fig6d
Sample	Normalized_counts	risk_alleles
My6036N	0.481	0
My6087N	1.071	2
My6098N	0.534	0
My6112T1	0.539	1
My6126N	0.794	1
My6167N	0.602	1
My6186N	0.495	0
My6189N	0.562	1
My6193N	0.529	0
My6213N	0.748	2
My6217N	0.823	1
My6236N	0.455	1
My6398N	0.691	1
My6440N	0.525	1
My8025N	0.564	0

## Sheet: Fig6e
Sample	Normalized_counts	risk_alleles
My6036N	0.448	0
My6087N	0.777	2
My6098N	0.534	0
My6112T1	0.693	1
My6126N	1.029	1
My6167N	0.631	1
My6186N	0.294	0
My6189N	0.457	1
My6193N	0.193	0
My6213N	0.827	2
My6217N	0.557	1
My6236N	0.385	1
My6398N	0.943	1
My6440N	0.357	1
My8025N	0.322	0

[truncated: 5 more sheets: Supplementary Fig. 5, Supplementary Fig. 6a, Supplementary Fig. 6b, Supplementary Fig. 7a, Supplementary Fig. 7b]
